# Supplementary material for: Crystal structure of 3-methyl-1-phenyl-6-propyl­amino-1H-pyrazolo[3,4-b]pyridine-5-carbo­nitrile
Source: Acta Crystallogr E Crystallogr Commun. 2015 Sep 17;71(Pt 10):o766–7. doi: 10.1107/S2056989015017004 (PMC4647426; doi:10.1107/S2056989015017004)
Supplement: Supplementary file 1 [file e-71-0o766-sup1.cif]

##############################################################################
#                                                                            #
# This CIF contains the data in a paper accepted for publication in          #
# Acta Crystallographica Section E. It conforms to the requirements of       #
# Notes for Authors for Acta Crystallographica Section E, and has been       #
# peer reviewed under the auspices of the IUCr Commission on Journals.       #
#                                                                            #
# Full details of the Crystallographic Information File format               #
# are given in the paper "The Crystallographic Information File (CIF):       #
# a New Standard Archive File for Crystallography" by S. R. Hall, F. H.      #
# Allen and I. D. Brown [Acta Cryst. (1991), A47, 655-685].                  #
#                                                                            #
# The current version of the core CIF dictionary is obtainable from          #
# ftp://ftp.iucr.org/pub/cif_core.dic.                                       #
#                                                                            #
# Software is freely available for graphical display of the structure(s)     #
# in this CIF. For information consult the CIF software page                 #
# http://www.iucr.org/resources/cif/software.                                #
#                                                                            #
# This file may be used for bona fide research purposes within the           #
# scientific community so long as proper attribution is given to the journal # 
# article from which it was obtained.                                        #
#                                                                            #
##############################################################################
data_global
_audit_creation_method     'PLATON <TABLE ACC> option'
_journal_date_recd_electronic     2015-09-10
_journal_date_accepted     2015-09-11
_journal_name_full     'Acta Crystallographica, Section E'
_journal_year     2015
_journal_volume     71
_journal_issue     10
_journal_page_first     o766
_journal_page_last     o767
_journal_paper_category     HO
_journal_paper_doi     10.1107/S2056989015017004
_journal_coeditor_code     HB7504
_publ_contact_author_name
;
Mustafa R. Albayati
;
_publ_contact_author_address
;
Kirkuk University,
College of Science,
Department of Chemistry,
Kirkuk,
Iraq
;
_publ_contact_author_email     'shaabankamel@yahoo.com'
_publ_contact_author_fax     ?
_publ_contact_author_phone     ?
_publ_section_title
;\
Crystal structure of
3-methyl-1-phenyl-6-propylamino-1<i>H</i>-pyrazolo[3,4-<i>b</i>]pyridine-5-\
carbonitrile
;
_publ_section_title_footnote     .
loop_
    _publ_author_name
    _publ_author_address
    'Jerry P. Jasinski'
;
Department of Chemistry,
Keene State College,
229 Main Street,
Keene, NH 03435-2001,
USA
;
    'Akkurt, Mehmet'
;
Department of Physics,
Faculty of Sciences,
Erciyes University,
38039 Kayseri,
Turkey
;
    'Mohamed, Shaaban K.'
;
Chemistry and Environmental Division,
Manchester Metropolitan University,
Manchester M1 5GD,
England
Chemistry Department,
Faculty of Science,
Minia University,
61519 El-Minia,
Egypt
;
    'Hajjaj H. M. Abdu-Allah'
;
Department of Pharmaceutical Organic Chemistry,
Faculty of Pharmacy,
Assiut University,
71526 Assiut,
Egypt
;
    'Mustafa R. Albayati'
;
Kirkuk University,
College of Science,
Department of Chemistry,
Kirkuk,
Iraq
;
data_I
_chemical_name_systematic
;\
3-Methyl-1-phenyl-6-propylamino-1<i>H</i>-pyrazolo[3,4-<i>b</i>]pyridine-5-\
carbonitrile
;
_chemical_name_common     ?
_chemical_formula_moiety     'C17 H17 N5'
_chemical_formula_sum     'C17 H17 N5'
_chemical_formula_structural     ?
_chemical_formula_iupac     'C17 H17 N5'
_chemical_formula_weight     291.36
_chemical_melting_point     ?
_symmetry_cell_setting     monoclinic
_symmetry_space_group_name_H-M     'P 21/c'
_symmetry_space_group_name_Hall     '-P 2ybc'
loop_
    _symmetry_equiv_pos_site_id
    _symmetry_equiv_pos_as_xyz
    1 x,y,z
    2 -x,1/2+y,1/2-z
    3 -x,-y,-z
    4 x,1/2-y,1/2+z
_cell_length_a     5.1450(2)
_cell_length_b     15.1359(7)
_cell_length_c     19.5828(9)
_cell_angle_alpha     90
_cell_angle_beta     96.547(4)
_cell_angle_gamma     90
_cell_volume     1515.05(12)
_cell_formula_units_Z     4
_cell_measurement_reflns_used     2809
_cell_measurement_theta_min     4.1430
_cell_measurement_theta_max     32.3640
_cell_measurement_temperature     296(2)
_cell_special_details
;
;
_exptl_crystal_description     prism
_exptl_crystal_colour     colourless
_exptl_crystal_size_max     0.44
_exptl_crystal_size_mid     0.22
_exptl_crystal_size_min     0.18
_exptl_crystal_size_rad     ?
_exptl_crystal_density_diffrn     1.277
_exptl_crystal_density_meas     ?
_exptl_crystal_density_method     'Not Measured'
_exptl_crystal_F_000     616
_exptl_absorpt_coefficient_mu     0.080
_exptl_absorpt_correction_type     multi-scan
_exptl_absorpt_process_details
;
(CrysAlis PRO; Agilent, 2014)
;
_exptl_absorpt_correction_T_min     0.79531
_exptl_absorpt_correction_T_max     1.00000
_exptl_special_details
;
;
_diffrn_ambient_temperature     296(2)
_diffrn_radiation_type     'Mo K\a'
_diffrn_radiation_wavelength     0.71073
_diffrn_radiation_monochromator     'graphite'
_diffrn_measurement_device_type     'Agilent Xcalibur Eos Gemini'
_diffrn_measurement_device     'four-circle diffractometer'
_diffrn_measurement_method     '\w scans'
_diffrn_detector_area_resol_mean     16.0416
_diffrn_reflns_number     10807
_diffrn_reflns_av_R_equivalents     0.0246
_diffrn_reflns_theta_min     3.41
_diffrn_reflns_theta_max     32.70
_diffrn_reflns_theta_full     25.24
_diffrn_measured_fraction_theta_max     0.904
_diffrn_measured_fraction_theta_full     0.998
_diffrn_reflns_limit_h_min     -7
_diffrn_reflns_limit_h_max     7
_diffrn_reflns_limit_k_min     -21
_diffrn_reflns_limit_k_max     19
_diffrn_reflns_limit_l_min     -29
_diffrn_reflns_limit_l_max     17
_diffrn_reflns_reduction_process
;
;
_refine_special_details
;
Refinement on <i>F</i>^2^ for ALL reflections except those flagged by the user
for potential systematic errors. Weighted <i>R</i>-factors <i>wR</i> and all
goodnesses of fit <i>S</i> are based on <i>F</i>^2^, conventional
<i>R</i>-factors <i>R</i> are based on <i>F</i>, with <i>F</i> set to zero for
negative <i>F</i>^2^. The observed criterion of <i>F</i>^2^ > \s(<i>F</i>^2^)
is used only for calculating -<i>R</i>-factor-obs <i>etc</i>. and is not
relevant to the choice of reflections for refinement. <i>R</i>-factors based
on <i>F</i>^2^ are statistically about twice as large as those based on
<i>F</i>, and <i>R</i>-factors based on ALL data will be even larger.
;
_reflns_number_total     5031
_reflns_number_gt     3834
_reflns_threshold_expression     I>2\s(I)
_refine_ls_structure_factor_coef     Fsqd
_refine_ls_matrix_type     full
_refine_ls_R_factor_all     0.0761
_refine_ls_R_factor_gt     0.0553
_refine_ls_wR_factor_gt     0.1288
_refine_ls_wR_factor_ref     0.1433
_refine_ls_goodness_of_fit_ref     1.030
_refine_ls_restrained_S_all     1.030
_refine_ls_number_reflns     5031
_refine_ls_number_parameters     205
_refine_ls_number_restraints     0
_refine_ls_number_constraints     ?
_refine_ls_hydrogen_treatment     mixed
_refine_ls_weighting_scheme     calc
_refine_ls_weighting_details
              'w=1/[\s^2^(Fo^2^)+(0.0575P)^2^+0.5443P] where P=(Fo^2^+2Fc^2^)/3'
_atom_sites_solution_hydrogens     mixed
_atom_sites_solution_primary     ?
_atom_sites_solution_secondary     ?
_refine_ls_shift/su_max     0.000
_refine_ls_shift/su_mean     0.000
_refine_diff_density_max     0.393
_refine_diff_density_min     -0.192
_refine_ls_extinction_method     'none'
loop_
    _atom_type_symbol
    _atom_type_description
    _atom_type_scat_dispersion_real
    _atom_type_scat_dispersion_imag
    _atom_type_scat_source
    C C 0.0033 0.0016 ' International Tables Vol C Tables 4.2.6.8 and 6.1.1.4'
    H H 0.0000 0.0000 ' International Tables Vol C Tables 4.2.6.8 and 6.1.1.4'
    N N 0.0061 0.0033 ' International Tables Vol C Tables 4.2.6.8 and 6.1.1.4'
_computing_data_collection
;
CrysAlis PRO (Agilent, 2014)
;
_computing_cell_refinement
;
CrysAlis PRO (Agilent, 2014)
;
_computing_data_reduction
;
CrysAlis PRO (Agilent, 2014)
;
_computing_structure_solution
;
SHELXS2014 (Sheldrick, 2008)
;
_computing_structure_refinement
;
SHELXL2014 (Sheldrick, 2015)
;
_computing_molecular_graphics
;
ORTEP-3 for Windows (Farrugia, 2012)
;
_computing_publication_material
;
PLATON (Spek, 2009)
;
loop_
    _atom_site_type_symbol
    _atom_site_label
    _atom_site_fract_x
    _atom_site_fract_y
    _atom_site_fract_z
    _atom_site_U_iso_or_equiv
    _atom_site_thermal_displace_type
    _atom_site_calc_flag
    _atom_site_refinement_flags
    _atom_site_occupancy
    _atom_site_disorder_assembly
    _atom_site_disorder_group
    N N1 0.1143(2) 0.39657(8) 0.17034(6) 0.0313(3) Uani d . 1.000 . .
    N N2 0.1880(2) 0.35673(7) 0.23372(5) 0.0259(3) Uani d . 1.000 . .
    N N3 0.0577(2) 0.36544(7) 0.34854(5) 0.0240(3) Uani d . 1.000 . .
    N N4 -0.1030(2) 0.38566(8) 0.45253(6) 0.0290(3) Uani d . 1.000 . .
    N N5 -0.6220(3) 0.54182(8) 0.43046(6) 0.0335(3) Uani d . 1.000 . .
    C C1 -0.0775(3) 0.45129(9) 0.17907(7) 0.0307(4) Uani d . 1.000 . .
    C C2 0.0384(2) 0.38812(8) 0.28219(6) 0.0235(3) Uani d . 1.000 . .
    C C3 -0.1361(3) 0.44952(8) 0.24825(7) 0.0263(3) Uani d . 1.000 . .
    C C4 -0.3133(3) 0.49088(8) 0.28667(7) 0.0275(3) Uani d . 1.000 . .
    C C5 -0.3023(2) 0.46884(8) 0.35533(7) 0.0250(3) Uani d . 1.000 . .
    C C6 -0.1121(2) 0.40572(8) 0.38532(6) 0.0238(3) Uani d . 1.000 . .
    C C7 0.0940(3) 0.32792(9) 0.48825(7) 0.0305(4) Uani d . 1.000 . .
    C C8 0.0446(3) 0.22989(10) 0.47497(8) 0.0337(4) Uani d . 1.000 . .
    C C9 -0.2167(4) 0.19810(12) 0.49344(10) 0.0464(5) Uani d . 1.000 . .
    C C10 -0.4806(3) 0.50939(8) 0.39696(7) 0.0264(3) Uani d . 1.000 . .
    C C11 -0.2089(4) 0.50428(11) 0.12099(8) 0.0445(5) Uani d . 1.000 . .
    C C12 0.3868(2) 0.29171(8) 0.23836(7) 0.0259(3) Uani d . 1.000 . .
    C C13 0.5115(3) 0.27319(9) 0.18042(8) 0.0340(4) Uani d . 1.000 . .
    C C14 0.7117(3) 0.21152(10) 0.18464(9) 0.0386(4) Uani d . 1.000 . .
    C C15 0.7886(3) 0.16777(9) 0.24520(9) 0.0356(4) Uani d . 1.000 . .
    C C16 0.6611(3) 0.18531(10) 0.30210(8) 0.0334(4) Uani d . 1.000 . .
    C C17 0.4609(3) 0.24712(9) 0.29935(7) 0.0301(4) Uani d . 1.000 . .
    H H4 -0.43410 0.53170 0.26680 0.0330 Uiso c RU 1.000 . .
    H H4N -0.206(4) 0.4127(12) 0.4777(10) 0.041(5) Uiso d . 1.000 . .
    H H7A 0.10150 0.33880 0.53730 0.0370 Uiso c RU 1.000 . .
    H H7B 0.26340 0.34310 0.47430 0.0370 Uiso c RU 1.000 . .
    H H8A 0.05460 0.21790 0.42670 0.0400 Uiso c RU 1.000 . .
    H H8B 0.18220 0.19630 0.50130 0.0400 Uiso c RU 1.000 . .
    H H9A -0.22310 0.20520 0.54190 0.0700 Uiso c RU 1.000 . .
    H H9B -0.23880 0.13680 0.48150 0.0700 Uiso c RU 1.000 . .
    H H9C -0.35420 0.23200 0.46870 0.0700 Uiso c RU 1.000 . .
    H H11A -0.20430 0.56570 0.13330 0.0670 Uiso c RU 1.000 . .
    H H11B -0.38750 0.48550 0.11120 0.0670 Uiso c RU 1.000 . .
    H H11C -0.11980 0.49580 0.08100 0.0670 Uiso c RU 1.000 . .
    H H13 0.46060 0.30210 0.13910 0.0410 Uiso c RU 1.000 . .
    H H14 0.79530 0.19950 0.14600 0.0460 Uiso c RU 1.000 . .
    H H15 0.92450 0.12700 0.24780 0.0430 Uiso c RU 1.000 . .
    H H16 0.71030 0.15520 0.34290 0.0400 Uiso c RU 1.000 . .
    H H17 0.37710 0.25850 0.33810 0.0360 Uiso c RU 1.000 . .
loop_
    _atom_site_aniso_label
    _atom_site_aniso_U_11
    _atom_site_aniso_U_22
    _atom_site_aniso_U_33
    _atom_site_aniso_U_12
    _atom_site_aniso_U_13
    _atom_site_aniso_U_23
    N1 0.0380(6) 0.0317(6) 0.0259(5) 0.0000(5) 0.0115(5) 0.0002(4)
    N2 0.0282(5) 0.0285(5) 0.0227(5) -0.0009(4) 0.0100(4) -0.0025(4)
    N3 0.0231(5) 0.0257(5) 0.0243(5) -0.0018(4) 0.0080(4) -0.0049(4)
    N4 0.0303(6) 0.0340(6) 0.0244(5) 0.0061(5) 0.0104(4) -0.0027(4)
    N5 0.0361(6) 0.0338(6) 0.0319(6) 0.0063(5) 0.0102(5) -0.0022(5)
    C1 0.0382(7) 0.0286(6) 0.0268(6) -0.0021(5) 0.0102(5) 0.0009(5)
    C2 0.0238(5) 0.0235(5) 0.0245(6) -0.0039(4) 0.0080(4) -0.0044(4)
    C3 0.0312(6) 0.0229(5) 0.0260(6) -0.0025(5) 0.0089(5) -0.0014(4)
    C4 0.0302(6) 0.0222(5) 0.0310(6) 0.0000(5) 0.0078(5) -0.0006(5)
    C5 0.0249(6) 0.0221(5) 0.0293(6) -0.0007(4) 0.0085(5) -0.0039(4)
    C6 0.0231(5) 0.0237(5) 0.0256(6) -0.0025(4) 0.0072(4) -0.0047(4)
    C7 0.0281(6) 0.0374(7) 0.0259(6) 0.0016(5) 0.0030(5) -0.0027(5)
    C8 0.0314(7) 0.0361(7) 0.0338(7) 0.0048(6) 0.0051(5) 0.0022(6)
    C9 0.0460(9) 0.0489(9) 0.0465(9) -0.0075(8) 0.0150(8) 0.0028(7)
    C10 0.0280(6) 0.0238(5) 0.0282(6) -0.0001(5) 0.0064(5) -0.0017(5)
    C11 0.0614(11) 0.0417(8) 0.0317(8) 0.0091(8) 0.0110(7) 0.0074(6)
    C12 0.0242(6) 0.0250(6) 0.0298(6) -0.0049(5) 0.0093(5) -0.0081(5)
    C13 0.0412(8) 0.0314(7) 0.0326(7) 0.0002(6) 0.0179(6) -0.0048(5)
    C14 0.0431(8) 0.0327(7) 0.0443(8) 0.0004(6) 0.0240(7) -0.0092(6)
    C15 0.0299(7) 0.0293(6) 0.0492(9) 0.0002(5) 0.0110(6) -0.0110(6)
    C16 0.0293(7) 0.0345(7) 0.0363(7) 0.0008(5) 0.0033(5) -0.0070(6)
    C17 0.0263(6) 0.0359(7) 0.0292(6) -0.0001(5) 0.0083(5) -0.0079(5)
_geom_special_details
;
Bond distances, angles <i>etc</i>. have been calculated using the rounded
fractional coordinates. All su's are estimated from the variances of the
(full) variance-covariance matrix. The cell e.s.d.'s are taken into account in
the estimation of distances, angles and torsion angles
;
loop_
    _geom_bond_atom_site_label_1
    _geom_bond_atom_site_label_2
    _geom_bond_site_symmetry_1
    _geom_bond_site_symmetry_2
    _geom_bond_distance
    _geom_bond_publ_flag
    N1 N2 . . 1.3930(15) no
    N1 C1 . . 1.3143(18) no
    N2 C2 . . 1.3732(15) no
    N2 C12 . . 1.4148(15) no
    N3 C2 . . 1.3366(15) no
    N3 C6 . . 1.3406(15) no
    N4 C6 . . 1.3463(17) no
    N4 C7 . . 1.4556(18) no
    N5 C10 . . 1.144(2) no
    C1 C3 . . 1.421(2) no
    C1 C11 . . 1.490(2) no
    C2 C3 . . 1.4055(18) no
    C3 C4 . . 1.395(2) no
    C4 C5 . . 1.3802(19) no
    N4 H4N . . 0.87(2) no
    C5 C10 . . 1.4330(19) no
    C5 C6 . . 1.4437(16) no
    C7 C8 . . 1.523(2) no
    C8 C9 . . 1.510(3) no
    C12 C17 . . 1.3869(19) no
    C12 C13 . . 1.394(2) no
    C13 C14 . . 1.386(2) no
    C14 C15 . . 1.376(2) no
    C15 C16 . . 1.382(2) no
    C16 C17 . . 1.388(2) no
    C4 H4 . . 0.9300 no
    C7 H7A . . 0.9700 no
    C7 H7B . . 0.9700 no
    C8 H8A . . 0.9700 no
    C8 H8B . . 0.9700 no
    C9 H9A . . 0.9600 no
    C9 H9B . . 0.9600 no
    C9 H9C . . 0.9600 no
    C11 H11A . . 0.9600 no
    C11 H11B . . 0.9600 no
    C11 H11C . . 0.9600 no
    C13 H13 . . 0.9300 no
    C14 H14 . . 0.9300 no
    C15 H15 . . 0.9300 no
    C16 H16 . . 0.9300 no
    C17 H17 . . 0.9300 no
loop_
    _geom_angle_atom_site_label_1
    _geom_angle_atom_site_label_2
    _geom_angle_atom_site_label_3
    _geom_angle_site_symmetry_1
    _geom_angle_site_symmetry_2
    _geom_angle_site_symmetry_3
    _geom_angle
    _geom_angle_publ_flag
    N2 N1 C1 . . . 106.80(11) no
    N1 N2 C2 . . . 110.43(10) no
    N1 N2 C12 . . . 118.66(10) no
    C2 N2 C12 . . . 130.87(10) no
    C2 N3 C6 . . . 115.13(10) no
    C6 N4 C7 . . . 123.36(11) no
    N1 C1 C3 . . . 110.86(12) no
    N1 C1 C11 . . . 121.48(13) no
    C3 C1 C11 . . . 127.65(14) no
    N2 C2 N3 . . . 126.71(11) no
    N2 C2 C3 . . . 106.27(11) no
    N3 C2 C3 . . . 127.03(11) no
    C1 C3 C2 . . . 105.65(12) no
    C1 C3 C4 . . . 136.75(13) no
    C2 C3 C4 . . . 117.60(12) no
    C3 C4 C5 . . . 117.40(12) no
    C7 N4 H4N . . . 116.6(13) no
    C6 N4 H4N . . . 119.6(13) no
    C4 C5 C10 . . . 119.53(11) no
    C4 C5 C6 . . . 120.45(11) no
    C6 C5 C10 . . . 120.02(12) no
    N4 C6 C5 . . . 119.56(11) no
    N3 C6 C5 . . . 122.37(11) no
    N3 C6 N4 . . . 118.07(11) no
    N4 C7 C8 . . . 114.17(12) no
    C7 C8 C9 . . . 113.92(13) no
    N5 C10 C5 . . . 179.66(15) no
    N2 C12 C13 . . . 118.95(12) no
    C13 C12 C17 . . . 119.75(12) no
    N2 C12 C17 . . . 121.30(12) no
    C12 C13 C14 . . . 119.66(14) no
    C13 C14 C15 . . . 120.95(15) no
    C14 C15 C16 . . . 119.09(14) no
    C15 C16 C17 . . . 121.11(14) no
    C12 C17 C16 . . . 119.43(13) no
    C3 C4 H4 . . . 121.00 no
    C5 C4 H4 . . . 121.00 no
    N4 C7 H7A . . . 109.00 no
    N4 C7 H7B . . . 109.00 no
    C8 C7 H7A . . . 109.00 no
    C8 C7 H7B . . . 109.00 no
    H7A C7 H7B . . . 108.00 no
    C7 C8 H8A . . . 109.00 no
    C7 C8 H8B . . . 109.00 no
    C9 C8 H8A . . . 109.00 no
    C9 C8 H8B . . . 109.00 no
    H8A C8 H8B . . . 108.00 no
    C8 C9 H9A . . . 109.00 no
    C8 C9 H9B . . . 109.00 no
    C8 C9 H9C . . . 110.00 no
    H9A C9 H9B . . . 109.00 no
    H9A C9 H9C . . . 109.00 no
    H9B C9 H9C . . . 109.00 no
    C1 C11 H11A . . . 109.00 no
    C1 C11 H11B . . . 109.00 no
    C1 C11 H11C . . . 109.00 no
    H11A C11 H11B . . . 109.00 no
    H11A C11 H11C . . . 110.00 no
    H11B C11 H11C . . . 109.00 no
    C12 C13 H13 . . . 120.00 no
    C14 C13 H13 . . . 120.00 no
    C13 C14 H14 . . . 120.00 no
    C15 C14 H14 . . . 120.00 no
    C14 C15 H15 . . . 120.00 no
    C16 C15 H15 . . . 120.00 no
    C15 C16 H16 . . . 119.00 no
    C17 C16 H16 . . . 119.00 no
    C12 C17 H17 . . . 120.00 no
    C16 C17 H17 . . . 120.00 no
loop_
    _geom_torsion_atom_site_label_1
    _geom_torsion_atom_site_label_2
    _geom_torsion_atom_site_label_3
    _geom_torsion_atom_site_label_4
    _geom_torsion_site_symmetry_1
    _geom_torsion_site_symmetry_2
    _geom_torsion_site_symmetry_3
    _geom_torsion_site_symmetry_4
    _geom_torsion
    _geom_torsion_publ_flag
    C1 N1 N2 C2 . . . . -0.22(14) no
    C1 N1 N2 C12 . . . . 177.73(11) no
    N2 N1 C1 C3 . . . . 0.13(15) no
    N2 N1 C1 C11 . . . . -178.72(13) no
    C2 N2 C12 C17 . . . . 0.2(2) no
    N1 N2 C12 C17 . . . . -177.28(12) no
    C12 N2 C2 N3 . . . . 3.4(2) no
    N1 N2 C2 C3 . . . . 0.23(13) no
    N1 N2 C2 N3 . . . . -179.03(11) no
    C2 N2 C12 C13 . . . . -179.14(12) no
    C12 N2 C2 C3 . . . . -177.40(12) no
    N1 N2 C12 C13 . . . . 3.40(17) no
    C2 N3 C6 C5 . . . . 0.14(17) no
    C6 N3 C2 C3 . . . . 0.91(18) no
    C2 N3 C6 N4 . . . . 179.92(11) no
    C6 N3 C2 N2 . . . . -180.00(12) no
    C7 N4 C6 C5 . . . . -175.32(11) no
    C7 N4 C6 N3 . . . . 4.89(18) no
    C6 N4 C7 C8 . . . . -77.97(16) no
    C11 C1 C3 C2 . . . . 178.77(14) no
    C11 C1 C3 C4 . . . . -0.7(3) no
    N1 C1 C3 C4 . . . . -179.50(16) no
    N1 C1 C3 C2 . . . . 0.00(16) no
    N3 C2 C3 C1 . . . . 179.11(12) no
    N2 C2 C3 C1 . . . . -0.15(14) no
    N3 C2 C3 C4 . . . . -1.3(2) no
    N2 C2 C3 C4 . . . . 179.47(12) no
    C1 C3 C4 C5 . . . . 179.97(16) no
    C2 C3 C4 C5 . . . . 0.51(19) no
    C3 C4 C5 C6 . . . . 0.41(18) no
    C3 C4 C5 C10 . . . . -179.87(12) no
    C10 C5 C6 N3 . . . . 179.49(11) no
    C4 C5 C6 N3 . . . . -0.79(18) no
    C4 C5 C6 N4 . . . . 179.43(12) no
    C10 C5 C6 N4 . . . . -0.29(17) no
    N4 C7 C8 C9 . . . . -57.37(17) no
    N2 C12 C13 C14 . . . . 178.16(12) no
    C17 C12 C13 C14 . . . . -1.2(2) no
    N2 C12 C17 C16 . . . . -178.48(12) no
    C13 C12 C17 C16 . . . . 0.8(2) no
    C12 C13 C14 C15 . . . . 0.4(2) no
    C13 C14 C15 C16 . . . . 0.8(2) no
    C14 C15 C16 C17 . . . . -1.1(2) no
    C15 C16 C17 C12 . . . . 0.3(2) no
loop_
    _geom_hbond_atom_site_label_D
    _geom_hbond_atom_site_label_H
    _geom_hbond_atom_site_label_A
    _geom_hbond_site_symmetry_A
    _geom_hbond_distance_DH
    _geom_hbond_distance_HA
    _geom_hbond_distance_DA
    _geom_hbond_angle_DHA
    _geom_hbond_publ_flag
    C17 H17 N3 . 0.93 2.33 2.9823(18) 127 yes
    N4 H4N N5 3_466 0.87(2) 2.20(2) 3.0326(17) 160.1(18) yes
_shelx_hkl_file
;
   0   0  -4 131503. 1652.22   2
   0   0  -4 125506. 1633.93   1
   0   0  -5 34.7315 27.9342   2
   0   0  -5 14.8538 22.3242   1
   0   0  -6 26193.7 448.157   2
   0   0  -6 25812.1 429.862   1
   0   0  -7-11.9377 26.1859   2
   0   0  -7 19.7284 24.3459   1
   0   0  -8 16409.4 354.556   2
   0   0  -8 15587.0 328.102   1
   0   0  -9 1.71201 38.4874   2
   0   0  -9 13.6672 32.2157   1
   0   0 -10 2641.21 143.214   2
   0   0 -10 2514.09 128.505   1
   0   0 -11-62.7087 38.9461   1
   0   0 -12 4659.02 195.654   1
   0   0 -13-2.40389 35.1583   1
   0   0 -14 6838.90 265.858   1
   0   0 -15 123.216 65.5251   1
   0   0 -16 6784.92 287.407   1
   0   0 -17 169.970 77.1762   1
   0   0 -18 616.044 121.678   1
   0   0 -19 224.400 93.9943   1
   0   0 -20 323.846 97.0324   1
   0   0 -21-30.6813 60.3764   1
   0   0 -22 924.738 139.152   1
   0   0 -23 8.35462 64.0258   1
   0   0 -24 180.214 85.9864   1
   0   0 -25-6.41264 66.9899   1
   0   0 -26 100.296 95.1184   1
   0   0 -27 104.827 90.5329   1
   0   0 -28 1499.13 209.831   1
   0   0 -29-13.5739 83.9255   1
   0   1  -3 5793.46 122.606   2
   0   1  -4 53095.2 720.664   2
   0   1  -4 51691.8 722.289   1
   0  -1  -4 50406.9 733.312   2
   0  -1  -4 52314.8 700.581   1
   0   1  -5 24947.7 404.079   2
   0   1  -5 24323.4 402.145   1
   0  -1  -5 24478.5 382.612   1
   0  -1  -5 23954.9 417.319   2
   0  -1  -6 7685.26 202.191   2
   0   1  -6 6880.06 181.634   1
   0  -1  -6 7042.49 170.295   1
   0   1  -6 7146.20 185.315   2
   0   1  -7 16466.9 338.509   2
   0   1  -7 16793.9 334.201   1
   0  -1  -7 16504.9 316.949   1
   0   1  -8 18142.1 371.160   2
   0   1  -8 16833.2 358.360   1
   0  -1  -8 17758.4 348.609   1
   0  -1  -9 2363.20 114.974   1
   0   1  -9 2464.17 131.088   2
   0   1  -9 2568.25 126.026   1
   0   1 -10 45850.4 773.631   2
   0  -1 -10 45426.3 742.327   1
   0   1 -10 43909.4 752.764   1
   0  -1 -11 23649.2 485.870   1
   0   1 -11 24416.9 505.087   1
   0   1 -11 25436.1 527.703   2
   0   1 -12 6092.95 233.566   1
   0  -1 -12 6190.03 223.037   1
   0   1 -13 2320.19 145.226   1
   0  -1 -13 2448.40 142.084   1
   0   1 -14 3270.46 182.740   1
   0  -1 -14 3088.38 170.738   1
   0   1 -15 2711.74 175.308   1
   0  -1 -15 2804.60 175.405   1
   0  -1 -16 35442.3 745.808   1
   0   1 -16 34834.4 759.626   1
   0   1 -17 11122.0 393.221   1
   0  -1 -17 10900.9 378.535   1
   0  -1 -18 16461.1 494.125   1
   0   1 -18 16241.6 503.201   1
   0   1 -19 12622.3 456.741   1
   0  -1 -19 11877.0 426.461   1
   0  -1 -20 10070.8 400.856   1
   0   1 -20 9891.56 409.339   1
   0  -1 -21 51.2327 69.5747   1
   0   1 -21 262.113 95.8936   1
   0   1 -22 549.792 113.713   1
   0  -1 -22 598.911 117.564   1
   0  -1 -23 600.258 114.988   1
   0   1 -23 630.102 119.185   1
   0   1 -24-13.5834 76.8467   1
   0  -1 -24 45.5845 69.2383   1
   0  -1 -25 1291.08 178.581   1
   0   1 -25 1447.05 190.833   1
   0  -1 -26 355.397 108.481   1
   0   1 -26 447.857 123.694   1
   0   1 -27 2878.26 280.284   1
   0  -1 -27 2885.10 271.859   1
   0   1 -28 1861.56 230.144   1
   0  -1 -28 2096.23 243.036   1
   0  -1 -29 99.6756 92.8992   1
   0   1 -29-41.1664 99.4297   1
   0   2  -2 21.5942 13.1654   1
   0   2   2 41.7407 14.2679   5
   0   2   2 2.01563 11.6281   3
   0  -2   3 1338.69 49.0095   5
   0   2  -3 1497.89 53.4985   2
   0  -2  -3 1448.91 43.4253   1
   0   2  -3 1380.48 60.8519   1
   0   2   3 1476.55 41.9722   1
   0   2   4 312183. 3819.82   1
   0  -2  -4 306503. 3825.05   1
   0  -2   4 310659. 3818.18   5
   0   2  -4 309634. 3872.44   1
   0   2  -4 320211. 3853.99   2
   0  -2   5 3784.22 86.9422   5
   0   2  -5 3584.09 121.929   1
   0  -2  -5 3780.03 103.993   1
   0   2  -5 3731.75 115.732   2
   0   2   5 3892.14 99.5211   1
   0  -2  -5 3848.96 87.5888   5
   0  -2  -6 130106. 1677.21   1
   0  -2   6 131372. 1624.36   5
   0   2  -6 126096. 1722.57   1
   0   2  -6 131454. 1711.01   2
   0  -2  -7 3572.87 84.4460   5
   0  -2   7 3660.07 85.3380   5
   0  -2  -7 3907.61 126.300   1
   0   2  -7 3758.69 140.673   1
   0   2  -7 3764.20 137.488   2
   0   2  -8 4391.55 161.535   1
   0  -2   8 4349.06 96.8097   5
   0  -2  -8 4483.64 98.1180   5
   0  -2  -8 4522.38 146.141   1
   0   2  -8 4564.94 162.730   2
   0  -2  -9 40363.9 656.071   1
   0   2  -9 40060.4 695.045   1
   0   2  -9 41826.8 690.485   2
   0  -2 -10 7232.59 217.719   1
   0   2 -10 7342.80 237.393   1
   0   2 -10 7398.57 234.777   2
   0  -2 -11 4404.44 172.274   1
   0   2 -11 4403.95 186.386   1
   0   2 -11 4382.50 187.994   2
   0   2 -12 3015.75 160.624   2
   0   2 -12 2850.16 162.029   1
   0  -2 -12 2961.36 147.660   1
   0   2 -13 760.955 89.0721   1
   0  -2 -13 681.093 79.5502   1
   0   2 -14 869.171 99.2170   1
   0  -2 -14 801.294 90.8425   1
   0  -2 -15 30.7916 42.3770   1
   0   2 -15 6.17183 46.4676   1
   0  -2 -16 750.920 96.5705   1
   0   2 -16 748.322 116.142   1
   0   2 -17 10961.8 394.497   1
   0  -2 -17 11229.6 378.035   1
   0  -2 -18 6244.57 286.723   1
   0   2 -18 6449.42 310.465   1
   0  -2 -19 2994.64 202.394   1
   0   2 -19 2769.25 213.655   1
   0  -2 -20 328.278 81.6277   1
   0   2 -20 337.874 101.341   1
   0  -2 -21 165.693 66.2109   1
   0   2 -21 279.116 98.6887   1
   0   2 -22 289.399 90.9627   1
   0  -2 -22 369.582 96.8851   1
   0   2 -23 887.656 140.549   1
   0  -2 -23 865.728 134.639   1
   0   2 -24 325.066 103.823   1
   0  -2 -24 418.345 105.440   1
   0  -2 -25 279.237 92.6722   1
   0   2 -25 322.846 106.305   1
   0   2 -26 608.173 143.411   1
   0  -2 -26 562.969 129.024   1
   0   2 -27 455.435 133.348   1
   0  -2 -27 272.235 101.234   1
   0   2 -28 3358.67 311.757   1
   0   3   0 15.6313 10.6183   3
   0   3   0 5.26358 17.1605   5
   0   3  -1 4258.05 104.826   4
   0   3   1 4150.79 85.5282   3
   0   3  -1 4250.15 87.9399   3
   0   3  -1 4220.34 108.417   5
   0   3   1 4229.90 108.731   5
   0   3  -2 11290.3 203.226   1
   0   3  -2 11023.8 205.824   5
   0   3   2 11408.8 207.973   5
   0   3   2 11351.8 190.293   3
   0   3  -3 2939.12 93.5038   1
   0  -3   3 2804.80 86.5360   5
   0  -3  -4 963.673 39.7789   1
   0   3  -4 1112.74 69.1973   1
   0   3  -4 998.066 50.3287   2
   0  -3   4 1063.03 54.5259   5
   0   3   4 1070.14 38.4888   1
   0   3   5 12908.3 211.090   1
   0  -3  -5 13372.3 230.738   5
   0  -3   5 12674.8 226.770   5
   0   3  -5 12624.1 243.342   2
   0   3  -5 12790.9 269.060   1
   0  -3  -5 11882.4 215.176   1
   0  -3  -6 26387.3 421.610   1
   0   3  -6 27876.3 455.835   2
   0  -3  -6 28226.2 414.729   5
   0  -3   6 27167.5 411.807   5
   0   3  -6 27547.1 479.514   1
   0  -3  -7 42863.6 637.050   1
   0  -3  -7 44270.1 608.364   5
   0   3  -7 42237.5 669.548   2
   0   3  -7 42431.8 693.986   1
   0  -3   7 43105.5 603.593   5
   0   3  -8 432.469 61.1713   1
   0  -3  -8 523.062 51.7261   1
   0   3  -8 475.280 55.5339   2
   0  -3  -8 408.895 32.4087   5
   0  -3   8 421.021 34.3235   5
   0  -3   9 11341.5 211.536   5
   0  -3  -9 11585.7 212.694   5
   0   3  -9 11390.9 302.572   1
   0  -3  -9 11441.9 266.193   1
   0   3  -9 11653.3 289.556   2
   0  -3 -10 16335.3 348.754   1
   0   3 -10 15951.1 371.054   2
   0  -3  10 15596.5 269.277   5
   0   3 -10 15771.6 383.274   1
   0  -3 -10 16356.5 273.306   5
   0   3 -11 92.4312 34.5559   2
   0   3 -11 144.158 54.1747   1
   0   3 -12 8594.84 289.968   1
   0  -3 -12 8947.76 264.012   1
   0   3 -12 8365.04 277.930   2
   0   3 -13 7872.09 282.004   2
   0  -3 -13 8258.71 264.912   1
   0   3 -13 8099.57 292.409   1
   0   3 -14 3552.75 197.692   1
   0  -3 -14 3625.34 180.630   1
   0   3 -15 65.7801 51.3114   1
   0  -3 -15 147.012 51.1886   1
   0  -3 -16 3342.80 188.891   1
   0   3 -16 3604.66 213.781   1
   0   3 -17 72.8692 58.2567   1
   0  -3 -17 171.055 61.9876   1
   0  -3 -18 2225.96 171.294   1
   0   3 -18 1993.89 178.332   1
   0   3 -19 126.560 71.0837   1
   0  -3 -19 155.435 66.3206   1
   0   3 -20 702.005 123.396   1
   0  -3 -20 392.385 89.6629   1
   0   3 -21 470.837 109.166   1
   0  -3 -21 402.714 91.1649   1
   0  -3 -22 96.2857 66.6967   1
   0   3 -22 237.508 105.280   1
   0  -3 -23 1273.86 163.715   1
   0   3 -23 1398.78 179.984   1
   0  -3 -24 369.836 98.7137   1
   0   3 -24 411.051 114.555   1
   0   3 -25 162.872 90.5553   1
   0  -3 -25 57.6146 69.1749   1
   0  -3 -26 271.459 101.893   1
   0   3 -26 574.919 149.097   1
   0   3 -27 397.367 137.027   1
   0   3 -28 3869.53 340.177   1
   0   4   0 37721.6 555.032   5
   0  -4   0 37155.0 507.545   3
   0   4   0 36809.1 498.945   3
   0   4   1 126648. 1647.51   5
   0   4  -1 125741. 1635.06   4
   0   4  -1 128072. 1649.25   5
   0  -4  -1 127606. 1603.16   3
   0  -4   1 127253. 1633.42   4
   0   4   1 127756. 1590.08   3
   0   4  -1 130688. 1597.22   3
   0   4  -2 25.5018 15.1424   4
   0   4  -2 48.4850 18.4332   1
   0   4  -2 13.2429 13.8338   3
   0  -4  -2 21.2781 14.8030   3
   0   4  -3 27535.3 434.697   1
   0   4   3 26772.6 411.958   3
   0  -4  -3 27849.3 418.937   3
   0  -4   3 26789.5 430.682   5
   0  -4   4 15946.6 294.282   5
   0   4  -4 15866.6 309.055   1
   0  -4  -4 16710.5 298.470   3
   0   4  -4 16722.5 274.315   2
   0  -4  -5 10531.6 216.299   5
   0   4  -5 9820.19 238.891   1
   0  -4   5 10028.7 212.703   5
   0   4  -5 10079.9 208.012   2
   0  -4  -5 10135.6 179.303   1
   0   4  -6 225.049 32.4440   2
   0  -4  -6 118.012 20.5469   1
   0  -4   6 113.588 24.6938   5
   0   4  -6 202.632 44.8797   1
   0  -4  -6 109.794 28.8433   5
   0  -4   7 16781.4 305.039   5
   0  -4  -7 17362.2 309.110   5
   0   4  -7 17813.5 340.711   2
   0   4  -7 17172.6 367.742   1
   0  -4  -7 16966.9 303.490   1
   0  -4  -8 5115.11 150.158   1
   0   4  -8 5428.27 173.773   2
   0  -4   8 5367.66 141.688   5
   0  -4  -8 5314.91 142.502   5
   0   4  -8 5551.23 198.530   1
   0  -4  -9 14.1558 20.7127   5
   0  -4   9 14.6604 17.8652   5
   0   4  -9 114.731 61.7869   1
   0   4  -9 37.1861 38.7725   2
   0  -4  -9 124.815 33.7870   1
   0  -4  10 53054.9 745.393   5
   0   4 -10 52058.6 884.155   1
   0  -4 -10 52456.2 748.882   5
   0   4 -10 52021.7 851.068   2
   0  -4 -10 51071.4 799.845   1
   0   4 -11 3691.50 170.828   2
   0  -4  11 3571.03 113.901   5
   0  -4 -11 3965.61 156.202   1
   0  -4 -11 3669.00 117.536   5
   0   4 -11 3377.19 173.823   1
   0  -4 -12 1500.54 101.034   1
   0   4 -12 1567.79 113.579   2
   0   4 -12 1575.43 128.773   1
   0   4 -13 2556.60 153.477   2
   0   4 -13 2259.94 159.208   1
   0  -4 -13 2530.02 137.614   1
   0   4 -14 83.5688 51.6808   1
   0  -4 -14 189.532 54.7367   1
   0   4 -14 103.923 56.5883   2
   0   4 -15 6883.13 293.162   1
   0  -4 -15 7016.35 261.352   1
   0   4 -16 3894.60 229.125   1
   0  -4 -16 4222.50 208.600   1
   0  -4 -17 239.209 69.9447   1
   0   4 -17 120.359 58.2366   1
   0   4 -18 6226.29 311.694   1
   0  -4 -18 6465.97 284.943   1
   0  -4 -19 2281.89 176.406   1
   0   4 -19 1827.47 172.768   1
   0   4 -20 190.864 74.9379   1
   0  -4 -20 97.6756 48.8703   1
   0  -4 -21 95.0011 52.5283   1
   0   4 -21 218.207 97.8286   1
   0   4 -22 805.591 143.160   1
   0  -4 -22 866.972 126.673   1
   0   4 -23 636.475 130.504   1
   0  -4 -23 662.093 111.247   1
   0   4 -24 431.028 118.435   1
   0  -4 -24 397.270 102.363   1
   0   4 -25 700.263 149.500   1
   0   4 -26 882.146 162.138   1
   0   4 -27 982.177 183.747   1
   0   4 -28 1312.56 218.322   1
   0  -5   0 9.43292 14.6898   3
   0  -5   0 16.9305 18.4488   4
   0   5   0 34.9690 12.4660   3
   0   5  -1 44772.7 627.531   1
   0  -5  -1 45579.9 625.380   3
   0  -5   1 44874.2 661.765   4
   0   5  -1 45125.8 613.568   3
   0   5   1 44579.4 606.757   3
   0   5   2 28417.3 421.162   3
   0   5  -2 28753.0 446.553   1
   0   5  -2 28135.0 463.702   4
   0   5  -2 28729.3 427.335   3
   0  -5  -2 29468.3 437.261   3
   0  -5  -3 15057.0 272.831   3
   0   5  -3 15475.5 302.575   4
   0   5  -3 14858.9 287.606   1
   0  -5   3 15437.1 300.041   5
   0   5   3 14916.8 267.893   3
   0   5  -4 272.307 41.1484   1
   0  -5   4 283.119 40.4725   5
   0  -5  -4 249.729 30.8787   3
   0  -5   5 492.785 49.8951   5
   0   5  -5 693.572 60.6834   1
   0  -5  -5 474.738 48.8692   5
   0   5  -5 524.825 40.0267   2
   0  -5  -6 2786.38 109.354   5
   0   5  -6 2852.51 126.063   1
   0   5  -6 2621.54 101.168   2
   0  -5  -6 2597.75 79.3464   1
   0  -5   6 2612.66 107.060   5
   0  -5   7 30.5841 25.0430   5
   0   5  -7 96.0781 44.5104   1
   0  -5  -7 19.4941 14.7475   1
   0   5  -7-3.48022 23.9134   2
   0  -5  -7 75.1183 32.2139   5
   0  -5  -8 7615.22 194.297   5
   0   5  -8 7526.71 243.473   1
   0  -5  -8 7261.43 178.464   1
   0  -5   8 7442.26 191.629   5
   0   5  -8 7608.54 210.038   2
   0   5  -9 9179.17 281.535   1
   0  -5  -9 9107.69 220.810   1
   0  -5   9 8959.03 215.848   5
   0   5  -9 9275.30 249.828   2
   0  -5  -9 9209.19 218.155   5
   0  -5  10 40948.3 637.557   5
   0  -5 -10 40834.5 641.080   5
   0   5 -10 41370.4 759.506   1
   0  -5 -10 42365.7 670.028   1
   0   5 -10 42715.6 715.809   2
   0  -5 -11 12932.7 277.418   5
   0   5 -11 12612.6 364.131   1
   0   5 -11 13254.3 342.165   2
   0  -5  11 12866.0 273.731   5
   0  -5 -11 13976.8 317.769   1
   0  -5 -12 2239.19 121.901   1
   0   5 -12 1940.86 144.113   1
   0  -5 -12 2053.67 96.5379   5
   0  -5  12 2062.42 94.6241   5
   0   5 -12 1926.04 127.714   2
   0  -5 -13 5082.19 196.675   1
   0   5 -13 4597.48 204.608   2
   0   5 -13 4809.22 236.297   1
   0  -5 -14 116.607 45.0786   1
   0   5 -14 146.367 66.5188   1
   0   5 -14 111.397 53.9512   2
   0   5 -15 900.280 113.460   1
   0  -5 -15 1067.01 102.017   1
   0  -5 -16 306.310 62.8428   1
   0   5 -16 71.6981 59.0932   1
   0   5 -17 826.325 123.483   1
   0  -5 -17 952.648 104.607   1
   0   5 -18 864.767 124.345   1
   0  -5 -18 830.085 104.939   1
   0  -5 -19 17.3591 46.1454   1
   0   5 -19-72.7994 83.1072   1
   0   5 -20 708.426 125.549   1
   0  -5 -20 690.159 103.377   1
   0  -5 -21 90.6655 58.1350   1
   0   5 -21 87.6702 71.2475   1
   0  -5 -22-40.4095 55.4101   1
   0   5 -22 73.4396 89.6168   1
   0   5 -23 173.504 101.508   1
   0   5 -24 1461.01 194.214   1
   0   5 -25 2979.89 272.723   1
   0   5 -26 582.275 144.159   1
   0   5 -27 90.6214 98.9273   1
   0  -6   0 20556.8 328.060   3
   0  -6   0 20642.5 376.063   4
   0   6   0 20265.4 315.442   3
   0   6   0 20673.2 322.220   1
   0   6   1 20885.6 329.286   3
   0  -6  -1 21724.6 350.103   3
   0   6  -1 21477.7 334.472   3
   0   6   1 21875.9 316.846   1
   0  -6   1 21212.2 386.733   4
   0   6  -1 22257.9 353.674   1
   0   6  -2 166.619 28.2107   4
   0   6  -2 101.415 20.3576   3
   0   6   2 155.729 14.2724   1
   0   6  -2 179.445 31.0829   1
   0   6   2 159.749 25.3999   3
   0   6  -3 52231.7 781.021   4
   0   6   3 50608.0 721.207   3
   0  -6  -3 52792.1 741.403   3
   0  -6   3 50366.7 782.520   5
   0   6  -3 51145.6 758.490   1
   0   6  -3 50528.5 727.847   3
   0  -6   4 3754.15 140.360   5
   0   6  -4 3805.71 138.900   1
   0  -6  -4 3724.38 124.725   3
   0  -6   5 5874.57 179.713   5
   0   6  -5 5851.80 186.614   1
   0   6  -5 5992.86 147.890   2
   0  -6  -5 5913.46 179.366   5
   0   6  -6 13277.6 268.911   2
   0  -6  -6 13700.1 299.621   5
   0  -6   6 13714.2 298.538   5
   0   6  -6 13638.6 322.072   1
   0   6  -7 19195.8 414.456   1
   0  -6   7 19241.8 373.686   5
   0  -6  -7 19362.1 375.557   5
   0   6  -7 18931.4 356.256   2
   0  -6  -7 18220.3 301.833   1
   0  -6   8 50261.3 776.678   5
   0  -6  -8 50644.6 778.890   5
   0   6  -8 51122.7 781.671   2
   0  -6  -8 49946.2 716.871   1
   0   6  -8 51635.4 853.075   1
   0   6  -9 3772.96 149.760   2
   0  -6  -9 3816.59 125.279   1
   0  -6  -9 3780.69 141.757   5
   0   6  -9 3896.51 180.320   1
   0  -6   9 3775.16 140.303   5
   0  -6 -10 270.208 43.4858   5
   0  -6 -10 243.942 38.8093   1
   0   6 -10 243.212 46.5800   2
   0  -6  10 229.652 37.9553   5
   0   6 -10 208.731 56.4881   1
   0  -6 -11 3404.43 135.723   5
   0  -6  11 3384.17 135.123   5
   0   6 -11 3476.12 187.143   1
   0  -6 -11 3345.93 137.114   1
   0   6 -11 3672.85 163.518   2
   0   6 -12 386.464 63.4782   2
   0   6 -12 431.785 79.0006   1
   0  -6  12 406.161 50.5495   5
   0  -6 -12 323.309 45.2002   5
   0  -6 -12 406.480 52.6861   1
   0  -6 -13 4759.75 171.864   5
   0   6 -13 4979.57 211.461   2
   0  -6 -13 5099.09 192.745   1
   0  -6  13 4961.20 167.573   5
   0   6 -13 4940.53 242.700   1
   0   6 -14 5829.17 245.527   2
   0   6 -14 6093.17 278.792   1
   0  -6 -15 2692.94 152.847   1
   0   6 -15 2482.76 186.247   1
   0  -6 -16 124.872 44.7698   1
   0   6 -16-54.3304 73.8517   1
   0  -6 -17 3533.11 193.128   1
   0   6 -17 3217.21 225.018   1
   0  -6 -18 76.3744 45.2699   1
   0   6 -18-36.0342 67.2734   1
   0  -6 -19 2164.37 164.240   1
   0   6 -19 2028.86 195.432   1
   0  -6 -20 2565.42 185.930   1
   0   6 -20 2446.89 220.113   1
   0   6 -21 318.014 104.370   1
   0   6 -22 5.17659 68.6636   1
   0   6 -23 104.405 88.7830   1
   0   6 -24 880.341 167.997   1
   0   6 -25 1045.06 179.280   1
   0   6 -26 183.101 102.598   1
   0   6 -27 1476.42 222.286   1
   0  -7   0 11.1724 14.7504   3
   0  -7   0-35.3273 32.4431   4
   0   7   0 10.0918 15.1348   3
   0  -7  -1 35902.1 536.995   3
   0   7  -1 35126.7 514.850   3
   0   7  -1 35431.6 540.410   1
   0   7   1 36798.8 502.313   1
   0   7   1 34389.5 508.922   3
   0  -7   1 35463.6 584.889   4
   0   7  -2 16688.5 289.485   3
   0   7   2 16297.5 246.075   1
   0   7   2 16589.9 284.291   3
   0   7  -2 16622.0 314.560   1
   0  -7  -2 16371.9 309.107   3
   0   7  -3 133.967 23.4612   3
   0  -7  -3 247.852 35.8266   3
   0  -7   3 274.840 52.7563   5
   0   7  -3 224.066 41.8135   1
   0   7   3 242.605 35.0540   3
   0   7  -4 27120.5 459.001   3
   0  -7   4 27800.7 510.812   5
   0   7  -4 28424.6 497.591   1
   0   7  -5 37911.2 639.786   1
   0   7  -5 37883.7 559.097   2
   0  -7   5 37681.8 639.704   5
   0  -7  -5 37340.5 639.387   5
   0   7  -6 16239.8 370.331   1
   0  -7  -6 16456.6 359.565   5
   0  -7   6 16129.6 356.896   5
   0   7  -6 16434.7 307.271   2
   0   7  -7 1111.61 93.8797   1
   0   7  -7 1078.00 68.4552   2
   0  -7   7 1073.88 83.0032   5
   0  -7  -7 1164.17 87.8950   5
   0   7  -8 14362.6 367.274   1
   0   7  -8 14323.4 308.511   2
   0  -7  -8 14098.7 326.172   5
   0  -7   8 14171.0 325.289   5
   0   7  -9 549.477 58.1194   2
   0  -7  -9 489.347 40.6562   1
   0  -7  -9 550.576 61.0116   5
   0  -7   9 493.203 58.1279   5
   0   7  -9 475.526 70.0135   1
   0   7 -10 2619.58 158.755   1
   0  -7 -10 2583.54 126.727   5
   0  -7 -10 2623.85 105.374   1
   0  -7  10 2669.92 124.747   5
   0   7 -10 2690.92 132.440   2
   0  -7 -11 854.119 66.0735   1
   0   7 -11 875.143 82.9487   2
   0  -7 -11 802.319 71.9129   5
   0  -7  11 780.086 68.7186   5
   0   7 -11 927.692 102.821   1
   0   7 -12 2864.31 152.593   2
   0  -7 -12 2677.89 131.203   5
   0  -7  12 2730.16 129.713   5
   0  -7 -12 2812.77 127.225   1
   0   7 -12 2673.49 173.550   1
   0   7 -13 1208.48 103.142   2
   0  -7 -13 1266.13 91.1438   1
   0   7 -13 1107.94 121.136   1
   0  -7 -13 1129.87 88.0360   5
   0  -7  13 1136.79 83.9138   5
   0  -7 -14 1241.77 89.7266   5
   0   7 -14 1146.19 127.805   1
   0  -7  14 1126.99 83.9569   5
   0  -7 -14 1144.39 92.9915   1
   0   7 -14 989.415 99.8784   2
   0   7 -15 798.202 93.5775   2
   0   7 -15 746.829 109.300   1
   0  -7 -15 961.454 92.6718   1
   0  -7 -16 4837.38 213.376   1
   0   7 -16 4533.58 265.515   1
   0  -7 -17 4368.32 209.802   1
   0   7 -17 4160.43 260.487   1
   0   7 -18 232.994 88.2316   1
   0  -7 -18 214.089 58.1580   1
   0   7 -19 2261.66 210.019   1
   0   7 -20 20.7692 84.8116   1
   0   7 -21 537.674 118.946   1
   0   7 -22 80.3452 88.2925   1
   0   7 -23 35.8477 98.2562   1
   0   7 -24 1592.54 211.334   1
   0   7 -25 1151.94 188.345   1
   0   7 -26 105.336 85.3071   1
   0   8   0 24388.4 378.149   3
   0   8   0 24957.2 395.692   1
   0  -8   0 24143.3 460.290   4
   0  -8   0 24293.9 396.191   3
   0   8   1 2740.91 88.4138   3
   0  -8  -1 2869.19 132.203   4
   0  -8   1 2719.77 123.304   4
   0   8  -1 3041.45 107.623   1
   0   8  -1 2753.98 89.8159   3
   0   8   1 2856.31 87.0472   1
   0  -8  -1 2941.03 104.360   3
   0   8   2 2312.71 67.0931   1
   0   8   2 2306.64 84.5234   3
   0   8  -2 2351.79 87.1226   3
   0  -8  -2 2280.60 97.1326   3
   0   8  -2 2433.36 103.455   1
   0  -8  -3 5050.67 157.753   3
   0   8  -3 5097.13 144.115   3
   0  -8   3 4955.97 190.469   5
   0   8   3 4830.29 139.529   3
   0   8  -3 5180.73 166.536   1
   0   8  -4 20201.3 405.749   1
   0   8  -4 19977.1 369.993   3
   0  -8   4 20135.5 428.196   5
   0  -8  -5 3923.21 166.786   5
   0   8  -5 3677.64 111.824   2
   0  -8   5 3811.47 162.425   5
   0   8  -5 3639.60 135.159   3
   0   8  -5 3659.29 157.505   1
   0  -8  -6 177.349 51.5713   5
   0  -8   6 94.1892 43.3465   5
   0   8  -6 108.236 45.3841   1
   0   8  -6 41.7346 18.0171   2
   0   8  -6 103.514 36.2195   3
   0   8  -7 7256.32 191.796   2
   0  -8  -7 6904.06 227.568   5
   0  -8   7 7504.79 234.029   5
   0   8  -7 7159.90 243.314   1
   0   8  -8 1782.14 122.943   1
   0  -8  -8 2046.34 118.799   5
   0   8  -8 1775.48 94.5919   2
   0  -8   8 1887.93 114.724   5
   0  -8  -9 5260.47 194.560   5
   0  -8   9 5159.52 190.585   5
   0   8  -9 5029.15 220.242   1
   0   8  -9 5414.33 179.964   2
   0  -8 -10 84.4601 40.1378   5
   0  -8  10 32.8363 31.6760   5
   0   8 -10 12.9622 26.0361   2
   0   8 -10 10.5113 40.2344   1
   0   8 -11 1490.92 104.176   2
   0  -8  11 1409.21 101.123   5
   0   8 -11 1383.07 129.827   1
   0  -8 -11 1261.22 95.6130   5
   0   8 -12 19251.0 440.820   2
   0  -8  12 19232.4 424.251   5
   0  -8 -12 19587.9 379.178   1
   0  -8 -12 19613.9 430.367   5
   0   8 -12 18517.5 512.645   1
   0  -8 -13 62.6807 32.3377   1
   0  -8  13 65.9715 37.3839   5
   0   8 -13 3.71636 40.9023   2
   0   8 -13 11.0573 55.5304   1
   0  -8 -13 76.8624 37.2522   5
   0   8 -14 86.6012 55.3109   1
   0   8 -14 60.9318 38.1041   2
   0  -8 -14 178.081 43.2905   1
   0  -8 -14 108.796 39.6390   5
   0  -8  14 144.244 40.0500   5
   0   8 -15 9825.32 392.728   1
   0  -8 -15 11009.6 305.976   1
   0   8 -16 16581.5 533.711   1
   0   8 -17 3114.48 231.280   1
   0   8 -18 4425.12 288.854   1
   0   8 -19 2936.33 241.312   1
   0   8 -20 45.6011 73.7219   1
   0   8 -21 90.7287 75.2527   1
   0   8 -22 20.9899 83.8319   1
   0   8 -23 2251.25 245.327   1
   0   8 -24 80.1747 106.842   1
   0   8 -25 44.4298 93.6109   1
   0  -9   0-13.3231 32.8547   4
   0   9   0 7.95888 15.0154   1
   0   9   0 2.67827 13.0550   3
   0  -9   0 15.5370 14.1416   3
   0   9   1 2158.66 80.1614   3
   0  -9  -1 2233.15 122.848   4
   0  -9   1 2196.23 118.039   4
   0   9  -1 2445.33 100.629   1
   0   9   1 2158.10 79.7066   1
   0  -9  -1 2410.73 96.6731   3
   0   9  -1 2211.56 81.6587   3
   0   9  -2 3529.36 132.875   1
   0  -9  -2 3276.63 122.504   3
   0   9   2 3342.28 88.8126   1
   0   9   2 3238.10 105.612   3
   0   9  -2 3223.24 106.233   3
   0   9  -3 15771.4 303.279   3
   0   9  -3 15853.4 341.833   1
   0  -9   3 16380.3 391.245   5
   0   9   3 16166.4 304.953   3
   0  -9   4 17572.0 414.723   5
   0   9  -4 17506.5 380.731   1
   0   9  -4 18004.8 344.504   3
   0  -9  -4 17929.3 417.286   5
   0   9  -5 42.1373 22.7731   3
   0  -9  -5 79.0899 44.0215   5
   0   9  -5 73.6006 16.6529   2
   0  -9   5 123.016 47.4023   5
   0   9  -5 125.484 39.4253   1
   0  -9   6 163.927 50.2861   5
   0   9  -6 130.139 45.1466   1
   0   9  -6 109.822 21.5680   2
   0   9  -6 124.173 32.2032   3
   0  -9  -6 202.151 48.7960   5
   0  -9   7 16353.3 400.034   5
   0   9  -7 16733.7 409.973   1
   0   9  -7 17313.0 328.636   2
   0  -9  -7 16463.2 401.553   5
   0   9  -7 16954.6 381.032   3
   0   9  -8 15946.5 412.327   1
   0  -9   8 16290.4 391.480   5
   0   9  -8 16184.9 333.081   2
   0  -9  -8 15969.7 390.010   5
   0  -9  -9 1326.31 106.550   5
   0  -9   9 1122.18 94.5136   5
   0   9  -9 1166.12 81.3935   2
   0   9  -9 1142.51 107.083   1
   0   9 -10-84.8713 48.3184   1
   0   9 -10 36.4298 35.5561   2
   0  -9 -10 34.8526 46.1637   5
   0  -9  10 0.58208 33.1244   5
   0  -9 -11 2186.32 134.831   5
   0   9 -11 1948.09 151.744   1
   0  -9  11 2210.12 135.606   5
   0   9 -11 2061.26 121.962   2
   0  -9 -12 3947.72 183.996   5
   0  -9  12 4020.87 181.776   5
   0   9 -12 4072.50 229.133   1
   0   9 -12 3928.75 178.827   2
   0  -9 -13 3029.26 162.516   5
   0   9 -13 3087.04 164.205   2
   0  -9  13 3120.03 161.447   5
   0   9 -13 2974.81 201.289   1
   0  -9  14 82.8020 40.4141   5
   0   9 -14 88.7311 41.7108   2
   0   9 -14 33.1059 53.2166   1
   0  -9 -14 96.3823 38.1984   5
   0   9 -15 435.753 97.5347   1
   0  -9 -15 460.408 68.1900   5
   0  -9  15 379.355 63.0138   5
   0   9 -16 2413.48 203.694   1
   0   9 -17 711.286 130.470   1
   0   9 -18 4948.17 312.100   1
   0   9 -19 5853.72 348.246   1
   0   9 -20 643.229 132.668   1
   0   9 -21 849.251 150.441   1
   0   9 -22 39.1211 81.2220   1
   0   9 -23 934.703 164.447   1
   0   9 -24 24.3407 75.7294   1
   0   9 -25 521.808 137.267   1
   0 -10   0 6551.20 225.681   4
   0 -10   0 6519.63 168.257   3
   0  10   0 6609.83 153.351   3
   0  10   0 6704.84 176.264   1
   0  10  -1 35500.7 531.762   3
   0  10   1 36317.1 538.162   3
   0  10   1 36320.7 540.730   1
   0 -10   1 35333.6 646.142   4
   0 -10  -1 35352.6 566.582   3
   0  10  -1 36627.2 582.593   1
   0 -10  -1 35171.3 655.535   4
   0 -10   2 2428.97 154.438   5
   0  10   2 1977.41 70.8245   1
   0  10  -2 1808.89 78.6902   3
   0 -10  -2 1959.06 126.379   4
   0  10  -2 1957.39 103.483   1
   0  10   2 1903.74 81.8019   3
   0 -10  -2 1963.69 96.3111   3
   0 -10   3 21383.7 476.059   5
   0  10  -3 20593.5 409.100   1
   0  10   3 20147.7 359.724   3
   0 -10  -3 20487.8 468.778   5
   0  10  -3 20973.3 357.562   3
   0 -10   4 5159.72 215.335   5
   0  10  -4 4910.78 184.244   1
   0  10  -4 4896.50 154.689   3
   0 -10  -4 4693.09 207.237   5
   0  10  -5 757.831 74.2604   1
   0  10  -5 575.128 42.4403   2
   0 -10  -5 626.524 81.6102   5
   0  10  -5 594.151 56.2503   3
   0 -10   5 570.634 80.8206   5
   0  10  -6 602.904 71.7834   1
   0  10  -6 649.571 63.3576   3
   0 -10   6 788.405 86.5108   5
   0  10  -6 674.266 49.5817   2
   0 -10  -6 602.956 77.6531   5
   0  10  -7 279.610 56.2555   1
   0  10  -7 260.798 45.7873   3
   0 -10   7 354.332 67.2697   5
   0 -10  -7 378.731 70.0104   5
   0  10  -7 309.074 37.5275   2
   0  10  -8 279.962 50.4841   3
   0  10  -8 375.988 66.6361   1
   0 -10   8 394.015 67.9892   5
   0 -10  -8 297.593 63.7793   5
   0  10  -8 333.342 44.5465   2
   0 -10   9 939.668 92.6388   5
   0  10  -9 923.780 72.5686   2
   0  10  -9 912.537 102.987   1
   0 -10  -9 986.860 97.8611   5
   0  10 -10 16060.8 361.288   2
   0 -10 -10 15913.9 412.305   5
   0 -10  10 16953.2 419.859   5
   0  10 -10 15682.9 449.761   1
   0 -10 -11 8056.38 282.436   5
   0  10 -11 8057.07 249.951   2
   0  10 -11 7627.93 313.496   1
   0  10 -12 7881.65 328.419   1
   0 -10  12 8447.01 286.663   5
   0  10 -12 8221.56 265.436   2
   0 -10 -12 8329.54 288.914   5
   0 -10  13 3467.93 178.923   5
   0  10 -13 3066.63 164.672   2
   0  10 -13 3264.47 213.761   1
   0 -10 -13 3297.48 177.017   5
   0  10 -14 326.329 63.8024   2
   0  10 -14 227.837 72.2290   1
   0 -10  14 385.944 65.2286   5
   0 -10 -14 300.497 59.3244   5
   0 -10  15 53.4171 39.4411   5
   0 -10 -15 2.93559 37.5432   5
   0  10 -15 5.33321 64.1551   1
   0  10 -16 801.888 130.607   1
   0  10 -17 2319.57 214.646   1
   0  10 -18 12405.9 504.755   1
   0  10 -19 3580.86 276.870   1
   0  10 -20 356.024 117.527   1
   0  10 -21 183.646 103.884   1
   0  10 -22 175.140 92.0541   1
   0  10 -23 221.429 115.624   1
   0  10 -24 701.253 155.230   1
   0 -11   0-47.9031 32.4515   4
   0  11   0 3.25570 13.1888   3
   0  11   0 27.7638 18.7557   1
   0 -11   0 5.43263 43.4174   5
   0 -11   1 250.971 62.6287   5
   0 -11  -1 211.756 32.3850   3
   0 -11  -1 241.988 54.1339   4
   0  11  -1 282.347 39.7662   1
   0  11   1 208.488 29.3844   1
   0  11  -1 259.869 30.3963   3
   0  11   1 282.629 33.1497   3
   0 -11  -1 309.513 69.3339   5
   0 -11  -2 37.3474 22.2036   3
   0  11   2 49.6196 16.5224   1
   0  11  -2 22.3751 14.2231   3
   0  11   2 43.5795 19.8734   3
   0 -11   2 18.6937 47.4210   5
   0 -11  -2 103.072 56.5090   5
   0 -11  -2 56.3941 44.0886   4
   0  11  -2 37.2876 27.1886   1
   0  11  -3 1751.04 104.802   1
   0  11  -3 1599.96 78.2963   3
   0 -11   3 1624.95 128.279   5
   0  11   3 1304.26 44.0713   1
   0 -11  -3 1668.36 130.640   5
   0  11  -4 875.190 78.8889   1
   0  11  -4 785.491 59.3656   3
   0 -11  -4 809.583 93.4336   5
   0 -11   4 900.490 96.7881   5
   0  11  -5 5279.70 171.332   3
   0  11  -5 5050.29 134.356   2
   0 -11  -5 4864.73 223.041   5
   0  11  -5 5052.43 201.626   1
   0 -11   5 4871.64 223.116   5
   0  11  -6 330.497 47.5545   3
   0 -11  -6 350.968 68.0794   5
   0  11  -6 316.600 55.1842   1
   0  11  -6 267.271 32.7273   2
   0 -11   6 322.719 73.0933   5
   0 -11   7 3364.78 182.948   5
   0 -11  -7 3434.62 186.526   5
   0  11  -7 3231.15 176.832   1
   0  11  -7 3480.83 155.485   3
   0  11  -7 3419.47 120.068   2
   0 -11  -8 73.3455 57.8089   5
   0 -11   8-3.89391 42.2919   5
   0  11  -8 55.1191 46.6342   1
   0  11  -8 62.7228 38.5826   3
   0  11  -8 76.8327 27.5900   2
   0  11  -9 15222.6 386.347   3
   0 -11  -9 14437.0 407.988   5
   0 -11   9 15751.2 420.764   5
   0  11  -9 14761.8 433.284   1
   0  11  -9 15142.0 327.608   2
   0  11 -10 4985.34 245.088   1
   0 -11  10 5071.36 231.249   5
   0 -11 -10 4810.23 227.968   5
   0  11 -10 4765.45 175.931   2
   0  11 -10 5202.02 223.843   3
   0  11 -11 315.291 83.7032   1
   0  11 -11 194.508 47.6603   2
   0 -11 -11 503.848 85.8902   5
   0 -11  11 392.303 74.9945   5
   0  11 -12 6777.28 311.875   1
   0  11 -12 6964.66 236.563   2
   0 -11 -12 6848.25 272.707   5
   0 -11  12 7269.30 275.809   5
   0  11 -13 1454.39 150.856   1
   0 -11  13 1517.61 127.196   5
   0  11 -13 1472.21 113.572   2
   0 -11 -13 1496.07 128.159   5
   0  11 -14 278.526 82.1882   1
   0 -11 -14 480.426 81.4434   5
   0 -11  14 461.561 73.8995   5
   0 -11  15 7416.64 287.488   5
   0  11 -15 7304.11 354.682   1
   0 -11 -15 7697.17 297.501   5
   0  11 -16 76.3590 71.0964   1
   0  11 -17 2354.76 219.760   1
   0  11 -18 2191.04 223.879   1
   0  11 -19 790.319 160.154   1
   0  11 -20 191.003 111.737   1
   0  11 -21 77.1398 95.4747   1
   0  11 -22 422.243 134.407   1
   0  11 -23 77.6532 90.6156   1
   0  11 -24 648.276 153.317   1
   0 -12   0 7311.15 287.050   5
   0 -12   0 7466.95 260.817   4
   0  12   0 7488.65 171.075   3
   0  12   0 7584.27 204.103   1
   0 -12  -1 477.114 68.8635   4
   0  12   1 555.783 48.3240   1
   0 -12   1 516.534 86.3950   5
   0  12  -1 470.725 37.4646   3
   0  12   1 523.222 42.8553   3
   0  12  -1 582.048 57.6192   1
   0 -12  -1 546.422 86.2469   5
   0 -12  -2 1372.41 122.564   5
   0  12   2 1474.20 65.5558   1
   0  12  -2 1519.93 69.1291   3
   0  12  -2 1399.31 92.7091   1
   0 -12   2 1555.03 131.278   5
   0 -12  -2 1439.22 116.525   4
   0 -12  -3 5703.10 240.250   4
   0 -12   3 5773.32 250.973   5
   0  12  -3 5455.39 149.578   3
   0  12  -3 5230.95 196.822   1
   0 -12  -3 5374.87 243.641   5
   0 -12   4 1315.58 123.459   5
   0 -12  -4 1206.33 119.585   5
   0  12  -4 1049.34 66.8510   3
   0  12  -4 1075.69 91.1766   1
   0  12  -5 58.3204 40.0546   1
   0 -12  -5 51.9822 53.2204   5
   0 -12   5 39.2367 55.3228   5
   0  12  -5 85.5787 28.6783   3
   0  12  -5-1.00206 13.2718   2
   0  12  -6 627.198 45.5753   2
   0 -12  -6 494.977 84.2507   5
   0  12  -6 700.927 82.4107   1
   0  12  -6 609.603 61.2689   3
   0 -12   6 550.802 82.8876   5
   0  12  -7 3484.84 188.255   1
   0 -12   7 3809.84 206.097   5
   0 -12  -7 3620.28 202.460   5
   0  12  -7 3776.11 123.186   2
   0  12  -7 4266.48 172.546   3
   0  12  -8 4142.92 179.129   3
   0 -12   8 4138.08 212.612   5
   0  12  -8 3861.20 205.211   1
   0 -12  -8 4167.42 218.278   5
   0  12  -8 3981.73 134.896   2
   0 -12   9 235.717 68.7856   5
   0  12  -9 339.780 46.0826   2
   0 -12  -9 371.350 82.7699   5
   0  12  -9 231.919 64.6500   1
   0  12  -9 237.404 55.1882   3
   0 -12 -10 15709.8 447.863   5
   0 -12  10 16664.6 457.008   5
   0  12 -10 15389.0 341.488   2
   0  12 -10 14877.1 460.293   1
   0  12 -10 16245.3 420.243   3
   0  12 -11 1747.34 134.056   3
   0 -12  11 2012.95 153.847   5
   0  12 -11 1868.40 161.407   1
   0 -12 -11 2069.10 157.537   5
   0  12 -12 5608.94 250.653   3
   0 -12  12 5642.11 255.879   5
   0 -12 -12 5437.80 258.238   5
   0  12 -12 5413.43 282.281   1
   0  12 -13 1820.52 173.470   1
   0 -12  13 1791.36 147.937   5
   0  12 -13 1847.74 151.078   3
   0 -12 -13 1847.69 150.459   5
   0 -12 -14 362.164 74.3150   5
   0 -12  14 328.801 66.3583   5
   0  12 -14 183.241 73.9772   1
   0 -12 -15 1746.62 146.286   5
   0  12 -15 1777.68 178.423   1
   0 -12  15 1775.07 144.080   5
   0  12 -16 48.4783 73.6594   1
   0  12 -17 2342.74 221.422   1
   0  12 -18 404.000 121.975   1
   0  12 -19 1358.34 183.469   1
   0  12 -20 10.0455 88.8095   1
   0  12 -21 255.894 118.217   1
   0  12 -22 1944.75 238.121   1
   0  12 -23 574.391 158.722   1
   0  13   0-28.6130 17.3544   3
   0 -13   0-11.9589 42.4524   4
   0  13   0 83.8338 28.3918   1
   0 -13   0 22.8858 49.5182   5
   0 -13  -1 2979.34 171.035   4
   0  13  -1 2825.81 93.6733   3
   0  13   1 2879.37 110.023   1
   0  13  -1 2983.84 134.740   1
   0 -13   1 2778.89 185.957   5
   0 -13  -1 2864.86 190.325   5
   0 -13  -2 4593.94 234.700   5
   0  13  -2 4627.45 124.367   3
   0 -13  -2 4735.15 218.891   4
   0  13   2 4553.89 125.368   1
   0  13  -2 4742.35 182.060   1
   0 -13   2 5046.76 245.861   5
   0 -13   3 239.597 74.8158   5
   0  13  -3 158.991 41.3320   1
   0 -13  -3 205.140 70.3901   5
   0 -13  -3 120.260 52.2823   4
   0  13  -3 155.864 24.9192   3
   0 -13  -4 5894.99 258.993   4
   0 -13  -4 5381.57 260.369   5
   0 -13   4 5721.21 266.383   5
   0  13  -4 5870.08 223.874   1
   0  13  -4 5784.30 159.477   3
   0 -13   5 724.203 103.981   5
   0  13  -5 649.254 56.5194   3
   0 -13  -5 658.275 100.992   5
   0  13  -5 530.346 75.0790   1
   0  13  -6 7903.60 286.851   1
   0 -13  -6 8000.85 315.931   5
   0  13  -6 8201.27 228.664   3
   0 -13   6 8362.45 320.770   5
   0 -13  -7 539.335 94.5140   5
   0 -13   7 599.753 94.4699   5
   0  13  -7 650.216 67.1976   3
   0  13  -7 582.566 83.6210   1
   0  13  -8 4273.16 225.073   1
   0  13  -8 4834.93 192.881   3
   0 -13   8 4721.59 240.226   5
   0 -13  -8 4335.59 233.190   5
   0  13  -9 1452.40 111.530   3
   0  13  -9 1284.19 128.999   1
   0 -13  -9 1232.71 129.207   5
   0 -13   9 1501.55 138.863   5
   0  13 -10 2234.68 144.772   3
   0  13 -10 2023.96 164.854   1
   0 -13 -10 2308.94 173.367   5
   0 -13  10 2262.25 166.606   5
   0 -13 -11 6379.74 290.374   5
   0 -13  11 6758.11 293.851   5
   0  13 -11 6387.11 306.135   1
   0  13 -12 378.129 90.2729   1
   0 -13 -12 403.136 87.4342   5
   0 -13  12 430.653 76.6760   5
   0  13 -13-15.8691 55.2354   1
   0 -13  13-1.74825 49.4871   5
   0 -13 -13 80.1875 59.0337   5
   0  13 -14 900.300 137.191   1
   0 -13  14 1250.50 130.418   5
   0 -13 -14 1011.74 118.998   5
   0  13 -15 33.8326 64.8622   1
   0 -13  15 11.5716 46.5298   5
   0 -13 -15 61.8257 50.5410   5
   0  13 -16 73.7288 74.8983   1
   0  13 -17 112.981 89.8171   1
   0  13 -18 4100.06 305.099   1
   0  13 -19 778.510 151.791   1
   0  13 -20 319.728 119.765   1
   0  13 -21-48.3912 90.5378   1
   0  13 -22 210.724 113.349   1
   0 -14   0 1958.43 162.080   5
   0  14   0 2016.87 103.469   1
   0 -14  -1 1315.49 118.036   4
   0  14  -1 1367.35 92.5212   1
   0 -14   1 1398.60 139.912   5
   0 -14  -1 1311.09 138.071   5
   0 -14  -2 540.283 81.1366   4
   0 -14   2 609.648 99.4987   5
   0 -14  -2 378.907 85.8875   5
   0  14  -2 495.312 64.7732   1
   0 -14  -3 994.097 105.195   4
   0 -14   3 995.009 122.025   5
   0 -14  -3 931.947 118.587   5
   0  14  -3 980.178 90.1054   1
   0 -14  -4 246.719 69.1277   4
   0 -14  -4 167.828 66.4773   5
   0  14  -4 214.212 51.3216   1
   0 -14   4 219.963 77.1774   5
   0 -14  -5 3408.63 205.194   4
   0 -14  -5 2873.10 199.308   5
   0  14  -5 2791.38 164.253   1
   0 -14   5 2733.08 192.054   5
   0 -14   6 1000.28 123.171   5
   0 -14  -6 942.671 122.337   5
   0  14  -6 870.512 96.6285   1
   0 -14   7 1254.33 136.610   5
   0 -14  -7 1143.25 129.507   5
   0  14  -7 1044.44 109.541   1
   0  14  -8 3915.86 219.764   1
   0 -14   8 3743.61 225.712   5
   0 -14  -8 3829.15 227.736   5
   0 -14  -9 4667.22 252.337   5
   0 -14   9 4905.10 258.186   5
   0  14  -9 4702.21 249.334   1
   0 -14  10 12.5633 59.1135   5
   0 -14 -10 70.2160 64.0908   5
   0  14 -10 130.810 73.7481   1
   0  14 -11 1936.96 174.414   1
   0 -14 -11 1936.58 167.048   5
   0 -14  11 2144.32 169.753   5
   0 -14 -12 172.421 67.1946   5
   0 -14  12 104.595 49.7223   5
   0  14 -12 236.227 79.8567   1
   0  14 -13 1549.64 166.876   1
   0 -14  13 1533.36 145.443   5
   0 -14 -13 1588.62 156.965   5
   0  14 -14 1015.90 141.849   1
   0 -14 -14 1142.70 133.101   5
   0 -14  14 1149.54 134.267   5
   0 -14 -15 847.141 115.483   5
   0 -14  15 986.554 121.474   5
   0  14 -15 1059.72 153.648   1
   0  14 -16 275.110 97.1277   1
   0  14 -17 329.759 117.947   1
   0  14 -18 66.8688 96.1027   1
   0  14 -19 2131.14 235.468   1
   0  14 -20 421.249 127.435   1
   0  14 -21 62.7525 91.6277   1
   0 -15   0 22.9330 58.7058   5
   0 -15  -1 799.162 97.0877   4
   0 -15  -1 727.539 109.525   5
   0 -15   1 776.127 113.931   5
   0 -15   2 221.946 76.5609   5
   0 -15  -2 223.139 62.4443   4
   0  15  -2 204.682 45.1567   1
   0 -15  -2 201.349 75.2879   5
   0  15  -3 2702.20 150.404   1
   0 -15   3 2516.20 191.884   5
   0 -15  -3 2525.52 192.687   5
   0 -15  -3 2968.06 187.408   4
   0 -15   4 847.724 116.937   5
   0 -15  -4 877.351 121.842   5
   0  15  -4 898.494 92.3573   1
   0 -15  -4 1016.69 116.707   4
   0 -15  -5 1478.53 140.040   4
   0  15  -5 1477.80 125.570   1
   0 -15   5 1480.27 156.217   5
   0 -15  -5 1478.58 154.609   5
   0 -15  -6 4396.22 245.866   4
   0 -15  -6 3974.62 244.518   5
   0  15  -6 4067.58 212.297   1
   0 -15   6 4343.80 253.999   5
   0  15  -7 115.830 63.7309   1
   0 -15  -7 79.2119 70.0978   5
   0 -15   7 51.5475 66.2629   5
   0 -15   8 1149.70 132.379   5
   0 -15  -8 1141.69 140.556   5
   0  15  -8 1376.95 137.904   1
   0  15  -9 6787.69 310.008   1
   0 -15   9 7310.65 331.152   5
   0 -15  -9 6491.90 316.432   5
   0  15 -10 448.295 95.0849   1
   0 -15  10 250.416 80.4348   5
   0 -15 -10 482.899 105.601   5
   0 -15  11 3295.81 224.264   5
   0 -15 -11 3179.39 223.853   5
   0  15 -11 3856.78 244.363   1
   0 -15  12 354.025 88.8247   5
   0 -15 -12 390.339 94.6931   5
   0  15 -12 311.748 92.6453   1
   0 -15 -13 1494.57 154.500   5
   0 -15  13 1546.58 157.865   5
   0  15 -13 1788.55 185.291   1
   0 -15 -14 101.131 66.3202   5
   0  15 -14 111.293 67.0003   1
   0 -15  14 12.6605 59.4516   5
   0 -15  15 656.575 106.219   5
   0 -15 -15 689.165 114.314   5
   0  15 -15 1002.42 154.223   1
   0  15 -16 468.517 124.504   1
   0  15 -17 2160.45 224.849   1
   0  15 -18 420.840 127.058   1
   0  15 -19 178.530 102.055   1
   0  15 -20 471.800 142.561   1
   0 -16   0 69.6328 64.0676   5
   0 -16  -1 32.9123 57.8354   5
   0 -16   1 156.122 69.8131   5
   0 -16   2-85.2197 75.5160   5
   0 -16  -2 43.1933 67.8959   5
   0 -16   3 834.449 125.038   5
   0 -16  -3 1001.32 133.187   5
   0 -16   4 561.652 107.036   5
   0 -16  -4 424.377 101.980   5
   0 -16  -4 498.517 91.6514   4
   0 -16  -5 2070.86 167.887   4
   0 -16   5 1803.60 170.800   5
   0  16  -5 1987.25 146.481   1
   0 -16  -5 1951.06 180.669   5
   0 -16  -6 113.216 77.1284   5
   0 -16   6 187.823 86.0267   5
   0 -16  -6 115.771 62.0146   4
   0  16  -6 29.4344 44.5518   1
   0  16  -7 2143.30 165.417   1
   0 -16  -7 2057.96 179.670   4
   0 -16   7 2314.64 192.826   5
   0 -16  -7 1865.36 176.840   5
   0 -16  -8 413.548 94.6535   5
   0  16  -8 328.690 81.9020   1
   0 -16   8 304.233 87.2519   5
   0 -16  -9 1609.37 167.589   5
   0  16  -9 1389.92 145.927   1
   0 -16   9 1458.58 157.567   5
   0 -16  10 2762.45 214.763   5
   0  16 -10 2959.80 216.202   1
   0 -16 -10 2774.99 215.095   5
   0 -16 -11 999.064 140.768   5
   0  16 -11 1148.09 143.090   1
   0 -16  11 1145.04 143.553   5
   0 -16 -12 2135.40 193.601   5
   0 -16  12 2254.05 198.477   5
   0  16 -12 2237.02 201.677   1
   0  16 -13 1493.52 175.387   1
   0 -16 -13 1325.35 156.922   5
   0 -16  13 1459.20 161.488   5
   0  16 -14 1249.51 164.266   1
   0 -16 -14 1217.87 151.463   5
   0 -16  14 1339.86 151.713   5
   0  16 -15 2422.89 230.526   1
   0 -16  15 2320.75 203.886   5
   0 -16 -15 2135.26 199.424   5
   0  16 -16 559.175 127.483   1
   0  16 -17 207.119 106.035   1
   0  16 -18-18.0186 65.6669   1
   0  16 -19 628.221 148.197   1
   0 -17   0 50.1831 67.7482   5
   0 -17  -1 163.711 81.0321   5
   0 -17   1 220.668 81.8267   5
   0 -17   2 3255.49 239.531   5
   0 -17  -2 2745.28 222.509   5
   0 -17  -3 3971.24 269.201   5
   0 -17   3 3935.30 266.705   5
   0 -17  -4 8174.26 382.633   5
   0 -17   4 8954.77 396.989   5
   0 -17  -5 726.782 125.213   5
   0 -17   5 972.473 139.278   5
   0 -17  -6 1979.48 190.480   5
   0 -17   6 2213.22 199.291   5
   0 -17  -7 2981.44 233.634   5
   0 -17   7 3482.91 247.190   5
   0  17  -8 740.005 110.514   1
   0 -17   8 702.096 118.400   5
   0 -17  -8 629.807 120.995   5
   0  17  -9 3526.13 228.451   1
   0 -17   9 2996.81 235.622   5
   0 -17  -9 2865.99 233.645   5
   0 -17  10 4788.66 297.402   5
   0 -17 -10 5089.62 308.702   5
   0  17 -10 4961.02 281.887   1
   0 -17  11 1893.81 190.834   5
   0  17 -11 2004.09 188.719   1
   0 -17 -11 1538.00 175.744   5
   0 -17  12 140.705 77.5390   5
   0  17 -12 43.6634 61.3747   1
   0 -17 -12 68.7122 77.0921   5
   0 -17 -13 3702.15 264.848   5
   0  17 -13 3597.39 262.554   1
   0 -17  13 3870.82 272.629   5
   0 -17 -14 120.327 80.2309   5
   0  17 -14 313.785 108.376   1
   0 -17  14 350.462 99.3467   5
   0  17 -15 1166.14 164.388   1
   0  17 -16 654.257 140.593   1
   0  17 -17 268.051 99.4771   1
   0  17 -18 295.260 113.429   1
   0 -18   0 4088.81 279.684   5
   0 -18  -1 2483.51 217.251   5
   0 -18   1 2589.64 223.374   5
   0 -18   2 185.978 93.9267   5
   0 -18  -2 223.768 89.6658   5
   0 -18  -3 33.3457 75.1255   5
   0 -18   3 74.1100 76.0165   5
   0 -18  -4 1795.05 191.700   5
   0 -18   4 1994.63 196.859   5
   0 -18  -5 29.8119 71.6985   5
   0 -18   5-38.8954 74.2647   5
   0 -18  -6 512.891 120.177   5
   0 -18   6 422.385 105.958   5
   0 -18  -7 2774.81 236.852   5
   0 -18   7 2801.19 233.576   5
   0 -18  -8 266.284 104.504   5
   0 -18   8 127.963 81.6147   5
   0 -18  -9 1251.31 165.455   5
   0 -18   9 1310.84 164.512   5
   0 -18  10 107.992 75.4162   5
   0 -18 -10 36.7646 70.9027   5
   0 -18  11 213.885 100.476   5
   0 -18 -11 206.982 96.4096   5
   0  18 -11 87.3977 69.1002   1
   0 -18  12 324.110 102.025   5
   0 -18 -12 325.107 100.980   5
   0  18 -12 332.082 97.3001   1
   0 -18  13 2037.82 208.892   5
   0  18 -13 2019.59 203.198   1
   0 -18 -13 1690.92 194.359   5
   0 -18 -14 4292.03 300.240   5
   0  18 -14 4239.31 300.314   1
   0 -18  14 4630.58 308.662   5
   0  18 -15 1745.77 203.988   1
   0  18 -16 335.838 112.722   1
   0  18 -17 232.916 102.857   1
   0 -19   0 1.57841 73.9402   5
   0 -19   1 95.3020 88.0049   5
   0 -19  -1-51.8304 80.8167   5
   0 -19   2 232.108 86.9643   5
   0 -19  -2 91.7112 73.4903   5
   0 -19   3 722.627 126.075   5
   0 -19  -3 430.729 104.862   5
   0 -19   4-116.607 93.2801   5
   0 -19  -4 260.154 103.014   5
   0 -19  -5 556.695 126.111   5
   0 -19   5 391.905 113.359   5
   0 -19  -6 5095.30 330.421   5
   0 -19   6 5121.89 329.298   5
   0 -19   7 3961.07 296.916   5
   0 -19  -7 3702.85 283.376   5
   0 -19   8 5.67501 74.3739   5
   0 -19  -8 24.0115 68.6946   5
   0 -19   9 970.781 147.210   5
   0 -19  -9 968.696 156.012   5
   0 -19 -10 174.513 85.6573   5
   0 -19  10 309.250 90.8876   5
   0 -19 -11 76.9567 77.0366   5
   0 -19  11 188.944 83.1432   5
   0 -19  12 1377.41 179.587   5
   0 -19 -12 1201.42 164.295   5
   0 -19  13 1597.06 194.768   5
   0 -19 -13 1684.60 199.356   5
   0 -20   0 1969.36 220.108   5
   0 -20  -1 194.983 108.122   5
   0 -20   1 20.0668 80.3121   5
   0 -20   2 1752.31 207.259   5
   0 -20  -2 1630.55 198.926   5
   0 -20  -3 805.952 148.286   5
   0 -20   3 609.280 130.221   5
   0 -20  -4 90.6048 74.4164   5
   0 -20   4-35.0857 72.4466   5
   0 -20   5 3750.33 294.657   5
   0 -20  -5 3757.77 298.013   5
   0 -20  -6 2087.30 227.433   5
   0 -20   6 1904.32 211.095   5
   0 -20   7 1164.89 171.313   5
   0 -20  -7 1229.14 181.682   5
   0 -20  -8 62.7582 82.0441   5
   0 -20   8-126.546 107.704   5
   0 -20   9 577.489 124.641   5
   0 -20  -9 627.227 133.105   5
   0 -20  10 167.831 82.2781   5
   0 -20 -10 186.999 91.6262   5
   0 -20  11 90.5714 67.9214   5
   0 -20 -11 109.632 78.4994   5
   0 -20 -12-42.4274 76.1379   5
   0 -20  12-26.7268 64.2408   5
   0 -21   0-41.7675 82.9714   5
   0 -21  -1 363.067 113.084   5
   0 -21   1 328.946 111.807   5
   0 -21  -2 349.385 109.321   5
   0 -21   2 301.513 105.764   5
   0 -21  -3 182.636 97.5272   5
   0 -21   3 241.721 106.539   5
   0 -21   4 83.1655 99.2109   5
   0 -21  -4 116.989 94.3992   5
   0 -21   5 3725.26 303.528   5
   0 -21  -5 3852.36 310.299   5
   0 -21  -6 1723.05 211.799   5
   0 -21   6 1602.73 211.227   5
   0 -21  -7-34.7516 86.1352   5
   0 -21   7 54.2515 73.6198   5
   0 -21   8 1350.58 188.017   5
   0 -21  -8 1484.43 199.825   5
   0 -21  -9-112.014 97.1741   5
   0 -21   9-64.1439 98.5972   5
   1   0 -29-409.665 153.166   1
   1   0 -28-60.4336 105.170   1
   1   0 -27 3.64815 65.8219   1
   1   0 -26 145.706 82.5187   1
   1   0 -25-27.9824 77.9235   1
   1   0 -24 1322.79 183.400   1
   1   0 -23 80.6804 73.3407   1
   1   0 -22 913.447 138.322   1
   1   0 -21 20.7500 65.0784   1
   1   0 -20 2165.91 191.034   1
   1   0 -19-27.2406 59.4428   1
   1   0 -18 24.9562 58.8752   1
   1   0 -17-29.2457 64.8572   1
   1   0 -16 9716.46 365.412   1
   1   0 -15 42.0404 60.2121   1
   1   0 -14 85.2436 52.0513   1
  -1   0  13-7.82182 9.94474   5
   1   0 -13 0.47959 43.6883   1
   1   0 -12 1571.54 126.118   1
   1   0 -11 45.9819 39.9771   1
   1   0 -10 2127.83 133.340   1
   1   0  -9 80.3441 41.1177   1
   1   0  -8 26565.8 519.828   1
   1   0  -7-6.22169 32.3759   1
   1   0  -6 84009.2 1205.86   1
   1   0  -5 67.8325 36.5377   1
   1   0  -4 4618.15 150.605   1
   1   0  -3 13.6000 27.9412   1
   1   0  -2 36915.1 559.807   3
   1   0  -1 13818.4 275.383   3
   1   0  -1 17737.4 282.640   4
   1   0   0 106651. 1396.51   3
   1   0   1 277.502 41.8106   3
   1   0   2 28589.9 445.877   3
   1   0   3 137.430 29.7836   3
   1   0   4 82223.6 1126.86   3
   1   0   5 69.7868 29.7405   3
  -1   0  -6 3161.23 134.043   2
   1   0   6 3648.06 137.191   3
  -1   0  -7 47.7040 40.8171   2
  -1   0  -8 54248.8 876.437   2
  -1   0  -9 143.076 59.0611   2
  -1   0 -10 90287.8 1376.16   2
  -1   0 -11 171.198 71.8380   2
  -1   0 -12 12004.5 368.005   2
  -1   0 -12 11838.3 333.313   1
  -1   0 -13 19.5595 56.3897   2
  -1   0 -13 86.2078 48.3819   1
  -1   0 -14 5850.20 241.524   1
  -1   0 -14 5571.20 262.281   2
  -1   0 -15 41.2103 43.0096   1
  -1   0 -15-20.3514 53.5804   2
  -1   0 -16 79.4390 72.9333   2
  -1   0 -16 62.2248 49.7814   1
  -1   0 -17-15.4140 60.1202   2
  -1   0 -17-5.00497 50.2041   1
  -1   0 -18 10104.6 406.769   2
  -1   0 -18 10377.6 380.777   1
  -1   0 -19 13.8446 59.2994   1
  -1   0 -20 537.330 97.7329   1
  -1   0 -21-0.98649 59.0446   1
  -1   0 -22 476.272 107.458   1
  -1   0 -23-89.7020 80.4063   1
  -1   0 -24 635.852 132.028   1
  -1   0 -25 131.048 93.5439   1
  -1   0 -26 873.515 154.017   1
  -1   0 -27 198.616 106.248   1
  -1   0 -28 392.416 129.808   1
   1  -1 -29-44.1139 91.3542   1
   1   1 -29-187.188 130.787   1
   1  -1 -28-78.4444 105.595   1
   1   1 -28-33.0431 109.156   1
   1   1 -27-241.538 125.656   1
   1  -1 -27-221.014 124.025   1
   1   1 -26 857.763 167.394   1
   1  -1 -26 642.798 138.988   1
   1  -1 -25 2613.76 250.752   1
   1   1 -25 2513.61 251.027   1
   1   1 -24-52.6787 84.4797   1
   1  -1 -24 171.529 98.0141   1
   1   1 -23 426.615 112.173   1
   1  -1 -23 424.742 102.486   1
   1   1 -22 37.6736 59.3087   1
   1  -1 -22 46.3188 63.9497   1
   1   1 -21 373.685 99.3804   1
   1  -1 -21 510.129 108.016   1
   1   1 -20 686.467 119.660   1
   1  -1 -20 1004.73 134.430   1
   1  -1 -19 32.3371 57.0853   1
   1   1 -19 281.185 93.5679   1
   1   1 -18 3616.53 241.035   1
   1  -1 -18 3504.06 226.255   1
   1  -1 -17 3949.42 234.415   1
   1   1 -17 4147.03 246.573   1
   1  -1 -16 9041.46 352.122   1
   1   1 -16 9091.75 361.580   1
   1  -1 -15 914.522 112.476   1
   1   1 -15 970.870 122.350   1
   1   1 -14 10853.8 360.102   1
   1  -1 -14 11184.7 358.035   1
   1  -1 -13 9502.02 321.171   1
   1   1 -13 9407.65 323.566   1
  -1   1  13 8742.00 160.019   5
   1  -1 -12 487.504 76.3326   1
  -1   1  12 423.481 31.5130   5
   1   1 -12 507.925 80.5370   1
   1   1 -11 505.224 84.5986   1
   1  -1 -11 322.226 57.8414   1
   1   1 -10 1411.34 112.339   1
   1  -1 -10 1295.05 102.374   1
   1  -1  -9 17054.6 394.183   1
   1   1  -9 17211.8 405.727   1
   1   1  -8 46770.7 783.537   1
   1  -1  -8 46311.9 770.974   1
   1  -1  -7 1129.88 83.0828   1
   1   1  -7 1114.53 86.6454   1
   1  -1  -6 504.969 56.9569   1
   1   1  -6 355.987 48.9342   1
   1   1  -5 3407.69 135.304   1
   1  -1  -5 3247.17 129.697   1
   1  -1  -4 27332.5 473.482   1
   1   1  -4 27680.7 480.494   1
   1   1  -3 79802.8 1110.31   3
   1   1  -3 80178.6 1114.21   1
   1   1  -2 24488.9 407.396   3
   1   1  -2 24314.7 410.313   1
   1   1  -2 23293.8 408.132   4
   1  -1  -2 22762.8 379.599   3
   1   1  -1 5624.02 146.005   4
   1   1  -1 6120.24 151.412   3
   1   1   0 36122.7 540.193   3
  -1   1   0 34775.3 496.199   4
   1  -1   0 35361.7 515.042   3
   1  -1   1 23310.5 376.174   3
   1   1   1 25987.5 409.222   3
   1   1   2 55323.2 742.282   3
   1  -1   2 48117.0 706.768   3
   1  -1   3 731.717 51.7336   3
   1   1   3 3448.52 114.932   3
   1  -1   4 21601.3 370.323   3
   1   1   4 21160.1 381.165   3
   1  -1   5 31542.1 520.648   3
   1   1   5 31388.0 530.987   3
  -1  -1  -5 33131.7 539.279   2
  -1  -1  -6 4322.73 155.562   2
   1   1   6 3976.43 148.269   3
  -1   1  -7 25072.9 477.345   2
  -1  -1  -7 24925.3 478.809   2
   1   1   7 24395.2 471.299   3
  -1   1  -8 1317.94 98.8650   2
  -1  -1  -8 1181.55 95.0462   2
  -1   1  -9 956.391 87.3100   2
  -1  -1  -9 983.149 93.0075   2
  -1   1 -10 20864.9 467.260   2
  -1  -1 -10 19758.6 465.072   2
  -1   1 -11 48055.7 662.298   5
  -1   1 -11 48498.4 860.277   2
  -1  -1 -11 47375.5 865.771   2
  -1   1 -12 1395.35 113.407   1
  -1   1 -12 1037.28 44.8119   5
  -1  -1 -12 1281.95 109.796   1
  -1   1 -12 1237.04 125.388   2
  -1  -1 -12 1175.34 114.973   2
  -1   1 -13 2664.98 169.627   2
  -1   1 -13 2560.59 64.9803   5
  -1   1 -13 2688.06 159.933   1
  -1  -1 -13 2840.59 154.904   1
  -1  -1 -14 1630.39 126.347   1
  -1   1 -14 1565.49 136.582   2
  -1  -1 -14 1443.11 138.196   2
  -1   1 -14 1713.18 134.534   1
  -1  -1 -15 4468.81 242.195   2
  -1   1 -15 4475.46 225.284   1
  -1   1 -15 4693.91 243.906   2
  -1  -1 -15 4784.01 222.704   1
  -1   1 -16 3936.65 219.359   1
  -1   1 -16 3816.50 227.731   2
  -1  -1 -16 3803.85 231.347   2
  -1  -1 -16 3726.44 202.340   1
  -1   1 -17 120.815 54.6333   1
  -1   1 -17 75.3487 76.1152   2
  -1  -1 -17 86.9687 54.1987   1
  -1  -1 -17 47.0875 61.1191   2
  -1   1 -18 202.458 76.8911   2
  -1  -1 -18 135.061 65.6875   1
  -1   1 -18 72.7083 67.1230   1
  -1  -1 -18 210.598 92.2619   2
  -1   1 -19 3135.88 215.691   1
  -1  -1 -19 3153.47 210.252   1
  -1   1 -19 3114.98 233.836   2
  -1  -1 -20 2765.31 204.029   1
  -1   1 -20 2722.42 210.646   1
  -1   1 -21 158.112 71.1361   1
  -1  -1 -21 57.1576 54.6428   1
  -1  -1 -22 108.637 65.4799   1
  -1   1 -22 23.7840 63.3058   1
  -1  -1 -23 158.621 76.0273   1
  -1   1 -23 266.238 84.4039   1
  -1  -1 -24 1248.54 167.571   1
  -1   1 -24 918.419 150.267   1
  -1  -1 -25 22.3746 76.9709   1
  -1   1 -25 115.002 93.1369   1
  -1  -1 -26 435.739 113.057   1
  -1   1 -26 513.449 138.252   1
  -1   1 -27 428.900 123.165   1
  -1  -1 -27 244.921 106.091   1
  -1   1 -28 2347.75 250.393   1
  -1  -1 -28 2971.63 281.473   1
   1  -2 -28 44.8091 84.2815   1
   1   2 -28-192.761 124.077   1
   1  -2 -27 374.963 116.282   1
   1   2 -27 381.530 121.930   1
   1   2 -26 862.063 161.949   1
   1  -2 -26 586.051 130.974   1
   1  -2 -25 58.7023 79.5509   1
   1   2 -25 130.969 102.526   1
   1   2 -24 5826.77 367.817   1
   1  -2 -24 5510.19 344.972   1
   1   2 -23 167.536 91.1239   1
   1  -2 -23 196.057 85.8762   1
   1  -2 -22 597.095 117.128   1
   1   2 -22 731.744 130.230   1
   1   2 -21 57.7267 70.3123   1
   1  -2 -21 103.788 67.5223   1
   1   2 -20 68.5723 75.0873   1
   1  -2 -20-37.3546 70.7798   1
   1   2 -19 6508.86 333.104   1
   1  -2 -19 6607.10 320.326   1
   1  -2 -18 7569.01 337.506   1
   1   2 -18 7778.21 356.760   1
   1   2 -17 17067.1 533.841   1
   1  -2 -17 18121.5 523.802   1
   1   2 -16 15211.0 476.401   1
   1  -2 -16 14945.4 456.434   1
   1  -2 -15 6725.66 281.372   1
   1   2 -15 6621.31 291.813   1
  -1  -2  14 6357.03 127.204   5
  -1   2  14 5969.89 125.510   5
   1  -2 -14 6712.49 269.732   1
   1   2 -14 6278.42 280.647   1
   1  -2 -13 358.076 67.6072   1
  -1   2  13 417.462 31.0074   5
   1   2 -13 432.119 77.1967   1
  -1   2  12 241.803 25.6899   5
   1  -2 -12 166.883 44.5384   1
  -1   2  11 9214.09 188.027   5
   1  -2 -11 9002.00 285.398   1
   1   2 -11 8962.59 304.684   1
   1   2 -10 107.128 49.6927   1
  -1   2  10 43.8030 12.6437   5
   1  -2 -10 101.193 44.3689   1
  -1   2   9 1709.24 75.4736   5
   1   2  -9 1664.67 121.688   1
   1  -2  -9 1712.02 111.464   1
   1  -2  -8 4184.65 166.852   1
   1   2  -8 3986.33 174.816   1
   1   2  -7 64490.5 996.754   1
   1  -2  -7 64153.9 973.941   1
   1  -2  -6 25935.6 475.414   1
   1   2  -6 25902.9 489.691   1
   1  -2  -5 6542.66 192.485   1
   1   2  -5 6834.93 202.871   1
  -1   2   5 7166.53 192.207   1
   1   2  -4 26743.2 480.251   1
  -1   2   4 28268.7 473.378   1
   1   2  -3 53653.8 827.974   1
   1   2  -3 59784.0 847.248   3
   1   2  -2 213063. 2743.85   1
   1   2  -2 219498. 2753.98   3
   1   2  -2 212526. 2758.09   4
   1   2  -1 123125. 1589.27   3
   1  -2  -1 118936. 1503.21   4
   1   2  -1 118808. 1593.87   4
  -1   2   0 12552.3 218.577   3
   1  -2   0 11471.4 211.628   3
  -1   2   0 12129.7 191.778   4
  -1   2  -1 245966. 2994.36   3
   1   2   1 261338. 3060.82   3
   1  -2   2 265759. 3382.81   3
   1   2   2 266115. 3435.48   3
   1  -2   3 6675.13 159.557   3
  -1   2  -3 6996.44 159.201   3
  -1  -2  -4 29786.4 494.413   2
   1   2   4 30138.3 503.815   3
  -1   2  -4 31486.8 473.789   3
   1  -2   4 29827.3 475.794   3
   1   2   5 14441.2 312.309   3
  -1  -2  -5 13790.4 300.288   2
  -1  -2  -6 3568.44 146.766   2
   1   2   6 5867.97 186.379   3
  -1  -2  -7 52.9964 35.4111   2
   1   2   7 85.3307 41.5018   3
  -1   2  -8 45103.2 752.704   2
  -1   2  -8 44519.5 647.368   5
  -1  -2  -8 43340.0 755.839   2
  -1  -2  -9 245.311 57.6951   2
  -1   2  -9 190.169 54.1307   2
  -1   2  -9 163.690 24.3911   5
  -1   2 -10 55.0555 39.9209   2
  -1  -2 -10 128.692 51.5487   2
  -1   2 -10 111.581 20.1853   5
  -1   2 -11 14509.6 389.214   2
  -1   2 -11 14916.3 256.714   5
  -1  -2 -11 13963.7 337.770   1
  -1  -2 -11 14375.8 396.860   2
  -1   2 -12 199.263 23.3317   5
  -1  -2 -12 319.849 56.7433   1
  -1   2 -12 286.927 68.6544   2
  -1  -2 -12 267.925 65.9368   2
  -1  -2 -13 51.0415 12.8461   5
  -1   2 -13 100.860 53.3653   1
  -1   2 -13 51.7759 12.9268   5
  -1   2 -13 123.047 56.8058   2
  -1  -2 -13-7.22705 51.4276   2
  -1  -2 -13 32.9774 38.1795   1
  -1   2 -14 8735.33 327.083   2
  -1  -2 -14 8358.63 148.596   5
  -1  -2 -14 9250.14 296.044   1
  -1  -2 -14 8753.36 337.066   2
  -1   2 -14 9237.74 320.989   1
  -1   2 -15 3868.51 224.817   2
  -1   2 -15 4211.69 225.802   1
  -1  -2 -15 4356.86 207.311   1
  -1  -2 -15 4269.04 240.247   2
  -1  -2 -16 3092.08 209.847   2
  -1  -2 -16 3204.28 186.655   1
  -1   2 -16 3083.33 200.221   1
  -1   2 -16 3268.29 211.931   2
  -1   2 -17 726.987 108.169   2
  -1   2 -17 800.190 110.684   1
  -1  -2 -17 824.146 106.751   1
  -1   2 -18 2136.19 174.712   1
  -1   2 -18 2034.84 185.168   2
  -1  -2 -18 2007.27 162.997   1
  -1   2 -19-71.0706 67.4438   1
  -1   2 -19 83.7835 71.8156   2
  -1  -2 -19-48.5174 49.1536   1
  -1   2 -20-6.88308 70.6028   2
  -1  -2 -20 25.4952 52.6189   1
  -1   2 -20 20.6798 62.7026   1
  -1  -2 -21 857.211 123.018   1
  -1   2 -21 846.752 123.820   1
  -1   2 -22 357.783 90.2671   1
  -1  -2 -22 417.365 96.9901   1
  -1   2 -23-50.5682 75.7387   1
  -1  -2 -23 82.8401 62.9017   1
  -1  -2 -24 13.2800 65.1776   1
  -1   2 -24 58.1142 75.2709   1
  -1   2 -25 509.632 126.050   1
  -1  -2 -25 548.416 120.381   1
  -1   2 -26 1100.45 182.336   1
  -1  -2 -26 944.015 157.410   1
  -1   2 -27 297.818 121.425   1
  -1   2 -28 220.073 116.313   1
   1   3 -28 350.577 120.596   1
   1  -3 -27 275.436 119.222   1
   1   3 -27 44.5019 91.7762   1
   1   3 -26 514.504 141.596   1
   1  -3 -26 465.174 131.369   1
   1  -3 -25 732.998 136.580   1
   1   3 -25 632.070 148.453   1
   1   3 -24 1339.08 193.490   1
   1  -3 -24 1734.54 195.399   1
   1  -3 -23 1135.77 156.461   1
   1   3 -23 1415.85 184.569   1
   1  -3 -22 2528.10 217.137   1
   1   3 -22 2895.78 246.650   1
   1   3 -21 122.088 79.5744   1
   1  -3 -21-144.256 72.6242   1
   1  -3 -20 1071.62 134.493   1
   1   3 -20 1150.08 148.464   1
   1   3 -19 1249.77 152.452   1
   1  -3 -19 1295.66 142.557   1
   1  -3 -18 6113.37 296.809   1
   1   3 -18 6342.65 322.043   1
   1   3 -17 3388.21 233.268   1
   1  -3 -17 3468.80 215.237   1
   1  -3 -16 884.007 112.752   1
  -1  -3  16 726.304 35.4162   5
  -1  -3  15 17.6261 13.7725   5
   1  -3 -15 66.0109 55.3499   1
   1   3 -15 53.6716 81.9668   1
   1   3 -14 9038.81 336.952   1
  -1   3  14 8167.50 173.518   5
  -1  -3  14 8918.84 178.187   5
   1  -3 -14 8805.33 313.885   1
   1  -3 -13 2457.01 152.727   1
  -1   3  13 2420.17 85.5431   5
   1   3 -13 2379.37 165.485   1
   1   3 -12 4447.43 216.668   1
   1  -3 -12 4566.52 201.050   1
  -1   3  12 4576.13 127.047   5
  -1   3  11 2231.73 86.0757   5
   1   3 -11 2305.81 152.464   1
   1  -3 -11 2168.03 133.699   1
  -1   3  10 34967.0 534.318   5
   1  -3 -10 34999.9 649.855   1
   1   3 -10 34634.6 679.084   1
   1   3  -9 17395.4 421.378   1
   1  -3  -9 17709.8 401.205   1
  -1   3   9 18233.4 324.421   5
  -1   3   8 46954.0 692.396   5
   1   3  -8 47936.2 806.080   1
   1  -3  -8 45891.5 764.819   1
  -1   3   7 3139.12 112.230   5
   1  -3  -7 2861.51 132.034   1
   1   3  -7 3068.39 147.954   1
   1   3  -6 33604.8 587.697   1
  -1   3   6 32835.6 518.005   5
   1   3  -5 3333.70 140.685   1
  -1   3   5 3569.04 130.351   1
  -1   3   5 3242.63 116.647   5
  -1   3   4 24041.5 429.557   1
   1   3  -4 22653.0 437.666   1
   1   3  -3 12537.9 278.721   3
   1   3  -3 12492.2 272.915   1
   1   3  -2 1738.99 133.145   4
   1   3  -2 217.996 50.5727   1
   1   3  -1 112702. 1508.52   3
   1   3  -1 117700. 1494.59   1
   1   3  -1 116750. 1529.52   4
  -1   3   0 13732.0 219.715   3
  -1  -3   0 14388.6 273.661   1
   1   3   0 13570.6 278.778   3
   1   3   1 976959. 12122.8   3
  -1   3  -1 999999. 12038.8   3
   1  -3   1 990342. 12031.2   3
   1   3   2 26120.2 447.781   3
  -1   3  -2 26561.5 387.072   3
   1  -3   2 25947.8 382.746   3
  -1   3  -3 265116. 3280.99   3
   1   3   3 266324. 3349.79   3
  -1  -3  -3 263449. 3321.43   2
   1  -3   3 261303. 3287.15   3
  -1   3  -4 22020.5 362.667   3
  -1   3  -4 22029.9 389.334   5
  -1  -3  -4 22590.8 398.938   2
   1   3   4 22668.7 413.341   3
  -1  -3  -5 3988.66 139.571   2
   1   3   5 3252.38 145.630   3
  -1   3  -6 31524.1 501.958   5
  -1  -3  -6 30832.6 546.972   2
   1   3   6 31554.5 551.955   3
  -1  -3  -7 19213.8 416.090   2
  -1   3  -7 19521.7 351.861   5
  -1  -3  -8 8308.49 264.557   2
  -1   3  -8 8841.78 259.768   2
  -1   3  -8 9256.18 205.308   5
   1   3   8 9680.17 274.086   3
  -1   3  -9 31003.3 594.131   2
  -1   3  -9 30565.6 479.598   5
  -1  -3  -9 29189.3 595.912   2
  -1   3 -10 66.4220 41.5204   2
  -1  -3 -10 80.2842 46.7034   2
  -1   3 -10 112.180 22.1796   5
  -1  -3 -11 71.4925 52.2498   2
  -1   3 -11 55.3990 19.7716   5
  -1   3 -11-19.0944 37.8767   2
  -1  -3 -11-8.62419 24.1473   1
  -1   3 -12 13132.5 383.481   2
  -1  -3 -12 13234.9 395.483   2
  -1   3 -12 14066.9 256.305   5
  -1  -3 -12 13443.3 335.594   1
  -1   3 -13 4688.42 220.819   1
  -1  -3 -13 4090.85 220.384   2
  -1  -3 -13 4331.24 116.697   5
  -1   3 -13 4310.75 116.080   5
  -1   3 -13 4346.76 217.308   2
  -1  -3 -13 4591.85 189.855   1
  -1   3 -14 11064.6 365.495   1
  -1  -3 -14 11176.1 209.168   5
  -1  -3 -14 11095.3 323.654   1
  -1   3 -14 11463.5 374.004   2
  -1  -3 -14 11422.1 386.158   2
  -1   3 -15 282.565 83.9591   1
  -1   3 -15 191.951 63.4772   2
  -1  -3 -15 306.180 62.5068   1
  -1  -3 -15 268.508 83.3450   2
  -1  -3 -15 211.248 22.0361   5
  -1  -3 -16 4468.25 214.767   1
  -1   3 -16 4545.86 248.095   1
  -1   3 -16 4099.60 237.768   2
  -1   3 -17 2125.85 179.248   2
  -1  -3 -17 2247.69 162.200   1
  -1   3 -17 2239.76 182.350   1
  -1   3 -18 12540.0 457.210   2
  -1  -3 -18 13353.8 419.076   1
  -1   3 -18 13096.3 457.866   1
  -1   3 -19 1006.51 138.714   1
  -1   3 -19 812.913 136.972   2
  -1   3 -20 4849.97 292.118   1
  -1  -3 -20 4698.14 259.139   1
  -1   3 -20 4856.77 299.751   2
  -1  -3 -21 2131.51 183.963   1
  -1   3 -21 1811.96 185.418   1
  -1  -3 -22 298.038 85.3822   1
  -1   3 -22 298.119 96.4064   1
  -1  -3 -23 107.536 69.0492   1
  -1   3 -23 51.5505 64.2608   1
  -1  -3 -24 536.459 109.718   1
  -1   3 -24 385.935 109.966   1
  -1   3 -25 24.9380 97.3002   1
  -1  -3 -25 109.694 74.4282   1
  -1   3 -26 57.4380 78.2355   1
  -1   3 -27 688.854 143.927   1
   1   4 -28 286.241 121.800   1
   1   4 -27 2633.36 280.109   1
   1   4 -26 803.189 159.926   1
   1   4 -25 122.417 106.222   1
   1  -4 -25 131.316 75.5704   1
   1   4 -24 793.995 146.194   1
   1  -4 -24 954.523 145.849   1
   1  -4 -23 1149.19 152.701   1
   1   4 -23 1072.33 166.981   1
   1  -4 -22 77.3023 66.3013   1
   1   4 -22-18.5848 73.8274   1
   1  -4 -21 59.0867 64.6501   1
   1   4 -21 67.6749 82.9848   1
   1  -4 -20 1020.38 128.392   1
   1   4 -20 895.262 140.026   1
   1   4 -19 591.598 117.340   1
   1  -4 -19 721.202 114.666   1
   1   4 -18 21916.9 650.680   1
   1  -4 -18 23775.9 620.638   1
   1  -4 -17 1625.37 149.248   1
   1   4 -17 1440.14 162.462   1
   1  -4 -16 19410.5 520.602   1
   1   4 -16 19105.9 555.154   1
  -1  -4  16 18317.4 311.357   5
   1  -4 -15 38790.1 783.959   1
  -1  -4  15 38968.7 574.205   5
   1   4 -14 1748.39 157.281   1
  -1  -4  14 1685.54 77.1964   5
   1  -4 -14 1971.86 146.844   1
  -1  -4  13 5949.91 157.257   5
   1   4 -13 5844.66 262.693   1
   1  -4 -13 6205.59 248.145   1
   1  -4 -12 1556.59 117.158   1
   1   4 -12 1720.14 140.829   1
   1   4 -11 12964.7 378.274   1
   1  -4 -11 13425.7 354.436   1
   1   4 -10 3000.08 164.345   1
   1  -4 -10 2658.47 141.422   1
   1   4  -9 146.428 48.7376   1
   1  -4  -9 174.956 41.9296   1
   1  -4  -8 2253.48 118.805   1
   1   4  -8 2500.60 140.976   1
  -1  -4   7 23169.0 397.588   2
   1   4  -7 22142.0 472.787   1
  -1  -4   6 1774.82 75.2312   2
  -1   4   6 1952.73 94.2919   1
   1   4  -6 1801.14 110.303   1
  -1  -4   5 16675.5 286.061   2
   1   4  -5 16637.9 363.819   1
  -1   4   5 16931.9 337.538   1
   1   4  -4 247.735 41.8780   3
  -1   4   4 306.587 38.6333   1
   1   4  -4 331.729 50.6588   1
   1   4  -3 5563.56 172.775   1
   1   4  -3 5981.30 184.812   3
   1   4  -2 6022.19 184.549   3
   1   4  -2 6335.52 178.817   1
  -1  -4   2 6424.30 169.347   1
   1  -4  -1 114.516 19.5722   3
   1   4  -1 171.314 46.8567   3
   1   4   0 485734. 5810.04   3
  -1  -4   0 481644. 5752.22   1
  -1   4  -1 268367. 3308.51   3
  -1  -4  -1 273353. 3334.80   2
  -1  -4  -1 276773. 3361.81   1
   1  -4   1 268118. 3297.42   3
  -1   4  -2 199857. 2429.41   3
   1   4   2 194469. 2527.90   3
  -1  -4  -2 199574. 2471.25   2
   1  -4   2 198124. 2426.90   3
  -1   4  -3 6593.31 138.974   3
   1   4   3 7083.96 194.539   3
  -1  -4  -3 6842.15 169.557   2
   1   4   4 13868.2 302.509   3
  -1   4  -4 13191.5 247.455   3
  -1  -4  -5 12379.3 280.320   2
   1   4   5 12128.4 285.078   3
  -1   4  -5 11933.4 241.065   3
  -1  -4  -6 2397.49 127.700   2
   1   4   6 2291.09 127.608   3
   1   4   7 6767.27 218.460   3
  -1  -4  -7 6584.51 215.160   2
  -1  -4  -8 5659.61 209.814   2
   1   4   8 5811.08 210.614   3
  -1  -4  -9 126.281 51.0548   2
  -1   4  -9 25.5513 32.9623   2
  -1   4 -10 928.045 89.9010   2
  -1  -4 -10 776.595 88.9699   2
  -1  -4 -10 879.403 67.7327   1
  -1  -4 -11 2705.76 125.110   1
  -1  -4 -11 2629.86 160.766   2
  -1   4 -11 2763.09 157.428   2
  -1  -4 -12 4120.72 216.154   2
  -1   4 -12 4522.08 212.527   2
  -1  -4 -12 4576.67 174.451   1
  -1   4 -12 4729.81 219.359   1
  -1  -4 -12 4656.24 137.497   5
  -1   4 -13 4214.74 216.697   1
  -1  -4 -13 3918.83 123.983   5
  -1   4 -13 4009.18 123.603   5
  -1   4 -13 4092.66 213.190   2
  -1  -4 -13 4183.63 175.822   1
  -1  -4 -13 3993.38 218.346   2
  -1  -4 -14 2285.30 89.8245   5
  -1   4 -14 2212.59 162.047   2
  -1  -4 -14 2217.54 170.651   2
  -1  -4 -14 2383.89 137.711   1
  -1   4 -14 2744.23 181.582   1
  -1   4 -15 135.761 64.3929   1
  -1   4 -15 73.5874 61.4434   2
  -1  -4 -15 210.190 56.6907   1
  -1  -4 -15 181.561 27.7890   5
  -1  -4 -16 3683.36 190.695   1
  -1   4 -16 3976.75 231.239   2
  -1   4 -16 3678.79 230.414   1
  -1   4 -17 1819.68 166.400   2
  -1  -4 -17 1728.45 138.569   1
  -1   4 -17 1913.55 172.995   1
  -1   4 -18 148.375 79.5841   2
  -1  -4 -18 71.6779 54.4265   1
  -1   4 -18 144.830 85.3549   1
  -1   4 -19 7660.37 363.472   1
  -1   4 -19 7818.82 364.592   2
  -1  -4 -19 8335.63 331.380   1
  -1   4 -20 3520.76 254.322   1
  -1  -4 -20 3252.12 216.601   1
  -1   4 -20 3167.37 243.525   2
  -1  -4 -21 2762.28 204.352   1
  -1   4 -21 2479.36 220.526   1
  -1  -4 -22 424.310 98.4105   1
  -1   4 -22 397.964 105.654   1
  -1  -4 -23 363.807 94.6232   1
  -1   4 -23 297.019 104.644   1
  -1   4 -24 172.116 99.3635   1
  -1   4 -25 64.3345 78.0983   1
  -1   4 -26 188.639 102.327   1
  -1   4 -27 533.619 145.970   1
   1   5 -27 6401.14 438.796   1
   1   5 -26 553.578 149.527   1
   1   5 -25 978.503 171.867   1
   1   5 -24 27.2559 77.5832   1
   1   5 -23 985.589 168.346   1
   1  -5 -23 977.266 145.691   1
   1   5 -22 1030.55 162.856   1
   1  -5 -22 1009.40 140.183   1
   1   5 -21 45.9272 86.7755   1
   1  -5 -21 19.4733 53.6533   1
   1   5 -20 49.5431 65.0980   1
   1  -5 -20 91.7317 64.3186   1
   1  -5 -19 2281.14 183.485   1
   1   5 -19 2390.27 210.813   1
   1   5 -18 4389.43 275.005   1
   1  -5 -18 4634.53 255.005   1
   1  -5 -17 726.224 104.308   1
   1   5 -17 712.337 116.080   1
   1   5 -16 2593.63 202.746   1
   1  -5 -16 2935.74 190.748   1
  -1  -5  16 2679.39 103.640   5
   1  -5 -15 5581.19 249.513   1
  -1  -5  15 5348.10 158.337   5
   1   5 -15 5199.70 269.857   1
   1   5 -14 299.985 79.6441   1
   1  -5 -14 264.231 64.4213   1
  -1  -5  14 299.462 39.1676   5
  -1  -5  13 309.482 38.9051   5
   1  -5 -13 298.197 65.0095   1
   1   5 -13 321.548 74.1115   1
   1   5 -12 2030.76 154.267   1
   1  -5 -12 2083.78 132.416   1
  -1  -5  12 1945.48 94.1456   5
   1   5 -11 7266.03 278.048   1
   1  -5 -11 7800.08 256.384   1
   1   5 -10 2065.30 143.501   1
   1  -5 -10 2105.80 123.099   1
   1   5  -9 8594.43 281.398   1
   1  -5  -9 8012.16 239.517   1
   1   5  -8 9791.40 298.530   1
   1   5  -7 198.533 54.7147   1
  -1  -5   7 186.538 26.8429   2
  -1  -5   6 25.2084 15.2035   2
   1   5  -6 82.0779 42.3040   1
  -1   5   6 50.2256 25.1288   1
   1   5  -6 73.3871 50.8041   3
  -1   5   5 42.5057 22.1663   1
   1   5  -5 14.4363 32.0078   3
   1   5  -5 36.7666 29.1213   1
  -1  -5   5 9.87745 11.4362   2
   1   5  -4 31827.2 552.266   1
  -1  -5   4 30587.4 423.648   2
   1   5  -4 30625.4 555.627   3
   1   5  -3 378.347 51.1871   3
   1   5  -3 357.774 48.9724   1
  -1  -5   2 283.700 34.7109   1
   1   5  -2 319.139 45.6890   1
   1   5  -1 38219.7 635.513   3
  -1  -5   1 39660.4 591.714   1
   1   5  -1 39676.9 612.911   1
  -1  -5   0 60394.8 791.329   2
   1   5   0 59044.3 902.192   3
  -1  -5   0 62254.1 846.991   1
   1   5   0 63267.0 868.825   1
  -1  -5  -1 37080.5 534.512   1
   1   5   1 37612.3 602.720   3
  -1  -5  -1 35643.8 515.723   2
  -1  -5  -2 8380.40 182.395   2
  -1  -5  -2 8729.32 175.777   1
   1   5   2 8759.81 224.717   3
  -1   5  -2 8755.48 150.440   3
   1   5   3 4063.77 146.239   3
  -1   5  -3 3771.80 92.3626   3
  -1  -5  -3 4205.74 133.647   2
  -1   5  -4 27027.6 410.344   3
  -1  -5  -4 26482.3 460.500   2
   1   5   4 27341.8 489.184   3
  -1  -5  -5 71550.8 1055.72   2
  -1   5  -5 72778.1 996.318   3
  -1  -5  -6 95.1737 45.8982   2
   1   5   6 146.213 41.2035   3
   1   5   7 7005.29 227.023   3
  -1  -5  -7 6815.20 221.267   2
  -1  -5  -8 2295.03 131.267   2
   1   5   8 2545.63 140.456   3
  -1  -5  -9 6733.91 242.941   2
  -1  -5  -9 6808.06 178.053   1
  -1   5  -9 7112.18 242.001   2
  -1   5 -10 2933.60 156.568   2
  -1  -5 -10 2818.15 115.897   1
  -1  -5 -10 2707.56 162.090   2
  -1   5 -11 10012.5 317.749   2
  -1  -5 -11 10115.1 252.839   1
  -1  -5 -11 9901.35 236.539   5
  -1  -5 -11 9420.69 326.835   2
  -1   5 -12 5383.68 246.318   1
  -1  -5 -12 5242.70 183.757   1
  -1   5 -12 5667.86 239.554   2
  -1  -5 -12 5134.42 159.824   5
  -1  -5 -13 6071.29 174.005   5
  -1   5 -13 5968.57 270.472   1
  -1  -5 -13 6022.16 208.027   1
  -1   5 -13 5705.03 253.923   2
  -1   5 -14 2369.89 179.145   1
  -1   5 -14 2380.33 166.378   2
  -1  -5 -14 2433.07 137.540   1
  -1  -5 -14 2629.29 107.912   5
  -1  -5 -15 2325.17 140.988   1
  -1   5 -15 2308.75 182.424   1
  -1   5 -15 2258.09 168.715   2
  -1  -5 -15 2415.84 102.205   5
  -1  -5 -16 1296.71 111.829   1
  -1   5 -16 1224.81 129.789   2
  -1   5 -16 1326.75 143.194   1
  -1  -5 -17 8586.78 306.769   1
  -1   5 -17 8694.55 358.435   2
  -1   5 -17 8724.11 371.003   1
  -1   5 -18 4066.08 261.966   1
  -1  -5 -18 4359.81 223.728   1
  -1   5 -18 3791.48 243.194   2
  -1   5 -19 7213.89 345.592   2
  -1   5 -19 7028.80 353.715   1
  -1  -5 -19 7740.08 313.500   1
  -1   5 -20 993.098 139.345   2
  -1   5 -20 1278.37 163.293   1
  -1  -5 -20 1319.08 139.413   1
  -1   5 -21 2475.28 228.237   1
  -1   5 -21 2364.87 218.001   2
  -1  -5 -21 2585.79 192.718   1
  -1   5 -22 2.07780 71.9074   1
  -1   5 -23 297.403 99.7208   1
  -1   5 -24 2185.38 233.244   1
  -1   5 -25 319.519 115.993   1
  -1   5 -26 246.094 129.811   1
   1   6 -27 1749.36 239.379   1
   1   6 -26 62.2605 87.1387   1
   1   6 -25 655.930 150.732   1
   1   6 -24 181.521 106.326   1
   1   6 -23 209.634 103.564   1
   1   6 -22 788.993 145.138   1
   1   6 -21 895.050 149.568   1
   1  -6 -21 755.010 118.491   1
   1   6 -20 218.154 94.8025   1
   1  -6 -20 10.2051 56.2641   1
   1   6 -19 518.851 113.059   1
   1  -6 -19 533.610 96.1555   1
   1  -6 -18 8150.17 333.630   1
   1   6 -18 7513.17 373.333   1
   1   6 -17 19532.9 598.306   1
   1  -6 -17 20273.7 542.193   1
  -1  -6  16 8793.28 226.138   5
   1  -6 -16 9370.23 336.456   1
   1   6 -16 8595.32 374.410   1
   1   6 -15 9536.00 372.393   1
  -1  -6  15 9213.24 239.617   5
   1  -6 -15 9818.68 334.219   1
  -1  -6  14 6324.95 189.947   5
   1  -6 -14 6488.98 258.194   1
   1   6 -14 5883.33 283.679   1
   1  -6 -13 186.110 58.4931   1
   1   6 -13 101.857 57.8721   1
  -1  -6  13 115.586 31.6899   5
  -1  -6  12 10.2715 23.1827   5
   1   6 -12 92.8363 59.3379   1
   1  -6 -12 2.85594 35.1713   1
  -1  -6  11 2271.37 111.009   5
   1  -6 -11 2255.39 129.210   1
   1   6 -11 2313.09 157.085   1
   1   6 -10 221.631 65.9530   1
  -1  -6  10 119.673 30.8343   5
   1   6  -9 9558.28 308.191   1
   1   6  -8 7691.54 260.659   1
   1   6  -7 6550.03 238.450   3
   1   6  -7 6366.55 230.436   1
  -1  -6   7 6826.26 162.682   2
  -1  -6   6 53997.2 741.430   2
  -1   6   6 55386.3 811.901   1
   1   6  -6 54500.0 888.996   3
   1   6  -6 53115.3 882.833   1
   1   6  -5 15799.6 362.049   1
  -1   6   5 16421.9 324.453   1
   1   6  -4 3200.80 141.170   1
   1   6  -4 3166.88 144.117   3
   1   6  -3 12555.9 306.126   3
   1   6  -3 12581.0 292.216   1
   1   6  -2 2092.50 111.528   3
   1  -6  -2 2143.72 60.1660   3
   1   6  -2 2236.48 105.780   1
  -1  -6   1 29892.1 473.600   1
   1   6  -1 28720.8 519.841   3
   1   6  -1 29560.8 496.835   1
   1   6   0 9795.26 218.961   1
  -1  -6   0 9168.81 196.732   1
   1   6   0 9419.71 243.495   3
   1   6   1 22006.9 419.054   3
  -1  -6  -1 22185.0 350.429   1
   1   6   2 173.873 39.3536   3
  -1   6  -2 154.588 16.9121   4
  -1  -6  -2 165.158 21.4908   1
  -1  -6  -2 161.450 27.6593   2
   1   6   3 10452.0 258.714   3
  -1   6  -3 10949.4 181.254   3
  -1  -6  -3 10281.2 186.939   1
  -1  -6  -3 10754.4 231.059   2
  -1   6  -4 46044.7 627.520   3
   1   6   4 47167.4 734.687   3
  -1  -6  -4 45874.5 699.508   2
  -1   6  -5 777.239 49.5311   3
   1   6   5 873.236 100.534   3
  -1  -6  -6 4368.34 172.448   2
   1   6   6 4046.55 165.469   3
  -1  -6  -7 2424.06 130.979   2
   1   6   7 2127.16 126.781   3
  -1  -6  -8 3898.64 112.237   1
   1   6   8 4021.76 179.820   3
  -1  -6  -9 24416.2 407.927   1
   1   6   9 23460.8 516.924   3
  -1  -6 -10 88.3376 28.5244   1
  -1  -6 -10 149.652 38.9684   5
  -1  -6 -11 1729.82 92.8754   1
  -1   6 -11 1862.15 132.618   2
  -1  -6 -11 1810.81 98.7368   5
  -1  -6 -12 5708.08 185.795   1
  -1   6 -12 5715.31 242.368   2
  -1   6 -12 5830.05 255.890   1
  -1  -6 -12 5642.76 181.026   5
  -1   6 -13 4300.72 213.767   2
  -1   6 -13 4189.02 227.730   1
  -1  -6 -13 4470.48 171.414   1
  -1  -6 -13 4367.81 157.464   5
  -1   6 -14 1288.41 138.208   1
  -1  -6 -14 1551.67 92.0554   5
  -1  -6 -14 1434.42 100.395   1
  -1   6 -14 1280.32 124.707   2
  -1   6 -15 76.5079 50.5859   2
  -1   6 -15 136.048 76.9836   1
  -1  -6 -15 93.2151 38.5293   1
  -1  -6 -15 123.411 35.0556   5
  -1   6 -16 34.9324 54.0529   2
  -1  -6 -16 12.2363 32.9937   1
  -1   6 -16 95.6552 67.1299   1
  -1  -6 -17 690.201 88.3808   1
  -1   6 -17 591.286 108.922   1
  -1   6 -17 533.696 97.2130   2
  -1   6 -18 105.632 82.6067   1
  -1   6 -18-11.5516 58.7801   2
  -1  -6 -18 108.481 50.0564   1
  -1   6 -19 768.878 119.752   2
  -1   6 -19 829.646 130.994   1
  -1  -6 -19 929.991 108.601   1
  -1   6 -20 2107.50 194.765   2
  -1   6 -20 2178.96 203.115   1
  -1   6 -21 115.422 76.0552   1
  -1   6 -21 23.3243 71.0745   2
  -1   6 -22-25.6361 64.0332   1
  -1   6 -23 880.749 154.338   1
  -1   6 -24-22.3814 69.8081   1
  -1   6 -25 162.552 97.6681   1
  -1   6 -26 1015.15 185.714   1
   1   7 -26 2706.79 287.783   1
   1   7 -25 1.30731 96.5791   1
   1   7 -24 318.941 111.855   1
   1   7 -23-34.1856 77.9818   1
   1   7 -22 2027.68 219.819   1
   1   7 -21 695.024 133.461   1
   1   7 -20 180.084 83.3808   1
   1   7 -19 723.237 136.247   1
   1  -7 -19 519.762 90.5784   1
   1  -7 -18 6733.79 299.125   1
   1   7 -18 5962.42 335.019   1
   1   7 -17 3452.98 248.477   1
   1  -7 -17 3517.16 208.826   1
   1  -7 -16 581.195 83.6852   1
   1   7 -16 654.664 114.724   1
  -1  -7  16 693.707 67.5834   5
   1   7 -15 638.862 107.074   1
  -1  -7  15 668.481 66.4019   5
   1  -7 -15 710.423 93.4275   1
  -1  -7  14 77.9381 33.2986   5
   1  -7 -14 17.4630 37.6151   1
   1   7 -14-17.8566 51.3169   1
   1   7 -13 394.717 92.3981   1
  -1  -7  13 336.832 49.8325   5
  -1  -7  12 4772.33 176.562   5
   1   7 -12 4710.30 237.564   1
   1   7 -11 4179.98 216.908   1
  -1  -7  11 4526.82 168.931   5
  -1  -7  10 933.934 78.4178   5
   1   7 -10 959.179 111.699   1
   1   7  -9 47603.9 870.477   1
  -1  -7   9 49255.4 791.138   5
   1   7  -8 197.106 64.4285   1
   1   7  -8 214.259 62.3907   3
   1   7  -7 25716.9 544.399   1
   1   7  -7 26346.6 545.499   3
  -1   7   7 25928.2 451.726   1
   1   7  -6 7481.16 247.250   1
  -1   7   6 7757.58 200.906   1
   1   7  -6 7405.24 249.899   3
   1  -7  -5 86.5332 24.1602   3
   1   7  -5 30.3574 41.0143   1
  -1   7   5-56.0956 29.7089   1
   1  -7  -5-83.7584 42.9336   5
   1   7  -5-6.55112 35.1521   3
   1   7  -4 247.691 46.2175   3
   1   7  -4 323.925 48.3465   1
   1  -7  -4 310.545 31.8034   3
   1   7  -3 20030.9 408.308   1
   1  -7  -3 20480.0 317.304   3
   1   7  -3 19677.6 420.875   3
   1   7  -2 24702.7 467.011   3
   1   7  -2 24898.6 443.464   1
  -1  -7   2 23357.0 500.822   4
   1  -7  -2 22661.5 324.938   3
   1  -7  -1 6369.15 133.823   4
   1   7  -1 6036.84 196.534   3
  -1  -7   1 6388.50 165.945   1
  -1  -7   1 6063.90 226.716   4
   1   7  -1 6435.94 182.072   1
   1   7   0 68545.4 1025.13   3
   1   7   0 67926.1 980.883   1
  -1  -7   0 70149.9 1099.59   4
  -1  -7   0 70142.8 944.844   1
   1   7   1 256.145 41.4424   3
  -1  -7  -1 291.057 28.4600   1
   1   7   2 70064.1 1041.34   3
  -1  -7  -2 71196.9 927.131   1
   1  -7   3 417.819 67.6363   5
  -1  -7  -3 264.264 20.1356   1
  -1   7  -3 342.334 30.3984   4
  -1   7  -3 315.704 20.7837   3
   1   7   3 311.514 48.2362   3
   1   7   4 4743.96 172.959   3
   1  -7   4 4580.02 185.279   5
  -1   7  -4 4671.29 108.607   3
  -1   7  -5 13561.4 251.118   3
   1   7   5 14433.1 331.382   3
   1   7   6 308.028 68.5347   3
  -1  -7  -6 280.533 19.5001   1
  -1   7  -6 254.814 31.7999   3
  -1  -7  -7 695.299 35.0292   1
   1   7   7 744.238 77.4977   3
   1   7   8 6369.65 236.435   3
  -1  -7  -8 6352.22 138.155   1
  -1  -7  -8 6893.56 219.194   5
  -1  -7  -9 766.146 72.5767   5
   1   7   9 769.662 86.3863   3
  -1  -7  -9 731.458 46.2217   1
  -1  -7 -10 7133.31 222.637   5
  -1   7 -10 7626.64 263.057   2
  -1  -7 -10 7424.49 179.164   1
  -1   7 -11 4979.10 234.401   1
  -1   7 -11 4804.19 214.022   2
  -1  -7 -11 5129.61 184.488   5
  -1  -7 -11 5141.88 156.681   1
  -1  -7 -12 6037.21 186.161   1
  -1   7 -12 6177.49 273.471   1
  -1  -7 -12 6133.49 204.154   5
  -1   7 -12 5987.67 251.873   2
  -1   7 -13 7070.06 302.867   1
  -1   7 -13 6509.33 274.047   2
  -1  -7 -13 6700.98 215.842   5
  -1  -7 -13 7085.05 214.160   1
  -1   7 -14 3516.87 202.509   2
  -1  -7 -14 3725.40 154.834   5
  -1  -7 -14 3683.72 160.336   1
  -1   7 -14 3374.83 221.368   1
  -1   7 -15 485.026 96.9397   1
  -1  -7 -15 519.978 66.7434   1
  -1   7 -15 416.284 84.3921   2
  -1  -7 -15 402.790 54.7940   5
  -1   7 -16 2672.89 207.893   1
  -1   7 -16 2744.27 194.087   2
  -1  -7 -16 2907.51 156.249   1
  -1   7 -17 1596.92 157.490   2
  -1   7 -17 1662.12 168.311   1
  -1   7 -18 409.546 92.4513   2
  -1   7 -18 205.771 77.7777   1
  -1   7 -19 173.749 76.4078   2
  -1   7 -19 50.1259 69.8276   1
  -1   7 -20 1498.68 174.070   1
  -1   7 -20 1272.01 151.189   2
  -1   7 -21-38.1181 75.9042   1
  -1   7 -21 75.4404 65.0963   2
  -1   7 -22 75.3144 77.0759   1
  -1   7 -23 41.2612 91.2584   1
  -1   7 -24 70.2673 76.2473   1
  -1   7 -25 219.867 88.0114   1
   1   8 -26 582.609 163.742   1
   1   8 -25 328.066 122.743   1
   1   8 -24 467.687 142.497   1
   1   8 -23 904.808 165.842   1
   1   8 -22 66.0947 89.2628   1
   1   8 -21 41.3968 73.2492   1
   1   8 -20 903.020 152.499   1
   1   8 -19 145.707 90.6353   1
   1   8 -18 431.081 107.597   1
   1   8 -17 11026.7 447.314   1
  -1  -8  16 9687.98 274.649   5
   1   8 -16 9338.35 400.834   1
  -1  -8  15 1111.72 89.6257   5
   1   8 -15 1166.87 141.742   1
  -1  -8  14 7358.69 236.934   5
   1   8 -14 6692.20 314.900   1
  -1  -8  13 64.6238 36.0338   5
   1   8 -13 99.8927 64.9075   1
   1   8 -12 5441.13 263.836   1
  -1  -8  12 6142.15 214.216   5
   1   8 -11 1663.73 146.279   1
  -1  -8  11 1471.16 103.330   5
   1   8 -10 22701.0 554.312   1
  -1  -8  10 23671.6 480.029   5
   1   8  -9 718.569 97.4599   3
   1   8  -9 822.691 103.707   1
  -1  -8   9 645.205 72.4228   5
  -1  -8   8 768.737 77.6748   5
   1   8  -8 909.512 96.3120   3
  -1   8   8 828.645 59.3709   1
   1   8  -8 876.024 93.0300   1
  -1   8   7 2579.03 106.452   1
  -1  -8   7 2667.95 138.769   5
   1   8  -7 2875.03 157.755   3
   1   8  -7 2779.84 155.723   1
   1  -8  -6 6279.14 236.697   5
   1   8  -6 6657.17 237.873   3
  -1   8   6 6704.97 183.982   1
  -1  -8   6 6488.67 223.258   5
   1   8  -6 6773.19 237.939   1
   1   8  -5 12413.8 331.122   3
  -1   8   5 12169.6 270.094   1
   1  -8  -5 11842.5 336.471   5
   1  -8  -5 12599.7 257.622   3
   1   8  -5 12012.4 323.364   1
   1   8  -4 68.4628 38.2024   3
   1  -8  -4 44.2607 17.0089   3
   1   8  -4 58.7488 38.1739   1
   1   8  -3 2715.29 136.622   3
   1   8  -3 2691.56 129.347   1
   1  -8  -3 2569.63 77.9719   3
  -1  -8   2 655.497 81.3738   4
   1   8  -2 637.305 66.2022   3
   1   8  -2 587.759 58.7739   1
   1   8  -1 11292.8 259.752   1
   1  -8  -1 10670.8 206.588   4
   1   8  -1 10713.5 280.541   3
  -1  -8   1 10801.4 325.134   4
  -1  -8   0 2237.91 84.5385   1
   1   8   0 1970.57 109.756   3
  -1  -8   0 1953.92 132.922   4
   1   8   0 2132.56 96.8070   1
   1   8   1 286.929 48.0734   3
  -1  -8  -1 346.137 29.7528   1
  -1  -8  -2 3.56937 7.40857   1
   1   8   2 11.2735 25.5014   3
   1  -8   3 196.974 45.6099   5
   1   8   3 162.797 38.7520   3
  -1   8  -4 581.563 32.0266   3
   1  -8   4 534.742 72.9483   5
   1   8   4 586.972 61.9050   3
  -1   8  -4 653.528 49.0874   4
   1  -8   5 782.608 82.3489   5
  -1  -8  -5 999.348 93.3068   5
  -1   8  -5 819.859 46.4250   3
   1   8   5 1007.46 85.8618   3
   1   8   6 9922.09 279.380   3
  -1  -8  -6 9244.86 271.948   5
  -1   8  -6 9161.06 203.562   3
  -1  -8  -7 1057.79 90.4000   5
   1   8   7 880.431 85.1857   3
   1   8   8 151.852 44.4373   3
  -1  -8  -8 192.642 45.9664   5
  -1  -8  -9 5155.38 194.903   5
   1   8   9 4918.43 214.243   3
  -1  -8  -9 4644.75 106.839   1
  -1   8 -10 8489.35 279.226   2
  -1  -8 -10 7975.22 250.682   5
  -1  -8 -10 8097.72 172.567   1
  -1   8 -11 12560.5 400.930   1
  -1   8 -11 13347.3 379.654   2
  -1  -8 -11 13427.6 340.185   5
  -1  -8 -11 13779.3 265.275   1
  -1  -8 -12 96.5585 52.3490   5
  -1   8 -12 113.871 64.3319   2
  -1  -8 -12 71.6284 28.9179   1
  -1   8 -13 23656.9 566.272   2
  -1   8 -13 23628.0 614.360   1
  -1  -8 -13 24472.2 499.099   5
  -1  -8 -13 24299.2 447.098   1
  -1   8 -14 290.262 72.4639   2
  -1  -8 -14 436.710 65.7150   5
  -1   8 -14 356.621 91.2320   1
  -1   8 -15 2937.34 214.179   1
  -1  -8 -15 3098.87 149.471   5
  -1   8 -15 3032.92 195.918   2
  -1   8 -16 20.0532 47.9971   2
  -1   8 -16 59.5246 67.0057   1
  -1   8 -17 770.523 116.475   2
  -1   8 -17 684.798 115.329   1
  -1   8 -18 103.147 66.5387   2
  -1   8 -18 54.4995 71.4697   1
  -1   8 -19-61.8172 72.7459   1
  -1   8 -19 34.1983 57.1867   2
  -1   8 -20 129.572 86.5591   1
  -1   8 -20 282.559 80.2290   2
  -1   8 -21 170.361 84.9223   1
  -1   8 -21 175.447 78.7360   2
  -1   8 -22-88.7476 115.075   1
  -1   8 -23 197.041 88.5863   1
  -1   8 -24 592.544 141.361   1
  -1   8 -25 431.786 130.214   1
   1   9 -25 227.758 114.309   1
   1   9 -24-20.8218 81.9116   1
   1   9 -23 0.08957 77.9987   1
   1   9 -22-18.0447 78.5373   1
   1   9 -21 2297.60 231.827   1
   1   9 -20 242.034 98.4946   1
   1   9 -19 27.2879 64.3511   1
   1   9 -18 490.589 102.784   1
   1   9 -17 2153.49 201.155   1
   1   9 -16 1001.86 141.540   1
  -1  -9  16 1008.41 91.9151   5
  -1  -9  15 502.041 70.1906   5
   1   9 -15 532.001 101.838   1
  -1  -9  14 77.8036 44.7404   5
   1   9 -14 83.1440 66.2628   1
  -1  -9  13 3719.05 172.309   5
   1   9 -13 2789.90 203.789   1
   1   9 -12 826.202 114.955   1
  -1  -9  12 974.744 92.4432   5
   1   9 -11 260.797 68.7698   3
  -1  -9  11 244.572 48.3416   5
   1   9 -11 293.767 70.8885   1
   1   9 -10 127.296 55.2266   1
   1   9 -10 197.780 58.3040   3
   1   9  -9 1762.05 132.715   3
  -1   9   9 1570.23 78.5830   1
  -1  -9   9 1566.54 112.244   5
   1   9  -9 1646.75 133.870   1
   1   9  -8 9063.62 309.960   1
  -1  -9   8 9675.05 291.424   5
   1   9  -8 9845.58 318.717   3
  -1   9   8 9348.60 215.624   1
   1  -9  -7 21627.8 512.256   5
   1   9  -7 22472.9 510.843   3
   1   9  -7 21667.2 507.133   1
  -1   9   7 22200.5 391.545   1
  -1  -9   7 23117.7 490.031   5
   1   9  -6 58.8329 38.5327   3
   1   9  -6 36.0176 44.7626   1
  -1   9   6 33.4536 17.7630   1
   1  -9  -6 148.807 61.7644   5
  -1  -9   6 155.625 57.8580   5
  -1  -9   5 14913.8 375.942   5
   1   9  -5 15490.2 384.729   3
   1   9  -5 15147.9 377.348   1
   1  -9  -5 15100.8 293.403   3
   1  -9  -4 8631.16 186.981   3
   1   9  -4 8850.78 267.076   1
  -1  -9   4 8573.59 274.884   5
   1   9  -4 8781.37 269.960   3
   1  -9  -4 8323.95 282.446   5
   1   9  -3-1.69030 28.3141   1
   1   9  -3 10.7748 28.6725   3
  -1  -9   3-12.3860 36.6027   5
   1  -9  -3-1.84636 8.73048   3
   1   9  -2 125.922 33.1811   1
   1   9  -2 133.859 37.5344   3
  -1  -9   2 118.357 45.0996   4
   1   9  -1 169.137 36.5793   3
   1   9  -1 201.565 39.0389   1
   1  -9  -1 222.265 29.3344   4
  -1  -9   1 210.381 57.4253   4
   1   9   0 2315.04 120.548   3
  -1  -9   0 2444.37 152.309   4
   1   9   0 2434.60 106.250   1
  -1  -9  -1 477.257 74.3609   4
   1   9   1 437.600 55.6258   3
   1  -9   2 3081.68 167.504   5
   1   9   2 3126.72 139.978   3
   1   9   3 26642.4 508.114   3
  -1  -9  -3 25970.8 544.124   5
   1  -9   3 26840.4 567.121   5
   1   9   4 4.72249 29.5889   3
  -1   9  -4 13.4018 16.3505   4
  -1   9  -4 22.8652 9.75525   3
  -1  -9  -4 74.4217 48.1402   5
  -1   9  -4 12.7594 6.63126   3
   1  -9   4 8.73373 39.0051   5
   1  -9   5 4601.84 206.513   5
   1   9   5 4443.16 178.934   3
  -1   9  -5 4193.26 107.297   3
  -1   9  -5 4465.81 150.705   4
  -1  -9  -5 4656.10 196.526   5
   1  -9   6 2027.97 137.568   5
  -1  -9  -6 2166.08 133.117   5
   1   9   6 2133.60 126.580   3
  -1   9  -6 1992.78 80.5213   3
  -1  -9  -7 2590.53 148.439   5
   1   9   7 2426.64 142.693   3
  -1  -9  -8 1122.98 98.6353   5
   1   9   8 1023.82 99.4717   3
  -1  -9  -9 4633.44 197.276   5
  -1   9 -10 15835.8 403.541   2
  -1   9 -10 14882.7 434.928   1
  -1  -9 -10 15319.9 386.977   5
  -1   9 -11 14606.2 401.733   2
  -1  -9 -11 15081.9 382.617   5
  -1   9 -11 14295.1 443.435   1
  -1   9 -12 537.613 81.0278   2
  -1  -9 -12 443.827 73.7507   5
  -1   9 -12 674.595 110.053   1
  -1   9 -13 3298.43 190.130   2
  -1  -9 -13 3583.35 173.263   5
  -1   9 -13 3270.55 216.752   1
  -1  -9 -14 1364.86 108.724   5
  -1   9 -14 1268.20 145.689   1
  -1   9 -14 1147.47 120.113   2
  -1  -9 -15 59.6919 37.4304   5
  -1   9 -15 59.5844 50.9725   2
  -1   9 -15-14.6095 66.7793   1
  -1   9 -16 78.2103 62.8569   2
  -1   9 -16-26.0924 77.5284   1
  -1   9 -17 1867.01 164.894   2
  -1   9 -17 1936.28 191.269   1
  -1   9 -18 1401.91 154.891   2
  -1   9 -18 1214.02 156.154   1
  -1   9 -19 581.887 124.520   1
  -1   9 -19 677.381 119.861   2
  -1   9 -20 88.6057 79.9121   1
  -1   9 -20 115.882 75.9625   2
  -1   9 -21 11.1920 63.0738   2
  -1   9 -21-9.89809 84.5862   1
  -1   9 -22 88.1567 86.9465   1
  -1   9 -23 594.765 144.126   1
  -1   9 -24-12.4939 84.3196   1
   1  10 -24 920.169 174.017   1
   1  10 -23 143.784 105.925   1
   1  10 -22 190.153 92.9224   1
   1  10 -21 154.245 104.914   1
   1  10 -20 248.032 94.9703   1
   1  10 -19-9.29505 70.8590   1
   1  10 -18 1183.70 164.905   1
   1  10 -17 3250.84 253.389   1
  -1 -10  16 250.823 52.6367   5
   1  10 -16 276.631 99.0173   1
   1  10 -15 417.721 100.243   1
  -1 -10  15 518.716 74.6428   5
  -1 -10  14 3874.37 188.367   5
   1  10 -14 3281.44 230.308   1
   1  10 -13 2858.52 206.526   1
   1  10 -13 2757.90 196.678   3
  -1 -10  13 2785.67 160.131   5
   1  10 -12 1782.85 153.438   3
  -1 -10  12 1925.29 135.308   5
   1  10 -12 1774.11 159.104   1
   1  10 -11 1925.11 152.938   3
  -1 -10  11 2102.46 139.961   5
   1  10 -11 1873.79 155.461   1
  -1 -10  10-50.6837 48.7766   5
   1  10 -10-30.2333 51.5990   1
   1  10 -10-63.1536 42.9040   3
   1  10  -9 49.1651 51.3381   1
   1  10  -9-38.8566 48.6780   3
  -1 -10   9 18.5682 37.6823   5
  -1  10   8 5235.72 143.842   1
  -1 -10   8 5701.37 228.911   5
   1  10  -8 5416.22 235.333   3
   1  10  -8 5244.49 236.499   1
   1 -10  -8 5475.89 240.887   5
  -1 -10   7 87.5101 46.7018   5
   1 -10  -7 112.714 63.7089   5
   1  10  -7 173.727 51.9034   1
  -1  10   7 79.0329 22.1811   1
   1  10  -7 108.425 43.5459   3
  -1  10   6 8606.70 211.804   1
   1  10  -6 9119.39 296.314   3
  -1 -10   6 9183.30 292.779   5
   1  10  -6 8991.42 294.604   1
   1 -10  -6 8777.31 306.660   5
   1 -10  -5 4483.32 139.286   3
   1  10  -5 4706.92 201.746   1
   1  10  -5 4511.12 196.561   3
  -1 -10   5 4592.98 204.751   5
   1 -10  -5 4414.03 211.604   5
   1  10  -4 2233.60 132.028   1
   1 -10  -4 1954.39 140.112   5
  -1 -10   4 2096.47 138.619   5
   1  10  -4 2111.97 127.875   3
   1 -10  -4 1984.58 79.8979   3
   1  10  -3 3384.82 158.215   3
   1 -10  -3 2803.68 80.1905   3
   1 -10  -3 3380.12 183.588   5
   1  10  -3 3478.89 156.091   1
  -1 -10   3 3345.11 170.783   5
   1  10  -2 18021.9 404.117   3
   1 -10  -2 16822.8 450.948   5
   1  10  -2 17740.5 383.876   1
   1 -10  -2 17547.0 338.958   4
  -1 -10   2 17392.3 433.592   5
  -1 -10   2 17286.2 457.701   4
   1  10  -1 4998.55 187.126   3
  -1 -10   1 4888.30 212.993   5
   1  10  -1 4838.82 168.844   1
   1 -10  -1 4797.76 142.027   4
  -1 -10   1 4527.68 221.741   4
   1 -10   0 22.9937 44.0985   5
   1  10   0 41.2058 27.2469   1
   1  10   0-47.5147 37.3122   3
  -1 -10   0-80.9632 60.4349   4
   1  10   1 10904.1 286.576   3
  -1 -10  -1 10344.7 347.645   4
   1 -10   1 10507.9 340.420   5
   1  10   2 105.200 37.5177   3
  -1 -10  -2 100.273 51.3364   5
   1 -10   2 132.114 56.9422   5
  -1 -10  -2 97.8499 59.3413   4
  -1 -10  -3 14.0028 38.9308   5
   1 -10   3-9.23274 43.7213   5
   1  10   3 50.7846 35.9879   3
   1  10   4 1409.44 97.2448   3
   1 -10   4 1527.99 124.338   5
  -1 -10  -4 1247.53 109.134   5
  -1  10  -5 4257.32 101.302   3
  -1  10  -5 4675.10 158.303   4
  -1  10  -5 4436.54 112.682   3
   1 -10   5 5084.49 227.282   5
  -1 -10  -5 4845.93 209.705   5
   1  10   5 5078.97 195.358   3
  -1  10  -6 2326.56 83.7844   3
   1 -10   6 2662.92 167.410   5
  -1 -10  -6 2527.86 157.206   5
  -1  10  -6 2633.68 100.587   3
   1  10   6 2701.15 146.489   3
   1 -10   7 1875.79 139.560   5
  -1 -10  -7 1919.54 133.839   5
   1  10   7 1834.08 126.889   3
  -1 -10  -8 6039.19 236.863   5
   1  10   8 5755.94 232.166   3
  -1 -10  -9 856.434 94.9218   5
  -1  10  -9 746.074 95.1549   1
  -1  10 -10 2962.45 163.363   2
  -1  10 -10 3100.24 196.350   1
  -1 -10 -10 3034.08 169.928   5
  -1  10 -11 3452.90 184.200   2
  -1  10 -11 3096.32 202.302   1
  -1 -10 -11 3484.06 181.174   5
  -1  10 -12 5489.13 283.972   1
  -1 -10 -12 6375.52 248.460   5
  -1  10 -12 6121.47 253.639   2
  -1  10 -13 2182.38 154.536   2
  -1  10 -13 2475.84 193.618   1
  -1 -10 -13 2447.45 152.346   5
  -1 -10 -14 1769.72 126.766   5
  -1  10 -14 1760.47 171.386   1
  -1  10 -14 1481.63 135.096   2
  -1  10 -15 839.940 104.393   2
  -1 -10 -15 815.797 88.4364   5
  -1  10 -15 828.479 128.400   1
  -1  10 -16 8.44151 48.5206   2
  -1  10 -16 51.3815 65.3265   1
  -1  10 -17 3876.00 238.219   2
  -1  10 -17 4136.58 278.836   1
  -1  10 -18 2077.48 209.624   1
  -1  10 -18 1961.43 180.673   2
  -1  10 -19 639.547 110.780   2
  -1  10 -19 961.899 157.906   1
  -1  10 -20 3013.25 261.647   1
  -1  10 -20 2881.60 225.307   2
  -1  10 -21 465.275 114.887   1
  -1  10 -22 47.4872 84.7022   1
  -1  10 -23-11.5373 79.9801   1
   1  11 -24 114.522 114.007   1
   1  11 -23 668.328 151.071   1
   1  11 -22 190.009 96.2349   1
   1  11 -21 1178.52 179.881   1
   1  11 -20 1122.63 175.992   1
   1  11 -19 53.1981 76.1567   1
   1  11 -18 462.020 113.799   1
   1  11 -17 385.835 117.174   1
   1  11 -16 1187.94 151.168   3
  -1 -11  16 1266.07 115.277   5
   1  11 -16 1187.61 157.211   1
   1  11 -15 683.566 108.480   3
   1  11 -15 920.663 140.060   1
  -1 -11  15 800.332 93.5052   5
   1  11 -14 5276.29 295.968   1
   1  11 -14 4947.50 276.439   3
  -1 -11  14 5651.78 241.908   5
   1  11 -13 3307.81 215.401   3
  -1 -11  13 3905.45 199.810   5
   1  11 -13 3410.60 233.436   1
  -1 -11  12 752.493 92.8599   5
   1  11 -12 615.174 101.119   1
   1  11 -12 763.353 106.485   3
   1  11 -11 121.842 61.5298   1
  -1 -11  11 117.552 56.3520   5
   1  11 -11 119.301 55.1584   3
  -1 -11  10 41.0085 42.2704   5
   1  11 -10 55.6182 45.5526   3
   1  11 -10 145.720 61.6017   1
   1  11  -9 283.878 66.4750   1
   1  11  -9 237.381 64.2523   3
  -1 -11   9 339.174 64.7455   5
   1  11  -8 1248.26 117.121   3
   1  11  -8 1127.50 115.145   1
  -1 -11   8 1160.77 113.229   5
   1 -11  -8 1295.19 130.410   5
   1 -11  -7 8748.83 327.664   5
   1  11  -7 9161.05 316.258   1
  -1 -11   7 9487.51 318.706   5
   1  11  -7 9838.80 320.573   3
   1  11  -6 55.1867 44.9532   3
   1 -11  -6 81.4040 52.1861   5
   1  11  -6 38.7147 44.4345   1
  -1 -11   6 102.911 52.8379   5
   1  11  -5 662.303 83.0462   1
  -1 -11   5 726.061 91.5997   5
   1 -11  -5 745.429 97.1122   5
  -1  11   5 643.531 52.1500   1
   1  11  -5 613.976 75.3448   3
   1  11  -4-9.47250 32.2921   1
   1 -11  -4 81.6846 63.1088   5
   1  11  -4 8.40895 37.2415   3
   1 -11  -4 47.7710 17.4906   3
   1  11  -3 18977.6 426.350   1
   1  11  -3 19346.0 436.000   3
  -1 -11   3 18937.9 472.393   5
   1 -11  -3 17655.1 482.768   5
   1 -11  -3 19484.3 394.346   4
   1 -11  -2 102.729 62.5823   5
   1  11  -2 0.68708 35.2439   3
   1 -11  -2-15.7184 24.3178   4
   1  11  -2 34.2945 33.8081   1
  -1 -11   2-4.71328 50.2010   4
  -1 -11   2 68.3941 59.1495   5
  -1 -11   1 2943.15 171.192   5
  -1 -11   1 2583.30 169.619   4
   1  11  -1 3077.08 135.922   1
   1 -11  -1 2923.17 178.882   5
   1  11  -1 2803.24 139.809   3
  -1 -11   0 6341.50 272.182   4
  -1 -11   0 6609.60 258.884   5
   1  11   0 6751.30 194.832   1
   1 -11   0 6580.74 271.136   5
   1  11   0 6771.82 221.490   3
  -1 -11  -1 322.877 74.6248   5
  -1 -11  -1 259.721 67.9375   4
   1 -11   1 379.554 81.0265   5
   1  11   1 305.872 54.7564   3
   1  11   2 17295.9 391.058   3
  -1 -11  -2 16933.3 447.178   5
  -1 -11  -2 17454.1 487.989   4
   1 -11   2 17903.8 475.755   5
   1  11   3 596.417 69.0317   3
   1 -11   3 649.148 95.6758   5
  -1 -11  -3 592.993 89.2425   5
  -1 -11  -4-19.8915 42.9427   5
   1 -11   4-10.6955 53.2463   5
   1  11   4 9.36528 32.8991   3
   1  11   5 304.203 61.0901   3
   1 -11   5 263.051 70.0635   5
  -1 -11  -5 242.875 62.9976   5
  -1 -11  -6 14977.7 411.936   5
  -1  11  -6 14433.7 267.894   3
   1  11   6 14850.6 379.480   3
   1 -11   6 14967.0 437.021   5
  -1  11  -7 1050.12 109.821   1
  -1  11  -7 898.494 63.4617   3
   1 -11   7 1070.37 124.438   5
  -1 -11  -7 1292.68 125.144   5
   1  11   7 1233.77 113.188   3
  -1  11  -8 10032.7 339.653   1
   1  11   8 9834.70 318.004   3
  -1 -11  -8 10277.1 339.987   5
  -1  11  -9 2403.95 140.953   2
  -1  11  -9 2420.76 168.347   1
  -1 -11  -9 2356.06 157.828   5
  -1  11 -10 4849.70 212.236   2
  -1  11 -10 4975.61 249.774   1
  -1 -11 -10 4998.93 231.325   5
  -1 -11 -11 1121.02 111.273   5
  -1  11 -11 1066.28 128.345   1
  -1  11 -11 1099.88 104.748   2
  -1  11 -12 3473.95 223.884   1
  -1 -11 -12 3443.01 188.640   5
  -1  11 -12 3409.92 188.977   2
  -1  11 -13 1900.75 173.871   1
  -1  11 -13 1690.22 136.639   2
  -1 -11 -13 1836.43 137.465   5
  -1 -11 -14 832.923 95.7856   5
  -1  11 -14 881.708 107.041   2
  -1  11 -14 819.003 120.547   1
  -1 -11 -15 282.999 62.4525   5
  -1  11 -15 201.812 63.4171   2
  -1  11 -15 190.890 76.3197   1
  -1  11 -16 1879.79 162.685   2
  -1  11 -16 1780.40 183.886   1
  -1  11 -17 3297.36 219.227   2
  -1  11 -17 3421.02 258.174   1
  -1  11 -18 145.456 64.6057   2
  -1  11 -18 127.953 88.6772   1
  -1  11 -19 5519.92 301.594   2
  -1  11 -19 6153.65 368.842   1
  -1  11 -20 67.2399 94.1423   1
  -1  11 -20 99.3502 70.2505   2
  -1  11 -21 99.7840 74.8701   1
  -1  11 -22 1037.81 177.014   1
  -1  11 -23-51.7297 104.419   1
   1  12 -23 283.368 113.790   1
   1  12 -23 543.837 132.191   3
   1  12 -22 1153.72 191.784   1
   1  12 -22 1379.80 187.390   3
   1  12 -21 236.713 112.817   1
   1  12 -21 125.981 87.5343   3
   1  12 -20 591.102 130.728   1
   1  12 -20 674.679 129.385   3
   1  12 -19 211.615 91.0256   1
   1  12 -19 157.570 81.5157   3
   1  12 -18 32.3935 71.0197   1
   1  12 -18 144.433 74.6153   3
   1  12 -17 759.237 140.713   1
   1  12 -17 692.401 121.759   3
   1  12 -16 1841.22 179.654   3
   1  12 -16 2024.66 199.200   1
  -1 -12  16 2263.14 160.086   5
   1  12 -15 163.219 63.7539   3
   1  12 -15 169.458 81.2613   1
  -1 -12  15 327.000 71.2924   5
   1  12 -14 195.046 73.8307   3
   1  12 -14 139.909 74.2013   1
  -1 -12  14 207.823 65.1166   5
  -1 -12  13 1528.01 133.950   5
   1  12 -13 1314.77 154.829   1
   1  12 -13 1279.63 141.079   3
  -1 -12  12 3661.48 201.616   5
   1  12 -12 3607.24 237.474   1
   1  12 -12 3596.03 221.980   3
   1  12 -11 9118.56 367.558   1
   1  12 -11 8965.23 347.733   3
  -1 -12  11 9772.91 340.239   5
  -1 -12  10 9171.00 326.202   5
   1  12 -10 7969.64 319.710   3
   1  12 -10 8828.15 350.518   1
   1  12  -9 317.980 78.1577   1
  -1 -12   9 366.551 76.7036   5
   1  12  -9 191.446 60.7598   3
   1 -12  -8 467.459 88.1813   5
   1  12  -8 580.118 88.0256   3
   1  12  -8 702.829 100.167   1
  -1 -12   8 480.462 82.6054   5
   1  12  -7 221.101 58.3078   1
  -1 -12   7 247.962 66.8708   5
   1 -12  -7 165.799 56.2924   5
   1  12  -7 226.236 59.1352   3
  -1 -12   6 89.1740 52.3407   5
   1  12  -6 93.0401 48.5591   1
   1  12  -6 36.1998 38.5528   3
   1 -12  -6 56.6456 50.1302   5
   1  12  -5 3564.53 178.497   3
   1  12  -5 3610.25 184.218   1
  -1 -12   5 4048.59 212.997   5
   1 -12  -5 3304.40 203.015   5
  -1 -12   4 1111.06 118.827   5
   1  12  -4 1070.37 96.0599   3
   1 -12  -4 924.925 113.149   5
   1  12  -4 924.537 93.0300   1
   1  12  -3 10443.6 305.561   3
   1  12  -3 10399.8 302.269   1
   1 -12  -3 10189.8 271.411   4
   1 -12  -3 10248.7 362.106   5
  -1 -12   3 10556.1 351.317   5
   1 -12  -2 7068.68 208.331   4
   1  12  -2 7366.11 235.358   1
   1  12  -2 7291.64 243.033   3
   1 -12  -2 6947.53 296.347   5
  -1 -12   2 7616.71 291.044   5
  -1 -12   1 59.3257 54.4600   4
   1  12  -1 101.503 35.2003   1
   1 -12  -1 135.931 58.3644   5
   1  12  -1 77.7725 35.0189   3
   1  12   0 2526.61 133.929   3
  -1 -12   0 2447.52 174.647   4
   1  12   0 2475.48 115.658   1
   1 -12   0 2370.57 170.487   5
  -1 -12   0 2613.25 170.330   5
   1  12   1 4702.12 183.071   3
  -1 -12  -1 4726.19 227.028   5
   1 -12   1 4579.15 238.528   5
  -1 -12  -1 4503.21 236.502   4
   1  12   2 1359.24 99.5114   3
  -1 -12  -2 1304.59 125.527   5
   1 -12   2 1297.43 129.504   5
  -1 -12  -2 1223.00 128.401   4
  -1 -12  -3 145.488 58.8347   5
   1 -12   3 129.667 56.5852   5
   1  12   3 152.027 42.1641   3
  -1 -12  -3 199.404 68.5483   4
  -1 -12  -4 1491.50 131.507   5
   1 -12   4 1615.31 142.928   5
   1  12   4 1637.54 114.938   3
  -1 -12  -5 248.080 61.1954   5
   1 -12   5 212.949 68.4797   5
   1  12   5 204.435 52.8018   3
   1  12   6 2692.87 153.075   3
  -1  12  -6 2868.21 169.061   1
   1 -12   6 2869.94 189.826   5
  -1 -12  -6 2771.66 181.972   5
  -1  12  -7 5811.08 248.406   1
  -1 -12  -7 5531.62 258.072   5
   1 -12   7 5999.98 276.604   5
   1  12   7 5815.94 236.416   3
  -1  12  -8 5069.34 243.769   1
  -1 -12  -8 5248.23 246.790   5
  -1  12  -9 5451.37 218.659   2
  -1 -12  -9 5383.91 250.185   5
  -1  12  -9 5197.64 252.754   1
  -1  12 -10 2288.43 174.775   1
  -1  12 -10 2284.76 144.723   2
  -1 -12 -10 2531.95 173.064   5
  -1  12 -11 1313.67 115.562   2
  -1  12 -11 1313.19 141.436   1
  -1 -12 -11 1486.07 134.127   5
  -1  12 -12 61.4456 56.1903   1
  -1  12 -12 101.237 46.2163   2
  -1 -12 -12 182.751 62.0077   5
  -1  12 -13 260.637 83.6368   1
  -1 -12 -13 347.483 73.7025   5
  -1  12 -13 319.118 67.4258   2
  -1 -12 -14 663.952 91.8551   5
  -1  12 -14 581.928 88.1806   2
  -1  12 -14 629.725 109.605   1
  -1  12 -15 642.641 116.660   1
  -1  12 -15 613.575 93.8947   2
  -1 -12 -15 725.909 96.5947   5
  -1  12 -16 1148.66 155.476   1
  -1  12 -16 1209.80 128.753   2
  -1  12 -17 933.581 150.709   1
  -1  12 -18 122.198 84.2464   1
  -1  12 -19 2654.81 248.289   1
  -1  12 -20 3128.14 280.559   1
  -1  12 -21 193.764 99.9311   1
  -1  12 -22 195.458 95.8556   1
   1  13 -22 112.385 93.9362   1
   1  13 -21 146.155 103.810   1
   1  13 -20 24.6156 76.4114   1
   1  13 -19 287.848 95.8377   3
   1  13 -19 54.8451 72.3801   1
   1  13 -18 900.319 156.606   1
   1  13 -18 739.776 128.985   3
   1  13 -17 1398.08 182.626   1
   1  13 -17 1142.44 146.619   3
  -1 -13  16 79.9720 49.8643   5
   1  13 -16 122.432 91.9061   1
   1  13 -16 52.2052 65.2055   3
  -1 -13  15 3591.84 211.145   5
   1  13 -15 3448.53 235.938   3
   1  13 -15 3526.18 262.037   1
   1  13 -14 638.770 123.635   1
   1  13 -14 693.699 109.811   3
  -1 -13  14 796.914 106.393   5
  -1 -13  13 367.826 81.9047   5
   1  13 -13 389.740 99.9216   1
   1  13 -13 325.088 82.9170   3
  -1 -13  12 6444.09 284.506   5
   1  13 -12 6098.47 295.173   3
   1  13 -12 5895.45 312.660   1
   1  13 -11 18898.4 568.852   1
   1  13 -11 19021.1 537.056   3
  -1 -13  10 7670.09 310.713   5
   1  13 -10 7158.29 303.533   3
   1  13 -10 7187.02 323.921   1
   1  13  -9 20300.8 560.249   1
   1  13  -9 20312.3 535.908   3
   1  13  -8 8702.12 317.185   3
   1  13  -8 8697.32 337.574   1
  -1 -13   8 9424.22 345.480   5
   1  13  -7 3276.14 182.589   3
   1  13  -7 3309.44 198.127   1
   1 -13  -7 2695.82 196.769   5
  -1 -13   7 3270.82 200.229   5
  -1 -13   6 1300.57 127.153   5
   1 -13  -6 1180.17 127.699   5
   1  13  -6 1026.23 105.560   1
   1  13  -6 1264.11 112.478   3
  -1 -13   5 138.487 62.2783   5
   1 -13  -5 84.5092 60.3354   5
   1  13  -5 137.428 45.9656   3
   1  13  -5 175.583 54.2411   1
   1 -13  -4 4143.35 239.117   5
   1  13  -4 4406.23 196.080   3
  -1 -13   4 4454.84 232.566   5
   1  13  -4 4405.08 200.884   1
   1 -13  -4 4487.36 183.896   4
   1  13  -3 179.251 44.2331   3
   1  13  -3 144.150 45.0811   1
  -1 -13   3 222.798 72.1337   5
   1 -13  -3 201.120 80.2469   5
   1 -13  -3 187.506 43.2758   4
   1  13  -2 1194.33 96.7774   3
  -1 -13   2 1096.37 120.783   5
   1 -13  -2 1045.66 75.9752   4
   1  13  -2 1063.56 90.2110   1
   1 -13  -2 1048.47 122.825   5
   1 -13  -1-18.3783 53.8801   5
  -1 -13   1 59.9795 60.9098   5
   1  13  -1 9.84914 30.1520   3
  -1 -13   1-10.8537 49.5029   4
   1  13  -1 28.4167 27.6359   1
   1 -13   0 760.795 106.416   5
  -1 -13   0 736.511 105.281   4
  -1 -13   0 736.694 100.712   5
   1  13   0 732.270 64.8233   1
   1  13   0 815.388 77.9321   3
   1  13   1 1156.25 92.1614   3
  -1 -13  -1 1234.36 127.456   5
  -1 -13  -1 1050.85 123.484   4
   1 -13   1 1363.71 137.425   5
   1  13   2 6759.25 232.275   3
   1 -13   2 6735.65 301.738   5
  -1 -13  -2 6454.52 287.244   5
  -1 -13  -2 6639.96 303.978   4
  -1  13  -3 2964.35 156.916   1
  -1 -13  -3 3424.95 205.526   5
   1 -13   3 3243.43 213.006   5
  -1 -13  -3 2968.97 207.243   4
   1  13   3 3323.51 161.299   3
   1 -13   4 6225.74 292.032   5
  -1 -13  -4 6189.76 282.120   5
  -1  13  -4 6232.19 239.176   1
   1  13   4 6510.49 236.201   3
  -1 -13  -4 6353.84 312.079   4
  -1  13  -5 133.100 53.9629   1
  -1 -13  -5 103.039 64.3192   5
   1 -13   5 165.004 73.8205   5
   1  13   5 176.487 51.9481   3
  -1  13  -6 10268.7 339.123   1
  -1 -13  -6 10454.1 370.224   5
   1 -13   6 10533.5 394.234   5
   1  13   6 10597.6 328.317   3
  -1 -13  -7 621.652 107.819   5
  -1  13  -7 565.377 91.1037   1
   1 -13   7 597.915 103.957   5
   1  13   7 570.922 84.8443   3
  -1 -13  -8 308.138 100.439   5
  -1  13  -8 209.387 64.1088   1
  -1  13  -9-13.3654 49.8645   1
  -1  13  -9 52.1754 35.0851   2
  -1  13 -10-50.7367 61.2101   1
  -1  13 -10 36.8433 32.2431   2
  -1 -13 -10-34.6757 45.8460   5
  -1  13 -11 30.3843 34.7917   2
  -1  13 -11 16.0456 50.4890   1
  -1 -13 -12 338.129 79.6404   5
  -1  13 -12 190.263 72.6474   1
  -1 -13 -13 1236.35 127.133   5
  -1  13 -13 977.289 133.889   1
  -1  13 -14 63.8549 59.9647   1
  -1 -13 -14 307.922 74.2396   5
  -1  13 -15 67.4440 74.3946   1
  -1 -13 -15 125.401 61.0983   5
  -1  13 -16 3197.99 253.882   1
  -1  13 -17 921.784 148.841   1
  -1  13 -18 625.189 121.752   1
  -1  13 -19 4968.54 345.453   1
  -1  13 -20 1223.15 185.364   1
  -1  13 -21-134.995 96.3368   1
   1  14 -21 1004.07 176.981   1
   1  14 -20 561.848 136.689   1
   1  14 -19 17.0480 69.8752   1
   1  14 -18 818.812 152.950   1
   1  14 -17 312.622 105.443   1
  -1 -14  16 122.655 61.0459   5
   1  14 -16 39.4597 57.8238   1
   1  14 -15 152.115 87.1390   1
  -1 -14  15 210.701 68.9644   5
   1  14 -14 11495.3 478.174   1
  -1 -14  14 12674.2 425.339   5
   1  14 -13 118.497 87.3251   1
  -1 -14  13 173.766 73.2981   5
   1  14 -12 4444.55 274.667   1
   1  14 -12 4484.68 252.761   3
  -1 -14  12 4773.03 252.420   5
   1  14 -11 1127.38 129.868   3
   1  14 -11 1334.70 152.266   1
  -1 -14  11 1222.41 137.713   5
   1  14 -10 513.603 99.5691   1
  -1 -14  10 575.128 102.412   5
   1  14 -10 415.145 80.5257   3
  -1 -14   9 1609.72 155.583   5
   1  14  -9 1462.97 134.951   3
   1  14  -9 1523.19 149.983   1
  -1 -14   8 8875.72 349.976   5
   1  14  -8 7958.33 303.456   3
   1 -14  -8 7558.78 346.733   5
   1  14  -8 8117.40 333.748   1
   1  14  -7 9597.02 322.576   3
  -1 -14   7 9852.77 370.296   5
   1  14  -7 8917.65 339.981   1
   1 -14  -7 8968.37 373.506   5
   1  14  -6 4959.42 240.719   1
   1  14  -6 5273.85 226.777   3
  -1 -14   6 5373.02 269.496   5
   1  14  -5 2233.50 142.129   3
   1  14  -5 2117.09 148.162   1
  -1 -14   5 2191.58 173.477   5
   1 -14  -5 2055.93 181.642   5
   1 -14  -4 81.6010 61.7608   5
   1  14  -4 74.7800 36.5626   3
  -1 -14   4 114.631 57.6823   5
   1  14  -4 85.1747 42.1075   1
   1  14  -3 6238.75 228.207   3
   1  14  -3 5949.71 233.653   1
  -1 -14   3 5964.23 283.208   5
   1 -14  -3 5760.46 291.895   5
  -1  14   2 1781.03 95.3061   1
  -1 -14   2 1856.94 162.727   5
   1  14  -2 1763.81 118.261   1
   1 -14  -2 1574.51 156.362   5
   1  14  -2 1629.10 110.320   3
   1  14  -1 8403.89 261.917   3
  -1  14   1 8260.68 232.674   1
  -1 -14   1 8490.57 344.383   5
   1  14  -1 8169.14 247.825   1
   1 -14  -1 7752.44 340.602   5
   1  14   0 3454.50 160.568   3
  -1  14   0 3390.71 149.311   1
  -1 -14   0 3270.78 213.831   5
   1 -14   0 3387.49 223.084   5
  -1 -14   0 3368.47 218.847   4
   1  14   1 1142.83 89.7612   3
  -1 -14  -1 931.488 119.231   5
  -1  14  -1 971.245 85.7566   1
   1 -14   1 930.232 120.452   5
  -1 -14  -1 1082.26 128.220   4
  -1  14  -2 4873.79 198.672   1
  -1 -14  -2 4691.09 252.251   5
  -1 -14  -2 5053.64 271.332   4
   1 -14   2 4469.68 259.639   5
   1  14   2 5203.78 202.347   3
  -1  14  -3 234.682 51.5020   1
   1  14   3 204.134 49.0392   3
   1 -14   3 357.045 95.0792   5
  -1 -14  -3 313.270 84.7307   4
  -1 -14  -3 311.284 87.9046   5
  -1  14  -4 2679.16 158.225   1
  -1 -14  -4 2679.08 193.567   5
  -1 -14  -4 2705.26 205.107   4
   1 -14   4 2557.19 200.351   5
   1  14   4 2635.76 150.946   3
  -1 -14  -5 251.307 81.2564   4
   1  14   5 234.213 54.5992   3
  -1 -14  -5 192.741 67.6302   5
  -1  14  -5 177.431 51.1564   1
   1 -14   5 145.112 67.2361   5
   1 -14   6 1862.56 167.958   5
  -1 -14  -6 2052.71 171.436   5
  -1  14  -6 2160.29 152.181   1
   1  14   6 2059.11 140.987   3
  -1 -14  -7 2369.13 184.352   5
  -1  14  -7 2400.63 166.127   1
   1 -14   7 2166.51 181.690   5
  -1 -14  -8 3304.81 220.260   5
  -1  14  -8 3354.36 205.181   1
  -1  14  -9 526.880 94.7324   1
  -1 -14  -9 344.964 82.9156   5
  -1  14 -10 2709.21 198.175   1
  -1 -14 -10 2550.43 187.883   5
  -1 -14 -11 1133.91 129.978   5
  -1  14 -11 1023.56 129.067   1
  -1 -14 -12 419.677 91.6300   5
  -1  14 -12 450.710 101.902   1
  -1  14 -13 103.499 70.9380   1
  -1 -14 -13-88.1429 61.1644   5
  -1  14 -14-1.32935 55.5013   1
  -1 -14 -14 26.6066 60.6365   5
  -1  14 -15-16.6460 64.6234   1
  -1 -14 -15 98.9153 61.4185   5
  -1  14 -16 88.6018 63.4244   1
  -1  14 -17 328.416 102.354   1
  -1  14 -18 4850.40 337.086   1
  -1  14 -19 669.836 150.680   1
  -1  14 -20 243.614 112.710   1
   1  15 -21-75.3848 94.9453   1
   1  15 -20 66.2701 77.0928   1
   1  15 -19 216.854 102.088   1
   1  15 -18 56.0091 80.9003   1
   1  15 -17 890.274 155.299   1
  -1 -15  16-14.7441 52.1916   5
   1  15 -16 125.456 80.1110   1
   1  15 -15 371.269 104.261   1
  -1 -15  15 446.863 87.8375   5
   1  15 -14 1336.84 168.415   1
  -1 -15  14 1334.97 147.487   5
  -1 -15  13 3326.26 224.198   5
   1  15 -13 3080.31 244.483   1
   1  15 -12 7602.12 374.213   1
  -1 -15  12 8112.70 351.912   5
   1  15 -11 1076.10 143.716   1
  -1 -15  11 1347.32 148.527   5
  -1 -15  10 5633.12 288.567   5
   1  15 -10 5147.80 285.261   1
   1  15  -9 7554.92 338.825   1
  -1 -15   9 8025.16 347.779   5
   1 -15  -8 583.192 113.611   5
  -1 -15   8 629.394 110.931   5
   1  15  -8 665.837 101.228   1
  -1 -15   7 716.552 114.864   5
   1 -15  -7 455.555 104.880   5
   1  15  -7 566.906 92.8957   1
   1 -15  -6 5420.17 301.980   5
   1  15  -6 5572.52 259.272   1
  -1 -15   6 6064.13 301.712   5
  -1 -15   5 997.865 131.540   5
   1  15  -5 854.367 100.372   1
   1 -15  -5 673.896 111.542   5
   1  15  -4 152.680 40.5909   1
  -1 -15   4 222.513 69.4191   5
   1 -15  -4 166.161 63.4470   5
  -1 -15   3 29.1107 57.5972   5
   1 -15  -3 102.014 66.9902   5
   1 -15  -2 1494.78 159.143   5
  -1 -15   2 1395.34 148.440   5
   1 -15  -1 140.559 70.1611   5
  -1 -15   1 244.188 75.4421   5
   1 -15   0 1468.95 158.959   5
  -1 -15   0 1472.10 150.561   5
  -1 -15   0 1418.42 150.582   4
  -1  15  -1 41.8990 33.7276   1
  -1 -15  -1 4.30598 58.9166   5
   1 -15   1-126.122 81.7259   5
  -1 -15  -1 44.1455 53.6623   4
  -1  15  -2 2893.51 154.627   1
  -1 -15  -2 2736.73 204.886   5
   1 -15   2 2961.17 217.244   5
  -1 -15  -2 3014.17 218.804   4
   1  15   2 3144.81 158.543   3
  -1 -15  -3 207.788 79.2633   5
   1  15   3 85.7086 44.1891   3
  -1  15  -3 73.3002 43.1158   1
   1 -15   3-63.6488 59.9474   5
  -1 -15  -3-49.5738 58.6402   4
  -1  15  -4 7667.05 283.023   1
  -1 -15  -4 7971.50 363.068   4
   1 -15   4 8149.41 364.857   5
  -1 -15  -4 7736.06 343.921   5
   1  15   4 7920.97 272.586   3
  -1  15  -5 440.244 75.9324   1
  -1 -15  -5 568.282 110.577   4
   1  15   5 436.515 71.3554   3
   1 -15   5 425.968 93.2640   5
  -1 -15  -5 498.781 96.6288   5
  -1 -15  -6 949.104 138.095   4
  -1  15  -6 796.552 97.9739   1
  -1 -15  -6 985.911 130.211   5
   1 -15   6 792.236 115.836   5
  -1  15  -7 1351.69 130.922   1
   1 -15   7 1171.38 140.975   5
  -1 -15  -7 1185.45 137.928   5
  -1 -15  -8 257.764 76.1975   5
  -1  15  -8 238.709 59.0591   1
  -1  15  -9 1576.22 151.177   1
  -1 -15  -9 1638.18 162.865   5
  -1  15 -10 368.638 84.1893   1
  -1 -15 -10 361.342 90.7073   5
  -1 -15 -11 725.282 113.103   5
  -1  15 -11 600.884 110.962   1
  -1  15 -12 1711.45 173.171   1
  -1 -15 -12 1745.83 164.988   5
  -1 -15 -13 1127.78 136.119   5
  -1  15 -13 1022.83 145.842   1
  -1  15 -14 330.083 98.6001   1
  -1 -15 -14 239.580 75.6409   5
  -1  15 -15 161.885 95.8233   1
  -1 -15 -15-57.2090 63.2771   5
  -1  15 -16 2137.74 218.095   1
  -1  15 -17 905.249 156.990   1
  -1  15 -18 1476.96 196.703   1
  -1  15 -19 1316.83 187.211   1
   1  16 -20 179.260 98.8845   1
   1  16 -19-91.6394 92.7550   1
   1  16 -18 118.107 93.9895   1
   1  16 -17 407.509 115.365   1
   1  16 -16 375.162 108.392   1
   1  16 -15 445.423 112.247   1
  -1 -16  15 437.539 98.9944   5
   1  16 -14 38.8825 67.4472   1
  -1 -16  14 5.53053 55.3616   5
  -1 -16  13 218.089 83.7471   5
   1  16 -13 88.0916 73.3823   1
   1  16 -12 2996.67 240.448   1
  -1 -16  12 3217.46 225.979   5
   1  16 -11 773.211 131.416   1
  -1 -16  11 748.572 121.035   5
   1  16 -10 7177.23 345.506   1
  -1 -16  10 7491.51 348.286   5
   1  16  -9 778.519 116.025   1
  -1 -16   9 998.421 138.882   5
   1  16  -8 128.702 61.0040   1
  -1 -16   8 199.157 73.9536   5
   1 -16  -7 68.1353 67.5524   5
  -1 -16   7 284.468 87.6018   5
   1  16  -7 357.498 81.1432   1
  -1 -16   6 6799.91 334.923   5
   1 -16  -6 6438.66 340.607   5
   1  16  -6 5811.66 271.560   1
  -1 -16   5 8239.10 364.865   5
   1 -16  -5 7311.60 365.312   5
   1 -16  -4 156.183 78.5086   5
  -1 -16   4 150.600 77.5484   5
  -1 -16   3 5608.59 299.956   5
   1 -16  -3 4966.43 292.848   5
  -1 -16   2 1428.13 162.436   5
   1 -16  -2 924.273 133.220   5
   1 -16  -1 703.447 112.261   5
  -1 -16   1 924.782 135.368   5
  -1 -16   0 58.2065 70.1217   5
   1 -16   0 79.8753 65.7868   5
   1 -16   1 3082.61 230.472   5
  -1 -16  -1 3421.26 233.478   5
  -1 -16  -1 3344.77 230.164   4
  -1 -16  -2 259.668 83.0641   5
  -1 -16  -2 284.238 88.6544   4
   1 -16   2 290.003 84.8144   5
  -1 -16  -3-49.4923 64.6662   4
  -1 -16  -3 13.0237 59.8996   5
  -1  16  -3 12.4699 31.8397   1
   1 -16   3-39.3372 77.7844   5
  -1 -16  -4-45.9935 64.3675   4
  -1 -16  -4-97.1103 83.6105   5
  -1  16  -4 22.8837 34.5991   1
   1 -16   4-138.911 98.8933   5
  -1 -16  -5-106.608 75.2978   5
  -1 -16  -5-14.8341 55.7391   4
   1 -16   5-111.614 97.7276   5
  -1  16  -5 62.3594 35.8773   1
  -1  16  -6 2512.99 173.210   1
   1 -16   6 2346.49 207.416   5
  -1 -16  -6 2909.36 219.944   5
  -1 -16  -6 2796.00 231.737   4
  -1 -16  -7 1738.66 186.925   4
  -1  16  -7 1516.20 142.914   1
  -1 -16  -7 1465.39 156.961   5
  -1 -16  -8 85.4387 62.2028   5
  -1  16  -8 159.647 67.6102   1
  -1  16  -9 2733.03 200.435   1
  -1 -16  -9 2742.78 214.733   5
  -1  16 -10 565.054 101.067   1
  -1 -16 -10 826.240 127.974   5
  -1 -16 -11 103.147 67.6420   5
  -1  16 -11 16.4629 55.3896   1
  -1  16 -12-6.37672 67.7080   1
  -1 -16 -12 161.694 72.0238   5
  -1 -16 -13 120.102 65.9668   5
  -1  16 -13 188.674 83.9572   1
  -1  16 -14 566.545 119.296   1
  -1 -16 -14 571.081 111.197   5
  -1  16 -15 118.771 82.0860   1
  -1  16 -16-82.1807 85.1869   1
  -1  16 -17-37.5199 83.1470   1
  -1  16 -18 31.0843 79.7511   1
   1  17 -19 308.493 113.899   1
   1  17 -18 712.550 150.384   1
   1  17 -17-40.6745 75.4282   1
   1  17 -16 14.2932 60.2813   1
  -1 -17  15 68.2540 52.8860   5
   1  17 -15 61.4376 73.1577   1
   1  17 -14-54.9248 75.3044   1
  -1 -17  14-54.3277 64.2499   5
   1  17 -13 176.859 74.9545   1
  -1 -17  13 302.257 80.8884   5
   1  17 -12 249.521 95.4677   1
  -1 -17  12 322.922 90.8575   5
   1  17 -11 0.73049 54.8963   1
  -1 -17  11 143.199 73.8861   5
   1  17 -10 4176.14 265.634   1
  -1 -17  10 4174.46 269.191   5
  -1 -17   9 465.888 110.589   5
  -1 -17   8 2829.62 226.418   5
  -1 -17   7 897.230 137.401   5
   1 -17  -6 9579.37 439.020   5
  -1 -17   6 10343.5 426.870   5
  -1 -17   5 8242.36 377.766   5
   1 -17  -5 7535.20 389.912   5
  -1 -17   4 872.577 134.709   5
   1 -17  -4 831.900 139.641   5
  -1 -17   3 517.174 109.339   5
   1 -17  -3 451.869 108.138   5
   1 -17  -2 118.292 72.2904   5
  -1 -17   2 427.884 103.364   5
  -1 -17   1 1423.86 165.207   5
   1 -17  -1 1386.73 165.807   5
  -1 -17   0 1174.14 154.083   5
   1 -17   0 1121.03 148.320   5
  -1 -17  -1 1081.65 140.238   4
  -1 -17  -1 938.065 137.951   5
   1 -17   1 726.709 122.021   5
  -1 -17  -2 317.618 99.9424   5
   1 -17   2 261.544 77.7858   5
  -1 -17  -2 416.545 93.5503   4
  -1 -17  -3 644.356 110.969   5
  -1 -17  -3 712.257 127.193   4
   1 -17   4-54.6734 86.4472   5
  -1 -17  -4-2.26160 70.4703   4
  -1 -17  -4-57.0906 69.1684   5
  -1 -17  -5 69.0465 61.7537   4
  -1 -17  -5-107.808 74.8450   5
  -1  17  -6 533.677 86.6123   1
  -1 -17  -6 556.450 111.936   5
  -1 -17  -6 410.678 104.479   4
  -1 -17  -7 157.889 79.8823   5
  -1  17  -7 90.8812 46.4757   1
  -1 -17  -7 134.911 81.1844   4
  -1  17  -8 214.871 72.3283   1
  -1 -17  -8 122.485 73.1833   5
  -1 -17  -8 196.310 89.7527   4
  -1 -17  -9 279.610 84.9275   5
  -1  17  -9 202.232 68.7289   1
  -1  17 -10 144.128 69.1325   1
  -1 -17 -10 164.042 80.0365   5
  -1  17 -11 52.2037 59.3014   1
  -1 -17 -11-18.2490 59.1958   5
  -1 -17 -12 394.721 99.6187   5
  -1  17 -12 489.929 101.509   1
  -1  17 -13-73.1132 78.8377   1
  -1 -17 -13-20.2078 62.0832   5
  -1  17 -14 2155.30 214.603   1
  -1 -17 -14 2123.85 199.842   5
  -1  17 -15 2127.56 221.189   1
  -1  17 -16 1932.08 216.307   1
  -1  17 -17 146.742 85.2459   1
   1  18 -18 1090.75 179.944   1
   1  18 -17 2.57127 68.9758   1
   1  18 -16-136.883 87.0811   1
  -1 -18  15 165.359 81.2668   5
   1  18 -15 224.388 92.8068   1
  -1 -18  14 410.140 97.3045   5
   1  18 -14 200.046 82.5607   1
  -1 -18  13-14.2833 67.8285   5
  -1 -18  12 176.429 78.1892   5
  -1 -18  11 344.045 100.933   5
  -1 -18  10 842.845 129.648   5
  -1 -18   9-32.2696 57.0944   5
  -1 -18   8 6.20421 60.9375   5
  -1 -18   7 436.650 113.518   5
  -1 -18   6 205.267 92.4307   5
   1 -18  -5 134.366 86.4688   5
  -1 -18   5 80.9905 92.8419   5
  -1 -18   4 4202.37 281.876   5
   1 -18  -4 4238.30 300.094   5
  -1 -18   3 1361.22 172.231   5
   1 -18  -3 978.756 154.853   5
  -1 -18   2 1240.72 163.729   5
   1 -18  -2 845.802 138.774   5
  -1 -18   1 163.913 93.5773   5
   1 -18  -1-99.6060 86.5198   5
   1 -18   0 1572.09 182.669   5
  -1 -18   0 2044.71 193.980   5
   1 -18   1 1172.91 165.912   5
  -1 -18  -1 1175.92 157.837   5
  -1 -18  -2 180.033 82.5159   5
   1 -18   2 22.7884 83.3723   5
  -1 -18  -3 382.327 99.5277   5
   1 -18   3 345.327 103.545   5
  -1 -18  -4 988.131 150.844   5
   1 -18   4 859.255 130.364   5
  -1 -18  -5-92.1415 80.8382   5
  -1 -18  -6 72.0413 80.8918   5
  -1 -18  -7 196.042 80.0118   5
  -1 -18  -8 86.7570 69.1356   5
  -1 -18  -8 308.267 98.2598   4
  -1 -18  -9 179.712 80.6056   5
  -1 -18  -9 191.182 91.2258   4
  -1  18 -10 713.503 118.723   1
  -1 -18 -10 917.987 144.251   5
  -1 -18 -10 897.388 149.225   4
  -1 -18 -11 61.8915 61.9477   5
  -1  18 -11 61.2459 58.4168   1
  -1  18 -12 303.665 90.1602   1
  -1 -18 -12 485.539 108.548   5
  -1  18 -13 210.561 92.9487   1
  -1 -18 -13 364.504 106.000   5
  -1  18 -14 279.152 103.968   1
  -1 -18 -14 334.643 97.0118   5
  -1  18 -15 252.147 98.5235   1
  -1  18 -16 208.882 89.3754   1
  -1 -19  14 314.860 93.5501   5
  -1 -19  13 101.456 66.1047   5
  -1 -19  12 767.577 130.612   5
  -1 -19  11 462.902 108.076   5
  -1 -19  10 927.897 140.954   5
  -1 -19   9 520.340 116.383   5
  -1 -19   8 524.880 112.930   5
  -1 -19   7 551.180 124.081   5
  -1 -19   6 4351.40 295.538   5
  -1 -19   5 162.809 99.7648   5
  -1 -19   4 3146.86 251.099   5
  -1 -19   3 2594.77 234.372   5
  -1 -19   2 5609.06 338.312   5
  -1 -19   1 262.263 102.834   5
   1 -19  -1 96.9590 83.8125   5
  -1 -19   0 115.247 79.7266   5
   1 -19   0-143.029 100.241   5
  -1 -19  -1 234.560 92.6367   5
  -1 -19  -2 451.256 112.204   5
  -1 -19  -3 1769.12 192.138   5
  -1 -19  -4 230.849 83.8388   5
  -1 -19  -5 394.784 111.031   5
  -1 -19  -6 243.789 98.3716   5
  -1 -19  -7-50.6126 71.0650   5
  -1 -19  -8-24.2192 76.2545   5
  -1 -19  -9 1363.19 175.437   5
  -1 -19 -10 451.149 118.342   5
  -1 -19 -11 3573.68 276.676   5
  -1 -19 -12 938.525 151.848   5
  -1 -19 -13 392.446 110.819   5
  -1  19 -15 135.390 86.4099   1
  -1 -20  14 28.2952 58.8745   5
  -1 -20  13 557.378 122.566   5
  -1 -20  12 333.830 105.045   5
  -1 -20  11 292.265 104.074   5
  -1 -20  10 80.3748 71.2508   5
  -1 -20   9 9.83328 69.2604   5
  -1 -20   8 172.009 81.0571   5
  -1 -20   7 600.022 123.759   5
  -1 -20   6 489.287 123.951   5
  -1 -20   5 543.983 115.763   5
  -1 -20   4 662.520 134.323   5
  -1 -20   3 1167.45 169.475   5
  -1 -20   2 1473.94 187.302   5
  -1 -20   1 180.154 92.6531   5
  -1 -20   0 15.5618 63.4293   5
  -1 -20  -1 245.749 95.6726   5
  -1 -20  -2 715.182 141.372   5
  -1 -20  -3 47.6631 72.5048   5
  -1 -20  -4 239.962 97.7263   5
  -1 -20  -5 1276.36 173.898   5
  -1 -20  -6 59.8332 79.1174   5
  -1 -20  -7-52.8153 75.7862   5
  -1 -20  -8 174.136 100.111   5
  -1 -20  -9 194.809 99.1133   5
  -1 -20 -10 764.032 144.254   5
  -1 -20 -11 921.228 156.095   5
  -1 -20 -12 362.328 107.534   5
  -1 -20 -13 14.2256 77.1075   5
  -1 -21   8 1074.89 165.429   5
  -1 -21   7 82.6653 75.0524   5
  -1 -21   6 87.4814 86.6717   5
  -1 -21   5 279.372 99.5549   5
  -1 -21   4-125.348 97.4596   5
  -1 -21   3 1038.09 168.005   5
  -1 -21   2 546.134 136.883   5
  -1 -21   1 49.9809 65.6501   5
  -1 -21   0 102.224 78.8052   5
  -1 -21  -1 1438.89 189.504   5
  -1 -21  -2-33.0167 86.4683   5
  -1 -21  -3 245.723 110.402   5
  -1 -21  -4 1410.23 189.031   5
  -1 -21  -5 883.466 157.475   5
  -1 -21  -6 105.470 70.0659   5
  -1 -21  -7 1738.73 211.698   5
   2   0 -29-57.8634 88.2295   1
   2   0 -28 447.412 131.255   1
   2   0 -27-1.47544 86.5714   1
   2   0 -26-9.08854 90.2704   1
   2   0 -25 192.708 111.349   1
   2   0 -24 1192.56 188.849   1
   2   0 -23-62.6675 67.2362   1
   2   0 -22 3087.03 262.500   1
   2   0 -21-37.0569 72.7661   1
   2   0 -20 311.978 95.1478   1
   2   0 -19-20.4809 67.3065   1
   2   0 -18 3127.05 234.208   1
   2   0 -17 96.8116 86.8135   1
   2   0 -16 40336.9 909.591   1
   2   0 -15 178.948 96.8452   1
   2   0 -14 15940.4 498.616   1
   2   0 -13-29.0729 53.4254   1
   2   0 -12 33.3604 50.9327   1
   2   0 -11 42.6563 51.1331   1
   2   0 -10 7887.68 302.779   1
   2   0  -9 110.528 47.0148   1
   2   0  -8 28845.1 625.848   1
   2   0  -7 146.098 67.5055   1
   2   0  -6 8190.72 269.531   3
   2   0  -5 20.1431 36.4736   3
   2   0  -4 10027.9 284.748   3
   2   0  -3-15.5674 35.1294   3
   2   0  -2 4045.09 166.482   3
   2   0  -1-24.6331 29.9473   3
  -2   0   1 20.0501 30.3012   4
   2   0   0 1153.59 85.4315   3
  -2   0   0 1074.57 77.7452   4
   2   0   1-12.7300 33.8273   3
   2   0   2 1966.31 111.079   3
   2   0   3 20.0178 34.1440   3
   2   0   4 80622.2 1185.47   3
   2   0   5 35.8639 39.5325   3
   2   0   6 2145.73 126.757   3
   2   0   7 17.9213 35.0972   3
   2   0   8 22624.2 497.164   3
   2   0   9 262.091 78.8089   3
  -2   0  -9 142.743 65.1012   2
  -2   0 -10 30244.8 643.854   2
   2   0  10 30182.1 633.034   3
  -2   0 -11-89.7786 53.2723   2
  -2   0 -12 221.633 72.0546   2
  -2   0 -13 28.6056 55.0464   2
  -2   0 -14 739.363 109.657   2
  -2   0 -15-29.9018 71.7756   2
  -2   0 -16 285.301 61.2949   2
  -2   0 -17-146.707 90.8399   2
  -2   0 -17-34.0519 50.5231   1
  -2   0 -18-106.199 88.5306   2
  -2   0 -18 74.0553 59.6581   1
  -2   0 -19 3.20493 69.9857   2
  -2   0 -19-8.51043 50.4834   1
  -2   0 -20 265.617 79.4847   1
  -2   0 -20 274.522 91.7185   2
  -2   0 -21-0.48648 78.7201   2
  -2   0 -21 30.7908 63.4231   1
  -2   0 -22 641.202 131.981   2
  -2   0 -22 745.205 131.266   1
  -2   0 -23 74.4648 73.1539   1
  -2   0 -23-13.1685 70.9535   2
  -2   0 -24 116.542 79.8549   1
  -2   0 -25 32.3680 65.9411   1
  -2   0 -26 478.879 125.567   1
  -2   0 -27-38.7556 78.1226   1
   2  -1 -29 98.5591 97.7549   1
   2  -1 -28-55.4028 80.8300   1
   2   1 -28-31.9989 91.1485   1
   2  -1 -27 144.254 95.2204   1
   2   1 -27 112.116 95.1771   1
   2  -1 -26 74.2073 96.5832   1
   2   1 -26 204.953 110.805   1
   2   1 -25 234.344 103.188   1
   2  -1 -25 192.496 93.0891   1
   2   1 -24 5303.66 368.256   1
   2  -1 -24 5287.52 361.082   1
   2  -1 -23 3868.29 301.393   1
   2   1 -23 3679.43 297.565   1
   2   1 -22 569.213 135.302   1
   2  -1 -22 488.846 123.085   1
   2  -1 -21 90.4903 87.7395   1
   2   1 -21-47.2238 75.2097   1
   2  -1 -20 2793.48 233.735   1
   2   1 -20 2854.36 237.255   1
   2   1 -19 1112.85 147.908   1
   2  -1 -19 1319.44 157.059   1
   2  -1 -18 797.361 126.142   1
   2   1 -18 905.023 133.416   1
   2  -1 -17 10324.4 419.454   1
   2   1 -17 9982.16 415.477   1
   2   1 -16 1391.38 162.063   1
   2  -1 -16 1293.06 155.222   1
   2   1 -15 34872.7 824.778   1
   2  -1 -15 36704.2 827.652   1
   2  -1 -14 8066.71 338.032   1
   2   1 -14 8214.16 348.205   1
   2  -1 -13-12.1333 53.1288   1
   2   1 -13 182.430 77.7550   1
   2  -1 -12 352.737 80.3870   1
   2   1 -12 432.099 91.2693   1
   2   1 -11 3164.42 198.967   1
   2  -1 -11 3130.35 187.435   1
   2   1 -10 28052.7 637.342   1
   2  -1 -10 28497.3 635.001   1
   2  -1  -9 8603.30 304.469   1
   2   1  -9 8408.11 306.037   1
   2  -1  -8 18549.6 463.472   1
   2   1  -8 18247.8 472.579   1
   2   1  -7 1101.67 113.484   3
   2   1  -7 984.054 105.345   1
   2   1  -6 104160. 1533.61   3
   2   1  -6 101337. 1548.98   1
   2  -1  -6 105577. 1522.00   3
   2  -1  -5 5082.88 193.673   3
   2   1  -5 4441.23 191.167   3
   2   1  -4 4032.88 174.257   3
   2  -1  -4 3864.15 164.123   3
   2   1  -3 41785.9 715.957   3
   2  -1  -3 39798.2 689.396   3
   2  -1  -2 11046.0 283.908   3
   2  -1  -2 11593.9 270.473   4
   2   1  -2 11798.9 305.967   3
  -2  -1   2 11156.1 293.696   4
  -2  -1   1 14677.7 340.243   4
  -2   1   1 13774.6 302.225   4
   2   1  -1 14523.3 343.778   3
   2  -1   0 11394.0 280.601   3
   2   1   0 12220.9 302.407   3
  -2  -1   0 11954.4 298.541   4
  -2   1   0 11019.8 260.903   4
   2  -1   1 11204.1 279.568   3
   2   1   1 12357.0 326.777   3
   2  -1   2 1701.68 98.6907   3
   2   1   2 2110.96 115.203   3
   2  -1   3 20325.9 409.224   3
   2   1   3 20614.2 427.445   3
   2   1   4 2013.25 127.326   3
   2  -1   4 79.5815 40.7140   3
   2  -1   5 54704.9 857.320   3
   2   1   5 52254.9 867.086   3
   2   1   6 6332.48 221.861   3
   2  -1   6 6497.39 215.889   3
   2  -1   7 233.578 51.2502   3
   2   1   7 269.192 62.6910   3
   2   1   8 1779.76 125.457   3
   2  -1   8 1663.10 116.314   3
  -2  -1  -9 18719.8 468.715   2
   2  -1   9 18365.6 449.594   3
  -2  -1 -10 540.090 87.8618   2
  -2   1 -10 612.555 86.5045   2
  -2  -1 -11 220.534 63.3330   2
  -2   1 -11 172.977 56.3609   2
  -2  -1 -12 3193.81 193.272   2
  -2   1 -12 2877.42 184.271   2
  -2  -1 -13 84.0777 69.4772   2
  -2   1 -13 133.397 69.5646   2
  -2  -1 -14 830.512 115.769   2
  -2   1 -14 677.312 115.397   2
  -2  -1 -15 9267.50 372.420   2
  -2   1 -15 9354.02 373.576   2
  -2  -1 -16 2653.95 202.645   2
  -2   1 -16 2632.71 201.076   2
  -2  -1 -16 2778.23 181.890   1
  -2  -1 -17 568.556 96.2674   1
  -2  -1 -17 518.171 97.2611   2
  -2   1 -17 628.448 108.749   2
  -2   1 -17 745.060 108.307   1
  -2  -1 -18 83.4696 64.9910   2
  -2   1 -18-70.3374 81.5227   2
  -2   1 -18 58.4874 59.2306   1
  -2  -1 -18 132.086 63.4705   1
  -2   1 -19 1381.49 154.191   1
  -2  -1 -19 1040.16 142.091   2
  -2   1 -19 1140.31 154.022   2
  -2  -1 -19 942.585 122.969   1
  -2  -1 -20 951.099 128.567   1
  -2  -1 -20 1054.01 154.181   2
  -2   1 -20 1046.52 153.105   2
  -2   1 -20 914.484 135.732   1
  -2  -1 -21 60.5232 87.4408   2
  -2  -1 -21 29.8694 59.0758   1
  -2   1 -21 10.0150 73.4523   2
  -2   1 -21 75.0709 75.4631   1
  -2   1 -22 199.679 87.0749   2
  -2  -1 -22 207.468 84.2102   1
  -2   1 -22 205.769 78.1615   1
  -2  -1 -22 196.293 97.8432   2
  -2  -1 -23 178.504 89.2490   1
  -2   1 -23 155.457 85.7798   1
  -2   1 -23 183.563 86.2681   2
  -2  -1 -24 8.09116 62.3307   1
  -2   1 -24 17.2358 67.2881   1
  -2   1 -25 348.855 99.9969   1
  -2  -1 -25 365.934 101.781   1
  -2   1 -26 51.6837 70.6279   1
  -2  -1 -26-5.72752 62.9114   1
  -2   1 -27 59.7573 76.0615   1
   2  -2 -29 1606.50 229.385   1
   2  -2 -28 47.2335 80.0275   1
   2   2 -28 126.474 106.708   1
   2   2 -27 785.043 166.736   1
   2  -2 -27 624.535 147.494   1
   2  -2 -26 762.819 151.634   1
   2   2 -26 740.602 153.068   1
   2  -2 -25 398.489 130.277   1
   2   2 -25 289.706 118.841   1
   2  -2 -24 3291.89 282.858   1
   2   2 -24 3558.42 299.212   1
   2  -2 -23 174.113 96.9481   1
   2   2 -23 341.157 120.711   1
   2  -2 -22 2883.54 254.083   1
   2   2 -22 2959.03 258.307   1
   2  -2 -21 479.575 117.653   1
   2   2 -21 340.194 105.771   1
   2  -2 -20 1828.61 190.317   1
   2   2 -20 1679.99 185.206   1
   2  -2 -19 34.1833 73.7360   1
   2   2 -19-23.3186 77.2995   1
   2  -2 -18 7683.39 366.720   1
   2   2 -18 7254.54 363.987   1
   2  -2 -17 3543.62 244.719   1
   2   2 -17 2879.75 226.127   1
   2  -2 -16 854.558 130.127   1
   2   2 -16 540.465 100.265   1
   2  -2 -15 5823.67 292.557   1
   2   2 -15 5236.03 280.431   1
   2  -2 -14 718.726 117.587   1
   2   2 -14 717.022 116.510   1
   2  -2 -13 15347.0 461.062   1
   2   2 -13 14189.8 458.995   1
   2  -2 -12 5353.02 256.751   1
   2   2 -12 5473.94 266.843   1
   2  -2 -11 1422.81 128.818   1
   2   2 -11 1385.22 132.512   1
   2   2 -10 1645.40 142.849   1
   2  -2 -10 1446.07 124.791   1
   2  -2  -9 63.5374 39.7451   1
   2   2  -9 195.584 61.6134   1
   2   2  -8 936.032 104.315   1
   2   2  -7 30464.9 642.084   1
   2   2  -7 30358.5 625.333   3
   2   2  -6 1625.64 121.303   3
   2   2  -6 1606.29 126.159   1
   2   2  -5 2448.17 146.170   1
   2   2  -5 2287.17 137.766   3
   2  -2  -5 2299.74 127.370   3
   2   2  -4 55879.9 946.759   3
   2  -2  -4 59651.8 912.539   3
   2  -2  -3 622.563 66.3704   3
   2  -2  -3 560.765 56.1781   4
   2   2  -3 790.998 93.2652   3
   2  -2  -2 401.141 43.0057   4
   2   2  -2 370.483 61.2161   3
   2  -2  -2 305.827 49.1366   3
   2   2  -1 24724.9 497.244   3
   2  -2  -1 24303.4 456.080   3
   2  -2   0 4707.06 162.396   3
   2   2   0 4839.12 187.674   3
  -2   2   0 4944.43 150.543   4
  -2   2  -1 39995.6 628.038   4
   2   2   1 38201.2 694.861   3
   2  -2   2 3118.86 138.466   3
   2   2   2 11313.8 281.462   3
   2   2   3 5981.40 207.424   3
   2  -2   3 5554.86 179.610   3
   2  -2   4 21259.6 418.118   3
   2   2   4 21364.5 452.106   3
   2  -2   5 10434.1 275.080   3
   2   2   5 11747.1 329.232   3
   2   2   6 13155.4 344.763   3
   2  -2   6 13188.6 322.565   3
   2  -2   7 467.207 60.3297   3
   2   2   7 454.231 68.7932   3
  -2  -2  -8 170.854 53.7930   2
   2  -2   8 84.2514 42.8552   3
   2   2   9 584.036 91.8943   3
  -2  -2  -9 464.929 77.4047   2
   2   2  10 664.002 87.6233   3
  -2  -2 -10 564.976 88.5751   2
  -2  -2 -11 1271.44 125.711   2
  -2   2 -11 1047.14 116.098   2
   2   2  11 1233.11 126.234   3
  -2  -2 -12 8104.16 321.231   2
  -2   2 -12 8314.44 324.905   2
  -2  -2 -13 8512.30 337.357   2
  -2   2 -13 8271.73 333.317   2
  -2  -2 -14 5135.71 270.784   2
  -2   2 -14 5304.58 271.567   2
  -2  -2 -15 1952.31 172.745   2
  -2   2 -15 1856.64 170.948   2
  -2  -2 -16 84.9739 53.7502   1
  -2  -2 -16-93.0769 85.3142   2
  -2   2 -16 40.1164 74.5771   2
  -2   2 -17 1611.76 167.263   2
  -2  -2 -17 1435.49 155.288   2
  -2  -2 -17 1330.78 130.917   1
  -2   2 -17 1290.93 138.609   1
  -2  -2 -18-104.437 83.2789   2
  -2   2 -18 12.4966 57.9020   2
  -2   2 -18-38.1066 59.6710   1
  -2  -2 -18-47.5609 54.3411   1
  -2  -2 -19 228.869 76.4450   1
  -2  -2 -19 166.202 82.8848   2
  -2   2 -19 325.356 93.8803   2
  -2   2 -19 310.509 94.9412   1
  -2   2 -20 143.901 93.9731   2
  -2   2 -20 19.4825 56.7795   1
  -2  -2 -20 108.116 70.9495   2
  -2  -2 -20 64.6049 64.8381   1
  -2   2 -21 259.254 80.2910   1
  -2   2 -21 167.205 92.5335   2
  -2  -2 -21 241.896 77.5467   1
  -2  -2 -21 146.630 77.2185   2
  -2   2 -22 155.831 82.0874   2
  -2  -2 -22 71.7294 64.5771   1
  -2   2 -22 93.6549 73.7172   1
  -2  -2 -23 91.0764 59.0424   1
  -2   2 -23 233.269 92.4257   2
  -2   2 -23 74.6752 75.1734   1
  -2  -2 -24 381.392 105.356   1
  -2   2 -24 389.135 121.335   1
  -2   2 -24 322.753 111.381   2
  -2   2 -25 1446.77 190.632   1
  -2  -2 -25 1565.61 185.870   1
  -2   2 -26 192.218 99.5381   1
  -2   2 -27 221.981 98.8077   1
   2   3 -28 705.381 177.117   1
   2  -3 -27 219.999 97.8609   1
   2   3 -27 264.925 114.053   1
   2  -3 -26-50.5677 89.9003   1
   2   3 -26 91.9546 90.4737   1
   2  -3 -25 49.6037 71.1524   1
   2   3 -25-8.08661 88.3977   1
   2  -3 -24 141.634 81.2875   1
   2   3 -24-62.2996 99.6107   1
   2  -3 -23 253.522 103.375   1
   2   3 -23 27.6307 102.484   1
   2  -3 -22 185.490 86.9968   1
   2   3 -22 137.828 71.7751   1
   2  -3 -21 69.9995 62.0025   1
   2   3 -21-133.587 95.0057   1
   2  -3 -20 139.827 75.6669   1
   2   3 -20-128.060 93.5852   1
   2   3 -19 612.564 113.942   1
   2  -3 -19 800.121 127.751   1
   2  -3 -18 207.610 87.3745   1
   2   3 -18 191.990 80.3894   1
   2  -3 -17 11445.1 437.389   1
   2   3 -17 11621.4 455.505   1
   2  -3 -16 10308.4 400.471   1
   2   3 -16 10162.2 416.745   1
   2  -3 -15 381.884 91.4934   1
   2   3 -15 206.781 69.4853   1
   2  -3 -14 26234.4 652.378   1
   2   3 -14 25333.3 661.003   1
   2  -3 -13 1778.91 152.933   1
   2   3 -13 1608.04 155.973   1
   2  -3 -12 33.8001 47.9371   1
   2   3 -12-9.82988 58.9605   1
   2  -3 -11 1387.90 127.496   1
   2   3 -11 1368.28 136.435   1
   2   3 -10 720.459 98.5225   1
   2   3  -9 2909.57 184.268   1
   2   3  -8 4656.46 227.355   1
   2   3  -8 4580.76 217.760   3
   2   3  -7 5860.80 240.376   3
   2   3  -7 6043.77 246.365   1
   2   3  -6 60.4613 48.4268   1
   2   3  -6 42.0974 42.9463   3
   2   3  -5 35168.7 669.813   3
   2   3  -5 36372.1 679.769   1
   2   3  -4 3672.11 174.341   3
   2  -3  -4 3232.73 141.266   3
   2  -3  -3 269.151 35.7694   4
   2  -3  -3 263.881 45.7867   3
   2   3  -2 30534.9 590.410   3
   2  -3  -2 31917.9 492.739   4
   2   3  -1 64.4276 45.4349   3
   2  -3  -1 48.1251 29.5967   3
   2  -3   0 246.575 39.9890   3
  -2   3   0 259.151 32.7932   4
   2  -3   1 8590.91 222.220   3
  -2   3  -1 8543.25 195.957   4
   2  -3   2 6853.98 192.123   3
   2   3   2 7207.63 239.376   3
   2   3   3 2651.70 194.849   3
   2  -3   3 143.871 31.3037   3
   2  -3   4 1273.16 83.4179   3
   2   3   4 1473.77 110.062   3
   2   3   5 39106.5 693.717   3
   2  -3   5 37701.6 643.088   3
   2   3   6 2234.50 136.660   3
   2  -3   6 1728.55 105.332   3
   2  -3   7 432.632 57.6670   3
   2   3   7 638.762 88.6749   3
  -2  -3  -7 539.249 80.3658   2
   2  -3   8 307.056 57.7469   3
  -2  -3  -8 191.188 56.6992   2
   2   3   8 236.708 61.6465   3
  -2  -3  -9 4587.15 214.136   2
   2   3   9 4775.69 217.056   3
  -2  -3 -10 1349.57 122.440   2
   2   3  10 1614.99 133.477   3
   2   3  11 24084.1 571.281   3
  -2  -3 -11 23109.2 565.719   2
  -2   3 -11 23522.1 563.924   2
  -2  -3 -12 15621.4 458.270   2
  -2   3 -12 14990.2 446.984   2
  -2  -3 -13 29862.2 697.589   2
  -2   3 -13 30250.0 697.616   2
  -2  -3 -14 6416.98 302.915   2
  -2   3 -14 6539.31 303.891   2
  -2   3 -15 2019.13 174.254   2
  -2  -3 -15 1949.05 170.966   2
  -2  -3 -16 87.2356 64.7612   2
  -2   3 -16 21.9726 69.4806   2
  -2  -3 -16-16.3319 51.2505   1
  -2  -3 -17 140.509 79.8225   2
  -2   3 -17 111.133 59.6698   2
  -2  -3 -17 73.4846 49.7749   1
  -2   3 -17 196.542 81.4236   1
  -2  -3 -18 143.654 87.3187   2
  -2   3 -18 147.643 83.5382   2
  -2  -3 -18 130.450 63.7582   1
  -2   3 -18 174.705 75.8079   1
  -2  -3 -19 5610.09 330.374   2
  -2   3 -19 5495.14 324.637   2
  -2   3 -19 5829.64 320.156   1
  -2  -3 -19 6393.75 296.649   1
  -2   3 -20 483.213 106.382   2
  -2  -3 -20 616.698 125.476   2
  -2   3 -20 524.791 105.844   1
  -2  -3 -20 583.557 97.2467   1
  -2   3 -21 554.556 119.054   1
  -2   3 -21 481.297 128.168   2
  -2  -3 -21 495.445 92.8504   1
  -2  -3 -22-9.93384 57.3652   1
  -2   3 -22 76.2597 74.6149   2
  -2   3 -22-4.74997 65.6025   1
  -2   3 -23 57.0103 82.3837   2
  -2   3 -23-0.14306 62.1178   1
  -2  -3 -23 116.748 72.8257   1
  -2   3 -24 280.054 100.941   1
  -2   3 -24 489.486 129.376   2
  -2   3 -25 0.16262 66.1505   1
  -2   3 -26 42.7610 79.4830   1
   2   4 -27 187.347 103.927   1
   2  -4 -26 1142.73 176.892   1
   2   4 -26 888.719 173.887   1
   2  -4 -25 780.187 152.293   1
   2   4 -25 454.558 122.383   1
   2  -4 -24 1298.33 179.723   1
   2   4 -24 975.524 160.753   1
   2  -4 -23 1054.67 161.787   1
   2   4 -23 1095.01 172.620   1
   2  -4 -22 473.134 118.626   1
   2   4 -22 184.509 85.1851   1
   2  -4 -21 2044.82 204.352   1
   2   4 -21 1801.45 198.352   1
   2  -4 -20 218.653 76.0010   1
   2   4 -20 181.793 84.4867   1
   2  -4 -19 4.18645 56.3066   1
   2   4 -19-17.2989 81.4745   1
   2  -4 -18 3794.62 252.220   1
   2   4 -18 3559.27 256.877   1
   2  -4 -17 11033.4 432.031   1
   2   4 -17 10909.9 445.411   1
   2  -4 -16 23078.5 630.810   1
   2   4 -16 22026.1 646.115   1
   2  -4 -15 2136.26 176.475   1
   2   4 -15 1970.86 182.082   1
   2  -4 -14 15062.2 469.878   1
   2   4 -14 15328.0 494.197   1
   2  -4 -13 327.822 73.1688   1
   2   4 -13 333.883 87.4721   1
   2   4 -12 3292.79 208.126   1
   2   4 -11-36.9061 59.7387   1
   2   4 -10 1026.57 115.421   1
   2   4  -9 8786.91 324.644   3
   2   4  -9 8735.07 317.928   1
   2   4  -8 1350.36 121.114   3
   2   4  -8 1354.86 122.407   1
   2   4  -7 21467.7 511.327   1
   2   4  -7 19695.7 490.976   3
   2   4  -6 15313.3 411.136   1
   2   4  -6 15224.9 408.981   3
   2   4  -5 2857.42 162.873   3
   2   4  -5 3046.30 169.898   1
   2  -4  -5 2801.40 137.604   3
   2   4  -4 4783.23 205.261   3
   2   4  -4 4824.32 203.588   1
   2  -4  -4 4554.97 166.094   3
   2  -4  -3 846.546 57.1423   4
   2  -4  -3 780.395 64.6633   3
   2   4  -3 806.995 82.4938   3
   2  -4  -2 14982.7 272.320   4
   2   4  -2 15403.9 380.822   3
  -2   4   1 29402.6 491.994   3
   2   4  -1 28213.8 566.625   3
   2  -4  -1 28203.4 486.766   3
  -2   4   0 196.974 34.7729   3
   2  -4   0 91.3805 28.1252   3
   2   4   0 89.7024 66.5997   3
   2   4   1 10331.9 298.605   3
  -2   4  -1 10821.5 249.969   3
  -2   4  -1 10474.2 203.412   4
   2  -4   1 9985.85 234.564   3
   2  -4   2 17574.1 340.696   3
   2   4   2 18261.6 418.003   3
   2  -4   3 13250.6 289.181   3
   2   4   3 14921.9 364.809   3
   2   4   4 16952.0 408.956   3
   2  -4   4 15987.6 334.519   3
   2   4   5 2008.40 168.520   3
   2  -4   5 657.366 63.7249   3
  -2  -4  -6 1258.91 96.0936   2
   2   4   6 1131.95 103.004   3
   2  -4   6 1359.12 90.8699   3
   2   4   7 15308.5 397.654   3
  -2  -4  -7 14936.9 382.527   2
   2  -4   7 14721.8 351.711   3
  -2  -4  -8 332.752 66.0930   2
   2   4   8 229.221 63.4426   3
  -2  -4  -9 2121.18 144.696   2
   2   4   9 1944.35 147.190   3
  -2  -4 -10 16608.8 450.788   2
   2   4  10 16391.1 445.433   3
   2   4  11 614.987 111.095   3
  -2  -4 -11 472.756 94.2932   2
  -2   4 -12 2691.78 180.643   2
  -2  -4 -12 2914.13 192.650   2
   2   4  12 2886.76 197.999   3
  -2  -4 -13 782.431 123.472   2
  -2   4 -13 967.358 123.785   2
  -2   4 -14 8684.58 352.703   2
  -2  -4 -14 8842.08 357.906   2
  -2  -4 -15 1672.36 127.482   1
  -2  -4 -15 1659.48 165.534   2
  -2   4 -15 1483.89 149.855   2
  -2  -4 -16 4230.12 260.998   2
  -2   4 -16 4720.78 270.166   2
  -2  -4 -16 4434.90 215.782   1
  -2   4 -17-7.44610 58.6143   2
  -2  -4 -17-59.5351 41.7383   1
  -2  -4 -17-38.6949 72.3746   2
  -2   4 -17-44.7762 64.5940   1
  -2  -4 -18 477.544 76.8973   1
  -2  -4 -18 456.522 103.672   2
  -2   4 -18 581.157 108.328   1
  -2   4 -18 536.786 108.663   2
  -2   4 -19 2499.69 221.201   2
  -2  -4 -19 2469.47 181.149   1
  -2   4 -19 2346.69 207.634   1
  -2  -4 -19 2128.42 209.207   2
  -2   4 -20 19.3699 71.5346   2
  -2   4 -20 58.0110 80.7360   1
  -2  -4 -20 139.638 61.3534   1
  -2   4 -21 904.568 147.361   2
  -2  -4 -21 989.068 128.564   1
  -2   4 -21 941.736 149.391   1
  -2   4 -22 306.066 99.5448   2
  -2   4 -22 123.444 71.3132   1
  -2   4 -23-88.7148 98.1782   2
  -2   4 -23 100.097 76.4196   1
  -2   4 -24 284.965 103.610   1
  -2   4 -24 308.701 106.347   2
  -2   4 -25 213.433 106.260   1
  -2   4 -26 78.1488 88.9745   1
   2   5 -27 1158.15 193.713   1
   2   5 -26 486.718 139.869   1
   2   5 -25 32.2619 83.6530   1
   2  -5 -24 789.412 140.490   1
   2   5 -24 1094.63 184.048   1
   2  -5 -23 1100.49 159.660   1
   2   5 -23 851.857 162.426   1
   2  -5 -22 266.778 81.4346   1
   2   5 -22 358.437 105.954   1
   2  -5 -21 1400.47 167.414   1
   2   5 -21 1255.03 173.501   1
   2  -5 -20 129.005 72.3319   1
   2   5 -20-23.7792 91.7961   1
   2  -5 -19 1961.67 182.390   1
   2   5 -19 1579.31 184.585   1
   2  -5 -18 213.810 78.1227   1
   2   5 -18 325.927 96.4367   1
   2  -5 -17 3320.37 225.837   1
   2   5 -17 2921.59 240.688   1
   2  -5 -16 1562.30 154.111   1
   2   5 -16 1687.71 179.436   1
   2   5 -15 610.651 117.581   1
   2   5 -14 124.675 79.4656   1
   2   5 -13 376.762 100.289   1
   2   5 -12 939.693 118.014   1
   2   5 -11-42.6501 63.2189   1
   2   5 -10 885.038 106.511   1
   2   5 -10 903.550 113.578   3
   2   5  -9 607.658 92.7384   1
   2   5  -9 607.172 91.4933   3
   2   5  -8 9851.08 340.211   1
   2   5  -8 9568.12 334.674   3
   2   5  -7 23342.1 551.043   1
   2   5  -7 22989.1 543.020   3
   2   5  -6 2.70245 43.8935   1
   2   5  -6 6.81379 44.2836   3
   2   5  -5 38865.4 726.460   3
   2   5  -5 37371.5 715.026   1
   2   5  -4 74.7183 46.8148   1
   2   5  -4 48.5099 46.7037   3
   2  -5  -4 67.0297 33.3124   3
   2  -5  -3 428.316 48.5447   3
   2   5  -3 405.884 64.7858   3
   2   5  -2 9866.68 308.129   3
   2  -5  -2 10292.4 241.731   3
   2  -5  -1 15548.6 305.185   3
   2   5  -1 15947.7 396.299   3
   2  -5   0 16191.1 307.594   3
   2   5   0 16233.6 402.866   3
  -2   5   0 16355.1 314.364   3
   2   5   1 13390.1 354.996   3
   2  -5   1 13338.5 265.358   3
  -2   5  -1 13522.6 280.007   3
   2  -5   2 98870.3 1314.44   3
   2   5   2 97542.9 1445.95   3
  -2   5  -2 97621.3 1334.44   3
  -2   5  -2 96715.6 1254.71   4
   2   5   3 73181.0 1165.98   3
   2  -5   3 76270.0 1052.07   3
   2   5   4 28900.7 583.554   3
  -2  -5  -4 28689.7 524.960   2
   2  -5   4 28564.9 488.500   3
   2   5   5 8261.43 302.587   3
   2  -5   5 7564.14 217.114   3
   2   5   6 9889.49 307.655   3
  -2  -5  -6 10123.1 289.507   2
   2   5   7 1628.32 127.493   3
  -2  -5  -7 1434.11 107.349   2
  -2  -5  -8 4957.14 211.096   2
   2   5   8 5106.72 226.425   3
  -2  -5  -9 10587.6 333.237   2
   2   5   9 9800.24 328.369   3
   2   5  10 202.730 71.2673   3
  -2  -5 -10 126.993 58.1323   2
   2   5  11 20970.6 538.401   3
  -2  -5 -11 21214.5 534.631   2
  -2  -5 -12 14350.3 443.934   2
  -2   5 -12 14752.6 442.017   2
   2   5  12 14424.3 441.812   3
  -2   5 -13 3631.88 220.104   2
  -2  -5 -13 3466.16 222.330   2
  -2  -5 -14 7182.97 322.378   2
  -2   5 -14 7092.28 315.812   2
  -2  -5 -14 7266.16 254.158   1
  -2  -5 -15 166.258 77.9997   2
  -2  -5 -15 179.596 53.4710   1
  -2   5 -15 59.1359 59.0518   2
  -2  -5 -16 2623.32 213.201   2
  -2   5 -16 2578.51 200.888   2
  -2  -5 -16 2418.49 158.124   1
  -2  -5 -17 104.657 51.9152   1
  -2  -5 -17 134.817 81.2428   2
  -2   5 -17 23.9178 65.3949   2
  -2   5 -17 145.796 80.6961   1
  -2   5 -18 384.017 103.073   2
  -2   5 -18 363.935 93.0106   1
  -2  -5 -18 481.639 81.2924   1
  -2  -5 -18 305.505 90.1790   2
  -2   5 -19 185.295 77.0723   2
  -2  -5 -19 296.861 68.0489   1
  -2   5 -19 389.240 107.660   1
  -2   5 -20 1306.60 168.308   2
  -2   5 -20 1196.62 165.088   1
  -2   5 -21 805.534 146.403   2
  -2   5 -21 1005.65 157.937   1
  -2   5 -22 454.366 115.898   2
  -2   5 -22 402.358 109.153   1
  -2   5 -23-113.870 92.9169   2
  -2   5 -23-80.1164 71.7162   1
  -2   5 -24 76.6496 83.1673   2
  -2   5 -24 278.288 108.991   1
  -2   5 -25 997.339 176.777   1
   2   6 -26 586.980 142.158   1
   2   6 -25 211.305 116.336   1
   2   6 -24 395.914 131.603   1
   2   6 -23 1068.55 169.610   1
   2   6 -22 156.867 92.2299   1
   2  -6 -22 85.1378 58.0419   1
   2   6 -21 150.006 86.1680   1
   2  -6 -21 144.452 64.3325   1
   2   6 -20 505.509 112.316   1
   2  -6 -20 385.949 94.3507   1
   2   6 -19 13.3896 73.0349   1
   2   6 -18 789.500 147.117   1
  -2  -6  17 30689.6 564.161   5
   2   6 -17 31238.3 823.984   1
   2   6 -16 1583.69 182.702   1
   2   6 -15 16650.8 547.827   1
   2   6 -14 1371.68 154.304   1
   2   6 -13 12180.1 437.916   1
   2   6 -12 74.7303 65.3886   3
   2   6 -12-34.1012 58.1302   1
   2   6 -11-12.3312 55.7881   1
   2   6 -11 35.2417 62.0125   3
   2   6 -10 234.445 75.9955   3
   2   6 -10 229.441 67.2599   1
   2   6  -9 20140.5 533.386   3
   2   6  -9 20156.4 531.860   1
   2   6  -8 79.2115 52.0196   1
   2   6  -8 47.9744 45.3399   3
   2   6  -7 1628.30 137.687   1
   2   6  -7 1531.13 125.770   3
   2   6  -6 70.3549 45.6368   3
   2   6  -6 0.48435 42.0085   1
   2   6  -5 1328.37 118.665   3
   2   6  -5 1199.45 109.832   1
   2  -6  -5 1222.88 85.5625   3
   2   6  -4 2420.22 155.366   3
   2  -6  -4 2270.70 107.735   3
   2   6  -4 2716.49 159.251   1
   2   6  -3 16536.8 422.779   3
   2  -6  -3 15733.4 319.224   3
   2   6  -3 16498.4 405.952   1
   2  -6  -2 837.699 56.1071   3
   2   6  -2 764.558 83.1129   3
   2  -6  -2 828.183 39.1191   4
   2  -6  -1 23641.1 396.174   3
   2   6  -1 24186.6 522.818   3
   2   6   0 64610.0 1061.25   3
   2  -6   0 64591.7 890.769   3
  -2   6  -1 18382.9 333.152   3
   2   6   1 19298.2 447.499   3
   2  -6   1 18674.6 317.687   3
   2   6   2 115002. 1678.87   3
  -2  -6  -2 114680. 1558.77   2
  -2   6  -2 116537. 1537.73   3
   2  -6   2 115774. 1511.40   3
   2   6   3 3920.20 181.719   3
  -2  -6  -3 4123.84 152.842   2
  -2   6  -3 3890.28 133.145   3
   2  -6   3 4111.11 126.646   3
   2   6   4 35094.8 676.465   3
   2  -6   4 35658.9 568.367   3
  -2  -6  -4 35733.9 616.354   2
  -2  -6  -5 655.291 74.9144   2
   2   6   5 774.787 89.8255   3
   2   6   6 135.932 55.1165   3
  -2  -6  -6 134.964 45.7870   2
   2   6   7 7402.09 291.874   3
  -2  -6  -7 9112.06 287.683   2
   2   6   8 222.004 62.8124   3
  -2  -6  -8 177.824 55.2994   2
   2   6   9 325.336 70.6183   3
  -2  -6  -9 430.328 71.9650   2
   2   6  10 44.9784 49.3204   3
  -2  -6 -10 132.061 62.9508   2
   2   6  11 338.307 99.7931   3
  -2  -6 -11 455.665 111.949   2
  -2  -6 -12 6326.72 283.395   2
  -2   6 -12 6432.59 282.509   2
   2   6  12 6133.70 282.076   3
  -2  -6 -13 675.529 120.625   2
  -2   6 -13 529.874 94.7732   2
  -2   6 -14 1296.17 140.123   2
  -2  -6 -14 1155.28 136.999   2
  -2  -6 -14 1179.30 99.0337   1
  -2  -6 -15 1745.94 171.999   2
  -2   6 -15 1833.94 169.162   2
  -2  -6 -15 1859.80 129.701   1
  -2  -6 -16 269.589 63.5670   1
  -2   6 -16 142.353 63.0190   2
  -2   6 -16 290.029 84.2803   1
  -2  -6 -16 130.739 74.4107   2
  -2   6 -17 1876.11 184.286   1
  -2  -6 -17 1731.65 132.514   1
  -2   6 -17 1848.56 178.540   2
  -2   6 -18 139.554 88.7471   1
  -2   6 -18 82.7963 69.5654   2
  -2   6 -19 3820.55 274.050   1
  -2   6 -19 3330.98 252.720   2
  -2   6 -20 3974.71 283.676   2
  -2   6 -20 4382.35 301.653   1
  -2   6 -21 2438.73 232.089   2
  -2   6 -21 2678.55 243.675   1
  -2   6 -22 283.608 93.1136   2
  -2   6 -22 288.150 101.386   1
  -2   6 -23 79.7756 74.1989   2
  -2   6 -23 158.590 88.2541   1
  -2   6 -24 160.961 87.7241   2
  -2   6 -24 235.370 100.201   1
  -2   6 -25 212.570 119.224   1
   2   7 -26 3495.04 333.846   1
   2   7 -25 153.557 115.354   1
   2   7 -24 293.815 114.095   1
   2   7 -23 722.941 150.574   1
   2   7 -22 126.653 100.928   1
   2   7 -21-21.5648 71.0718   1
   2   7 -20 350.583 100.536   1
   2   7 -19 2190.05 214.672   1
   2   7 -18 2226.86 215.464   1
  -2  -7  17 379.174 59.7739   5
   2   7 -17 325.754 98.2852   1
  -2  -7  16 369.231 61.9164   5
   2   7 -16 365.167 98.6834   1
   2   7 -15 5323.55 307.755   1
   2   7 -14 9695.63 406.455   3
   2   7 -14 10400.0 412.601   1
   2   7 -13 6999.51 333.050   3
   2   7 -13 6505.50 318.227   1
   2   7 -12 13874.6 458.961   3
   2   7 -12 13454.6 453.377   1
   2   7 -11 2863.82 198.777   3
   2   7 -11 2684.79 192.122   1
   2   7 -10 39.2854 58.1880   1
   2   7 -10 66.2684 50.9541   3
   2   7  -9 6734.43 292.637   3
   2   7  -9 6706.11 289.072   1
   2   7  -8 1071.18 116.127   1
   2   7  -8 1011.40 110.301   3
   2   7  -7 6889.07 281.763   3
   2   7  -7 7016.31 281.115   1
  -2  -7   7 6965.14 169.686   2
   2   7  -6 8427.54 303.022   1
   2   7  -6 8307.40 305.645   3
   2   7  -5 4159.19 211.721   3
   2   7  -5 4517.19 210.745   1
   2  -7  -5 4317.10 156.245   3
   2   7  -4 99.8727 45.9435   1
   2   7  -4 106.101 52.1891   3
   2  -7  -4 73.7822 27.7716   3
   2   7  -3 943.400 97.6207   1
   2  -7  -3 1053.99 65.7890   3
   2   7  -3 854.242 94.4451   3
   2  -7  -2 535.761 42.4984   3
   2   7  -2 485.247 72.0319   3
   2  -7  -1 15437.7 269.817   3
   2   7  -1 14810.0 398.481   3
   2  -7   0 5391.00 125.550   3
   2   7   0 5333.79 224.284   3
  -2  -7   0 5234.80 140.956   2
  -2  -7  -1 121583. 1605.36   2
   2   7   1 123042. 1770.76   3
  -2   7  -1 120837. 1566.29   3
   2  -7   1 121487. 1548.96   3
  -2  -7  -2 81838.7 1164.77   2
   2   7   2 82173.9 1291.95   3
  -2   7  -2 84204.7 1121.31   3
   2  -7   2 83916.8 1100.64   3
   2   7   3 58319.9 980.544   3
  -2  -7  -3 57657.6 881.539   2
  -2   7  -3 59400.8 838.023   3
   2   7   4 10999.9 330.877   3
  -2   7  -4 11134.9 245.480   3
  -2  -7  -4 11348.2 283.852   2
   2   7   5 5134.35 225.079   3
  -2  -7  -5 5489.79 198.184   2
   2   7   6 525.815 82.1611   3
  -2  -7  -6 435.878 67.4419   2
   2   7   7 2106.50 150.156   3
  -2  -7  -7 2356.82 142.941   2
  -2  -7  -8 3070.15 168.136   2
   2   7   8 3059.94 179.883   3
  -2  -7  -9 1740.20 133.727   2
   2   7   9 1541.74 136.914   3
  -2  -7 -10 10615.8 354.547   2
   2   7  10 10684.3 363.052   3
   2   7  11 250.871 84.2757   3
  -2  -7 -11 293.713 76.9723   2
  -2  -7 -12 11035.7 382.504   2
  -2   7 -12 10004.2 365.136   2
   2   7  12 10756.7 384.033   3
  -2  -7 -13 75.1971 60.1028   2
  -2  -7 -13 38.1881 28.0626   1
  -2   7 -13 88.3456 62.9893   2
  -2   7 -14 2306.55 180.830   2
  -2  -7 -14 2580.39 139.593   1
  -2  -7 -14 2190.43 180.907   2
  -2  -7 -15 2218.83 130.269   5
  -2  -7 -15 2369.41 139.325   1
  -2   7 -15 2355.76 190.528   2
  -2  -7 -15 2140.48 186.985   2
  -2   7 -16 3292.54 244.158   1
  -2   7 -16 3490.99 237.162   2
  -2   7 -17 1893.26 181.726   2
  -2   7 -17 1856.75 188.077   1
  -2   7 -18 1928.36 199.357   1
  -2   7 -18 1804.53 181.369   2
  -2   7 -19 1135.13 156.524   2
  -2   7 -19 1163.65 162.265   1
  -2   7 -20 2228.09 215.978   2
  -2   7 -20 2387.59 237.381   1
  -2   7 -21 907.464 153.828   2
  -2   7 -21 1096.06 171.513   1
  -2   7 -22 97.1125 87.8307   2
  -2   7 -22 125.437 102.646   1
  -2   7 -23 417.780 113.988   2
  -2   7 -23 344.712 111.722   1
  -2   7 -24-36.4145 81.8980   2
  -2   7 -24 166.596 93.4781   1
   2   8 -25 240.503 104.387   1
   2   8 -24 100.567 103.948   1
   2   8 -23 946.263 163.655   1
   2   8 -22 756.758 156.504   1
   2   8 -21 784.242 150.265   1
   2   8 -20 107.100 90.6873   1
   2   8 -19 154.145 88.2674   1
   2   8 -18 77.1111 73.1743   1
  -2  -8  17 713.053 79.3623   5
   2   8 -17 744.608 132.562   1
  -2  -8  16 6209.24 231.549   5
   2   8 -16 5763.39 326.450   3
   2   8 -16 6198.35 338.408   1
  -2  -8  15 1405.94 109.682   5
   2   8 -15 1610.97 175.788   3
   2   8 -15 1521.99 164.247   1
   2   8 -14 155.102 75.5877   3
   2   8 -14 81.7731 75.0472   1
   2   8 -13 2.67507 60.3158   1
   2   8 -13 68.1404 66.9248   3
   2   8 -12 1276.50 142.449   1
   2   8 -12 1094.53 134.040   3
   2   8 -11 474.394 89.5722   1
   2   8 -11 448.005 97.7572   3
   2   8 -10 264.704 71.9750   1
   2   8 -10 191.124 64.4209   3
   2   8  -9 1801.07 157.577   3
   2   8  -9 2062.30 162.424   1
  -2  -8   8 41.6312 16.0950   2
   2   8  -8 103.253 55.3869   1
   2   8  -8-23.4376 48.7380   3
  -2  -8   7 4035.33 109.334   2
   2   8  -7 4213.98 217.968   1
   2   8  -7 3997.00 220.873   3
  -2  -8   6 15988.1 258.590   2
   2   8  -6 16672.9 466.061   3
  -2  -8   5 50.8929 9.86471   2
   2   8  -5 49.7486 43.3296   1
   2   8  -5 43.4557 47.4546   3
   2  -8  -5 84.1714 29.3702   3
   2  -8  -4 922.368 63.5053   3
   2   8  -4 851.775 95.3488   1
   2   8  -4 801.199 98.1592   3
   2   8  -3 96.3216 51.0538   1
  -2  -8   3 80.8226 11.0302   2
   2   8  -3 17.8627 41.5146   3
   2  -8  -3 90.4054 20.8359   3
  -2  -8   3 72.5871 62.5253   4
   2   8  -2 25.4658 41.7626   3
  -2  -8   2 35.7792 11.0594   2
   2  -8  -2 58.6085 15.5833   3
  -2  -8   2 31.0925 64.3537   4
   2  -8  -1 2463.13 67.8361   3
  -2  -8   1 2597.36 79.4915   2
   2   8  -1 2847.55 165.162   3
  -2  -8   1 2587.72 174.476   4
   2   8   0 22102.7 515.547   3
  -2  -8   0 22748.1 368.075   2
  -2  -8   0 22614.9 567.628   4
  -2  -8  -1 73658.8 1025.05   2
   2   8   1 74507.7 1196.93   3
  -2  -8  -1 76109.2 1290.67   4
  -2  -8  -2 1214.51 74.5456   2
  -2   8  -2 1082.43 48.9606   3
  -2  -8  -2 1328.55 136.716   4
   2   8   2 1275.46 117.810   3
  -2  -8  -3 2662.30 118.626   2
  -2   8  -3 2708.04 90.9624   3
   2   8   3 2776.19 162.194   3
   2   8   4 4826.48 214.089   3
  -2  -8  -4 4846.33 173.409   2
  -2  -8  -4 4687.66 157.082   1
  -2   8  -4 4639.80 136.616   3
  -2  -8  -5 1687.50 108.424   2
  -2   8  -5 1559.59 81.3730   3
  -2  -8  -5 1402.34 83.5286   1
   2   8   5 1525.47 125.158   3
   2   8   6 2327.36 154.365   3
  -2  -8  -6 2295.55 132.407   2
  -2  -8  -6 2174.38 103.871   1
   2   8   7 2189.57 151.545   3
  -2  -8  -7 2338.84 142.046   2
   2   8   8 1050.20 111.633   3
  -2  -8  -8 937.057 95.4828   2
  -2  -8  -9 11202.3 349.586   2
   2   8   9 10594.6 359.697   3
  -2  -8 -10 1832.72 143.911   2
   2   8  10 1536.23 143.393   3
   2   8  11 442.423 87.4838   3
  -2  -8 -11 582.289 89.6854   2
   2   8  12 573.625 99.5279   3
  -2  -8 -12 609.639 61.8785   1
  -2   8 -12 712.380 100.980   2
  -2  -8 -12 578.596 94.7397   2
  -2   8 -13 1051.69 118.956   2
  -2  -8 -13 1087.94 99.1249   5
  -2   8 -14-23.8001 52.1805   2
  -2  -8 -14 152.136 47.5745   5
  -2   8 -15 174.890 70.8382   2
  -2  -8 -15 204.570 52.0710   5
  -2   8 -16 628.720 108.062   2
  -2   8 -16 541.466 107.342   1
  -2   8 -17 900.881 132.533   2
  -2   8 -17 872.262 141.359   1
  -2   8 -18 1998.00 193.255   2
  -2   8 -18 2315.49 222.736   1
  -2   8 -19 1281.48 164.001   2
  -2   8 -19 1488.45 189.130   1
  -2   8 -20 6756.25 391.264   1
  -2   8 -20 7040.41 377.303   2
  -2   8 -21 2949.47 271.847   1
  -2   8 -21 3011.16 256.967   2
  -2   8 -22 1509.78 205.818   1
  -2   8 -22 1510.31 184.737   2
  -2   8 -23 791.833 148.277   2
  -2   8 -23 756.741 159.545   1
  -2   8 -24 299.077 104.829   2
  -2   8 -24-50.7141 88.7364   1
   2   9 -25 63.2219 85.7469   1
   2   9 -24 4477.50 363.560   1
   2   9 -23 1433.89 204.961   1
   2   9 -22 31.9929 78.5430   1
   2   9 -21 132.571 85.9129   1
   2   9 -20 52.3121 79.9721   1
   2   9 -20-46.2741 78.5869   3
   2   9 -19 1376.14 184.092   3
   2   9 -19 1343.05 178.867   1
   2   9 -18 177.155 84.3085   1
   2   9 -18 121.159 77.6427   3
  -2  -9  17 178.536 49.4818   5
   2   9 -17 176.088 75.2639   3
   2   9 -17 125.531 69.4711   1
  -2  -9  16 11.5652 35.7376   5
   2   9 -16 60.2838 69.2864   3
   2   9 -16-3.18184 63.7096   1
   2   9 -15 1205.86 156.705   1
  -2  -9  15 1246.64 107.176   5
   2   9 -15 977.885 139.507   3
  -2  -9  14 5877.66 236.447   5
   2   9 -14 5341.70 300.220   3
   2   9 -14 5427.51 308.358   1
   2   9 -13 32.6349 67.4478   3
   2   9 -13-7.43479 63.0303   1
   2   9 -12 177.328 73.6773   1
   2   9 -12 323.267 92.4767   3
   2   9 -11 17.2700 53.0200   1
   2   9 -11 24.9959 61.9545   3
   2   9 -10 2199.59 177.132   3
   2   9 -10 2365.39 182.813   1
   2   9  -9 26661.5 660.426   3
   2   9  -9 27371.7 664.196   1
   2   9  -8 11989.8 402.665   3
   2   9  -8 11592.2 393.068   1
   2   9  -7 647.612 97.1743   1
   2   9  -7 643.414 97.0307   3
   2   9  -6 156.910 57.8401   1
   2   9  -6 150.091 58.0124   3
   2   9  -5 1994.95 151.160   3
   2  -9  -5 2057.21 98.1479   3
   2   9  -5 2180.37 150.976   1
   2   9  -4 1680.75 134.627   3
   2  -9  -4 1849.42 82.5400   3
   2   9  -3 3936.76 203.644   3
   2  -9  -3 3594.93 101.109   3
   2   9  -3 4127.09 192.297   1
  -2  -9   3 4110.52 224.267   4
  -2  -9   2 0.24828 65.0067   4
   2   9  -2 76.9964 50.9576   3
   2   9  -1 3239.35 178.345   3
  -2  -9   1 3321.03 204.192   4
   2   9   0 9491.75 314.625   3
  -2  -9   0 8989.54 346.675   4
   2   9   1 6265.87 248.280   3
  -2  -9  -1 6451.01 290.489   4
  -2  -9  -1 6302.65 158.504   2
   2   9   2 621.383 83.7711   3
  -2  -9  -2 655.278 53.5961   2
  -2  -9  -2 671.786 107.806   4
   2   9   3 6234.15 246.652   3
  -2  -9  -3 6112.59 185.058   2
   2   9   4 158.977 55.6077   3
  -2  -9  -4 57.5905 19.4232   1
  -2  -9  -4 149.280 38.3299   2
  -2   9  -4 81.2408 18.1042   3
   2   9   5 19090.9 478.689   3
  -2   9  -5 19271.9 338.405   3
  -2  -9  -5 19575.0 346.795   1
  -2  -9  -5 20281.6 420.954   2
   2   9   6 9778.30 327.055   3
  -2  -9  -6 9797.85 292.139   2
  -2  -9  -7 2028.26 139.275   2
   2   9   7 1672.20 140.775   3
  -2  -9  -8 6895.85 262.721   2
   2   9   8 6412.79 279.973   3
   2   9   9 2214.42 164.656   3
   2   9  10 5503.20 261.563   3
   2   9  11 6435.58 291.937   3
  -2   9 -12 236.909 66.1866   2
  -2  -9 -12 258.225 60.5113   5
   2   9  12 362.456 88.1935   3
  -2  -9 -13 38.8734 36.3474   5
  -2   9 -13-41.2848 62.3739   2
  -2  -9 -14 456.227 70.3454   5
  -2   9 -14 308.165 75.7733   2
  -2   9 -15 65.0735 57.3466   2
  -2   9 -15-46.5503 69.7701   1
  -2  -9 -15 28.5447 32.0354   5
  -2   9 -16 1264.01 144.698   2
  -2   9 -16 1070.33 142.784   1
  -2   9 -17 66.7220 72.9155   1
  -2   9 -17 123.988 68.0391   2
  -2   9 -18 201.107 75.1670   2
  -2   9 -18 289.915 103.339   1
  -2   9 -19 1235.40 175.942   1
  -2   9 -19 1262.38 161.170   2
  -2   9 -20 490.008 123.995   1
  -2   9 -20 531.918 122.891   2
  -2   9 -21 33.5864 66.3312   2
  -2   9 -21 222.327 105.231   1
  -2   9 -22 313.305 98.0857   2
  -2   9 -22 398.694 134.029   1
  -2   9 -23 116.689 90.1177   2
  -2   9 -23 404.046 129.526   1
  -2   9 -24-44.8384 90.6544   2
   2  10 -25 368.577 134.635   3
   2  10 -24 696.111 159.805   3
   2  10 -24 769.757 179.358   1
   2  10 -23 817.400 176.687   1
   2  10 -23 709.432 155.878   3
   2  10 -22 26.5016 92.8020   1
   2  10 -22 75.1201 93.0931   3
   2  10 -21 1525.63 205.796   3
   2  10 -21 1212.28 184.743   1
   2  10 -20-8.04973 84.7405   1
   2  10 -20 138.544 84.8603   3
   2  10 -19 485.948 122.123   3
   2  10 -19 352.596 104.462   1
   2  10 -18 512.087 121.089   3
   2  10 -18 484.143 115.645   1
  -2 -10  17 2074.77 143.095   5
   2  10 -17 1672.50 191.546   3
   2  10 -17 1783.21 198.887   1
  -2 -10  16 7468.78 275.310   5
   2  10 -16 6685.18 356.737   3
   2  10 -16 6595.76 367.318   1
   2  10 -15 8.80560 67.3273   3
  -2 -10  15 16.7565 34.4548   5
   2  10 -15 47.4929 74.7719   1
   2  10 -14 688.536 119.378   1
   2  10 -14 855.177 126.589   3
  -2 -10  14 905.967 98.5356   5
   2  10 -13 129.302 77.7422   3
   2  10 -13 113.995 74.6804   1
  -2 -10  13 98.6591 52.1596   5
  -2 -10  12 9933.39 329.101   5
   2  10 -12 9573.03 393.832   3
   2  10 -12 9339.69 391.046   1
   2  10 -11 1657.46 165.120   3
   2  10 -11 1600.63 164.139   1
   2  10 -10 15473.0 495.698   3
   2  10 -10 15700.4 498.324   1
   2  10  -9 3522.98 223.165   3
   2  10  -9 3096.80 202.995   1
   2  10  -8 43295.8 895.263   3
   2  10  -8 42154.1 876.733   1
   2  10  -7 1424.23 142.358   3
   2  10  -7 1426.79 136.794   1
   2 -10  -6 36655.6 608.786   3
   2  10  -6 36784.8 767.667   1
   2  10  -6 36110.5 777.317   3
   2  10  -5 4494.55 229.638   3
   2 -10  -5 4654.07 143.807   3
   2 -10  -4 31.3101 12.1205   3
   2 -10  -4 43.1563 15.4289   3
   2  10  -4 123.293 51.1442   1
   2  10  -4 41.8107 46.3023   3
   2  10  -3 14490.4 423.726   3
   2  10  -3 16157.5 419.278   1
  -2 -10   2 623.344 102.607   4
   2  10  -2 572.327 84.4594   3
   2  10  -1 933.927 100.034   3
  -2 -10   1 917.529 122.194   4
   2  10   0 1229.75 112.937   3
  -2 -10   0 1340.86 138.015   4
   2  10   1-20.7216 44.7012   3
  -2 -10  -1 20.9520 57.2483   4
   2  10   2 2168.91 147.758   3
  -2 -10  -2 2152.70 179.981   4
   2  10   3 13718.7 397.413   3
  -2 -10  -3 14300.5 474.639   4
   2  10   4 257.730 72.8272   3
   2  10   5 2816.21 175.421   3
   2  10   6 2241.90 165.904   3
   2  10   7 6575.81 276.866   3
   2  10   8 4394.27 234.170   3
   2  10   9 1876.39 155.688   3
   2  10  10 445.677 98.5938   3
  -2 -10 -10 434.693 81.8835   5
   2  10  11 161.512 69.5570   3
  -2 -10 -11 114.833 56.9661   5
  -2  10 -12 1045.11 121.322   2
  -2 -10 -12 1110.58 112.289   5
   2  10  12 1340.48 140.045   3
  -2  10 -13 1236.06 131.098   2
  -2 -10 -13 1064.83 105.413   5
  -2  10 -14 302.440 89.0591   1
  -2  10 -14 375.946 87.5918   2
  -2 -10 -14 452.879 77.6018   5
  -2  10 -15 1977.07 180.283   2
  -2  10 -15 1803.57 179.863   1
  -2 -10 -15 2036.56 144.559   5
  -2  10 -16-33.8554 56.1310   2
  -2  10 -16-17.0607 77.0092   1
  -2  10 -17-19.7012 57.6333   2
  -2  10 -17-27.9264 73.8375   1
  -2  10 -18 230.191 83.8663   2
  -2  10 -18 424.182 111.659   1
  -2  10 -19 126.076 85.5014   1
  -2  10 -19 220.216 84.1291   2
  -2  10 -20 32.7887 68.0954   2
  -2  10 -20 33.8279 81.9002   1
  -2  10 -21 625.572 133.880   2
  -2  10 -21 442.287 136.027   1
  -2  10 -22 514.781 122.911   2
  -2  10 -22 302.424 113.922   1
  -2  10 -23 561.448 131.011   2
  -2  10 -24 997.306 162.786   2
   2  11 -25 5767.04 409.544   3
   2  11 -24 1333.80 207.059   3
   2  11 -23 467.828 142.537   1
   2  11 -23 657.094 154.093   3
   2  11 -22 3440.43 308.935   1
   2  11 -22 3319.50 293.262   3
   2  11 -21 12.5847 92.5674   1
   2  11 -21 73.1472 93.4668   3
   2  11 -20 310.886 107.869   3
   2  11 -20 180.359 90.6644   1
   2  11 -19 2405.12 231.819   3
   2  11 -19 2642.01 248.171   1
   2  11 -18 275.507 100.438   3
   2  11 -18 160.227 85.6816   1
   2  11 -17-155.889 106.794   1
   2  11 -17 15.9315 68.5565   3
   2  11 -16 564.242 123.394   1
  -2 -11  16 883.850 101.603   5
   2  11 -16 952.317 145.058   3
   2  11 -15 153.601 83.6061   3
   2  11 -15 128.114 83.9318   1
  -2 -11  15 153.527 51.1271   5
  -2 -11  14 61.7487 49.6914   5
   2  11 -14 0.34868 63.4221   3
   2  11 -14 115.052 78.1834   1
  -2 -11  13 25539.7 584.355   5
   2  11 -13 24433.7 687.851   3
   2  11 -13 23881.0 692.578   1
  -2 -11  12 122.734 63.1006   5
   2  11 -12 138.912 88.9452   3
   2  11 -12 161.146 82.6901   1
   2  11 -11 17926.4 557.661   3
  -2 -11  11 18366.7 482.169   5
   2  11 -11 17155.3 546.325   1
  -2 -11  10 290.764 70.9213   5
   2  11 -10 184.931 69.1950   1
   2  11 -10 223.049 78.2163   3
   2  11  -9 152.821 54.9999   1
   2  11  -9 81.5846 59.1937   3
   2  11  -8 1578.42 147.621   1
   2  11  -8 1729.92 155.356   3
   2  11  -7 275.135 67.6872   3
   2  11  -7 434.923 89.2534   1
   2  11  -6 3852.64 218.662   3
   2  11  -6 4017.04 218.608   1
   2 -11  -6 4016.23 137.178   3
   2  11  -5 5661.41 264.648   3
   2 -11  -5 5474.55 143.215   3
   2 -11  -4 1915.30 69.9576   4
   2  11  -4 1959.77 151.683   3
   2  11  -4 2135.78 150.778   1
   2  11  -3-69.5891 39.9499   1
   2  11  -3 34.6356 45.3796   3
   2  11  -2 12820.3 395.710   3
  -2 -11   2 13139.5 455.820   4
   2  11  -1 3132.40 183.703   3
  -2 -11   1 3516.84 230.135   4
   2  11   0 468.487 66.1747   3
  -2 -11   0 401.149 85.3868   4
   2  11   1 9089.10 315.920   3
  -2 -11  -1 8967.11 370.384   4
   2  11   2 4635.51 219.077   3
  -2 -11  -2 4415.40 262.887   4
   2  11   3 1307.55 120.851   3
  -2 -11  -3 1249.72 148.680   4
   2  11   4 2738.90 172.475   3
   2  11   5 7693.09 292.524   3
   2  11   6 455.592 74.4568   3
   2  11   7 4078.28 218.307   3
  -2 -11  -8 3371.75 197.861   5
   2  11   8 3301.63 202.171   3
   2  11   9 105.733 74.7896   3
  -2 -11  -9 32.8793 52.6944   5
  -2 -11 -10 2969.76 184.131   5
   2  11  10 2576.10 188.905   3
   2  11  11 652.573 115.051   3
  -2 -11 -11 688.260 94.9779   5
  -2 -11 -12 195.040 77.8682   5
  -2  11 -12 62.2246 48.4908   2
  -2  11 -13 74.1314 61.4581   1
  -2  11 -13 193.777 68.3486   2
  -2 -11 -13 63.0064 41.5907   5
  -2  11 -14 1099.83 127.298   2
  -2  11 -14 1034.96 139.562   1
  -2 -11 -14 1248.01 122.998   5
  -2  11 -15-11.9423 50.8686   2
  -2  11 -15 54.6331 74.0181   1
  -2 -11 -15 36.3384 35.8382   5
  -2  11 -16 338.130 94.1594   2
  -2  11 -16 280.321 92.9308   1
  -2  11 -17 1982.52 186.959   2
  -2  11 -17 2166.49 214.953   1
  -2  11 -18 112.032 89.4924   1
  -2  11 -18 7.86178 66.9649   2
  -2  11 -19-38.1314 82.1639   1
  -2  11 -19-115.257 83.2912   2
  -2  11 -20 200.042 88.6409   2
  -2  11 -20 154.835 98.6369   1
  -2  11 -21 156.547 80.1427   2
  -2  11 -21-7.90735 84.5144   1
  -2  11 -22 48.3794 70.8754   2
   2  12 -24 1936.59 231.419   3
   2  12 -23 102.456 107.721   1
   2  12 -23 233.724 105.912   3
   2  12 -22 268.130 108.973   1
   2  12 -22 445.923 125.949   3
   2  12 -21 62.7533 97.9376   1
   2  12 -21 17.5343 67.5522   3
   2  12 -20 64.4108 83.0565   1
   2  12 -20-116.649 75.7316   3
   2  12 -19-28.5151 87.1371   1
   2  12 -19-10.8173 68.6687   3
   2  12 -18 590.270 127.947   3
   2  12 -18 603.689 136.118   1
   2  12 -17 194.612 82.8533   3
   2  12 -17 101.644 70.1017   1
   2  12 -16 109.125 70.7085   3
   2  12 -16 0.42500 70.4248   1
  -2 -12  16 92.3558 49.0856   5
  -2 -12  15 674.648 94.1489   5
   2  12 -15 591.378 115.387   3
   2  12 -15 537.158 117.580   1
  -2 -12  14 416.059 76.9106   5
   2  12 -14 386.116 89.4697   3
   2  12 -14 424.361 99.6260   1
   2  12 -13 2068.25 191.346   3
  -2 -12  13 1970.00 154.813   5
   2  12 -13 1794.89 182.280   1
   2  12 -12 138.397 78.1841   1
   2  12 -12 76.6325 60.6741   3
  -2 -12  12 46.6341 45.9040   5
   2  12 -11-38.2399 65.5584   1
   2  12 -11 44.5150 64.9082   3
  -2 -12  11-29.7689 45.5092   5
  -2 -12  10 5477.30 255.971   5
   2  12 -10 5134.77 281.599   3
   2  12 -10 5320.15 286.078   1
   2  12  -9 8428.64 356.642   3
  -2 -12   9 8628.39 328.031   5
   2  12  -9 8357.77 355.120   1
  -2 -12   8 184.117 69.5378   5
   2  12  -8-32.8790 64.1539   3
   2  12  -8 76.2651 61.3780   1
  -2 -12   7 409.733 82.1193   5
   2  12  -7 511.466 92.1955   1
   2  12  -7 305.310 67.4613   3
   2  12  -6 255.410 67.6737   1
   2  12  -6 223.676 67.6096   3
   2  12  -5 13602.2 428.254   3
   2  12  -5 13516.3 416.825   1
   2  12  -4 8354.96 322.887   3
   2  12  -4 9007.32 321.840   1
   2  12  -3 1372.22 118.726   1
   2  12  -3 1504.66 134.327   3
   2  12  -2 3331.14 193.544   3
  -2 -12   2 3677.04 237.173   4
   2  12  -1 1372.37 121.673   3
  -2 -12   1 1484.42 155.817   4
   2  12   0 26.4861 41.3050   3
  -2 -12   0-76.5124 78.9043   4
   2  12   1 487.154 79.3977   3
  -2 -12  -1 430.550 96.4683   4
   2  12   2 1706.94 138.470   3
  -2 -12  -2 1668.49 172.501   4
   2  12   3 6899.50 276.408   3
  -2 -12  -3 7401.99 354.460   4
   2  12   4 3739.46 201.186   3
  -2 -12  -4 3557.88 257.100   4
   2  12   5 3223.36 191.700   3
  -2 -12  -5 3034.05 197.872   5
  -2 -12  -6 4183.03 228.494   5
   2  12   6 4430.36 228.627   3
   2  12   7 17.2035 43.7222   3
  -2 -12  -7 9.09747 47.8410   5
   2  12   8 161.411 74.6389   3
  -2 -12  -8 140.619 76.4405   5
   2  12   9 993.984 121.187   3
  -2 -12  -9 1077.40 121.159   5
  -2 -12 -10 1183.44 125.486   5
   2  12  10 1394.18 142.903   3
  -2 -12 -11 3907.78 219.238   5
   2  12  11 3987.12 239.530   3
  -2 -12 -12 398.226 79.6579   5
  -2  12 -12 406.810 87.1866   2
  -2  12 -12 413.919 95.0727   1
  -2  12 -13 3578.25 226.030   2
  -2  12 -13 3632.27 249.482   1
  -2 -12 -13 3547.95 209.680   5
  -2  12 -14 207.929 73.4072   2
  -2 -12 -14 262.440 65.9266   5
  -2  12 -14 204.578 84.8422   1
  -2  12 -15 38.0138 64.3861   1
  -2  12 -15 113.913 72.5860   2
  -2  12 -16 922.613 132.343   2
  -2  12 -16 801.103 144.756   1
  -2  12 -17 861.796 144.576   1
  -2  12 -17 834.745 130.470   2
  -2  12 -18 9.22143 71.6248   1
  -2  12 -18 0.66790 64.1321   2
  -2  12 -19 755.068 153.947   1
  -2  12 -19 719.967 124.939   2
  -2  12 -20 1667.36 207.628   1
  -2  12 -21 57.8613 93.5980   1
   2  13 -23 736.029 151.571   3
   2  13 -22-125.416 105.819   1
   2  13 -22-76.7445 96.0837   3
   2  13 -21 138.477 97.8674   1
   2  13 -21-14.4184 73.9011   3
   2  13 -20 23.0776 69.6728   3
   2  13 -20-18.1826 79.1108   1
   2  13 -19 129.151 71.2211   1
   2  13 -19 122.797 80.3215   3
   2  13 -18 229.096 90.3502   3
   2  13 -18 55.2593 81.4803   1
   2  13 -17-24.8005 65.2020   3
   2  13 -17-128.388 103.469   1
  -2 -13  16 342.098 73.3309   5
   2  13 -16 373.462 104.438   1
   2  13 -16 281.308 90.9319   3
   2  13 -15 804.296 133.552   3
   2  13 -15 695.338 128.550   1
  -2 -13  15 770.534 107.221   5
  -2 -13  14 533.418 90.1524   5
   2  13 -14 343.701 97.4047   1
   2  13 -14 443.282 96.5997   3
  -2 -13  13 246.349 69.0207   5
   2  13 -13 284.760 91.9901   3
   2  13 -13 232.440 83.0695   1
   2  13 -12 3574.01 251.268   3
  -2 -13  12 3367.81 207.351   5
   2  13 -12 3079.30 232.193   1
  -2 -13  11 88.8341 47.6971   5
   2  13 -11 80.2203 60.7965   1
   2  13 -11 145.982 67.8741   3
  -2 -13  10 105.358 55.7325   5
   2  13 -10 162.736 57.7338   1
   2  13 -10 116.288 73.0058   3
  -2 -13   9 890.563 109.117   5
   2  13  -9 1008.47 126.330   1
   2  13  -9 968.335 127.971   3
   2  13  -8-42.5453 58.4485   3
  -2 -13   8 37.5918 55.5822   5
   2  13  -8 115.437 66.2172   1
   2  13  -7 1359.22 138.961   3
  -2 -13   7 1596.69 149.133   5
   2  13  -7 1625.01 151.376   1
   2  13  -6 3761.58 224.790   3
  -2 -13   6 3527.80 219.515   5
   2  13  -6 3721.53 221.478   1
  -2 -13   5 33534.8 748.737   5
   2  13  -5 32896.2 743.018   3
   2  13  -5 33524.8 733.434   1
   2  13  -4 6702.65 294.595   3
  -2 -13   4 7032.29 311.436   5
   2  13  -4 6651.26 279.194   1
   2  13  -3 15.6650 47.0325   3
   2  13  -3-14.3525 35.5923   1
   2  13  -2 4955.56 239.801   3
  -2 -13   2 4831.36 285.562   4
  -2 -13   2 5246.61 263.182   5
   2  13  -1 4359.63 221.719   3
  -2 -13   1 4255.56 236.964   5
  -2 -13   1 3944.91 262.177   4
   2  13   0 993.209 106.333   3
  -2 -13   0 1143.55 126.457   5
  -2 -13   0 1081.57 146.008   4
   2  13   1 1124.20 112.799   3
  -2 -13  -1 1080.12 125.759   5
  -2 -13  -1 913.752 129.614   4
   2  13   2 110.047 46.3787   3
  -2 -13  -2 51.9866 56.4843   5
   2  13   3 2168.20 160.390   3
  -2 -13  -3 2127.83 197.096   4
  -2 -13  -3 2052.45 168.395   5
   2  13   4 2104.47 157.545   3
  -2 -13  -4 2143.77 171.381   5
  -2 -13  -4 2215.72 211.019   4
   2  13   5 251.900 67.4173   3
  -2 -13  -5 249.411 72.5182   5
  -2 -13  -5 180.028 78.4140   4
   2  13   6 4.34897 48.1225   3
  -2 -13  -6-37.3837 56.7878   5
  -2 -13  -7 822.140 111.306   5
   2  13   7 1022.76 116.235   3
   2  13   8 230.946 69.7366   3
  -2 -13  -8 279.397 73.6623   5
   2  13   9 918.200 117.036   3
  -2 -13  -9 819.768 110.516   5
   2  13  10 31.3516 48.0886   3
  -2 -13 -10-44.4437 48.5082   5
  -2  13 -11 976.717 133.919   1
  -2 -13 -11 1201.69 129.988   5
  -2  13 -12 357.778 97.9563   1
  -2  13 -12 232.991 70.4360   2
  -2 -13 -12 405.193 85.4142   5
  -2 -13 -13-5.38088 44.7188   5
  -2  13 -13 15.1848 47.8687   2
  -2  13 -13 17.7130 65.0612   1
  -2  13 -14 88.3333 78.2516   1
  -2  13 -14 77.3300 65.8029   2
  -2 -13 -14 59.8923 48.6276   5
  -2  13 -15 1778.95 171.847   2
  -2  13 -15 1763.61 195.663   1
  -2  13 -16 325.833 110.277   1
  -2  13 -17 825.915 157.170   1
  -2  13 -18 965.840 160.102   1
  -2  13 -19 626.376 141.224   1
  -2  13 -20 233.906 110.138   1
   2  14 -21 43.2842 76.8855   1
   2  14 -20-108.710 101.612   1
   2  14 -19 1074.83 177.361   1
   2  14 -18 60.6267 63.8384   3
   2  14 -18 39.5782 79.1274   1
   2  14 -17 362.957 116.046   1
   2  14 -17 329.094 101.340   3
   2  14 -16 13.8415 67.3553   3
  -2 -14  16 133.772 65.9491   5
   2  14 -16 39.9207 70.9476   1
  -2 -14  15 162.518 59.9150   5
   2  14 -15 245.106 88.6794   3
   2  14 -15 107.375 72.4971   1
  -2 -14  14 22.5405 50.4475   5
   2  14 -14-45.0584 69.0275   3
   2  14 -14-92.1710 79.6699   1
   2  14 -13 58.4228 68.9400   3
   2  14 -13-134.528 89.9110   1
  -2 -14  13 68.3366 64.6812   5
  -2 -14  12 3806.06 231.667   5
   2  14 -12 3498.20 245.435   3
   2  14 -12 3339.57 247.459   1
  -2 -14  11 3635.12 224.539   5
   2  14 -11 3362.74 238.024   3
   2  14 -11 3214.51 240.446   1
  -2 -14  10 869.188 112.644   5
   2  14 -10 1032.48 131.415   3
   2  14 -10 973.259 132.653   1
   2  14  -9 65.4921 61.2827   1
   2  14  -9-15.8829 50.7847   3
  -2 -14   9-19.9701 60.9547   5
   2  14  -8 330.154 74.5226   3
  -2 -14   8 383.727 85.7305   5
   2  14  -8 309.337 81.4763   1
   2  14  -7 1987.22 170.016   1
   2  14  -7 2017.54 168.867   3
  -2 -14   7 2307.86 178.014   5
   2  14  -6 156.877 62.3888   1
   2  14  -6 179.472 74.2093   3
  -2 -14   6 182.241 71.1903   5
  -2 -14   5 688.267 111.426   5
   2  14  -5 810.200 105.499   1
   2  14  -5 578.532 99.6014   3
   2  14  -4 8793.08 341.350   3
   2  14  -4 8236.62 318.849   1
  -2 -14   4 8745.41 353.072   5
  -2 -14   3 399.504 89.8507   5
   2  14  -3 98.7087 52.4884   3
   2  14  -2 73.9346 45.2918   3
  -2 -14   2 215.114 78.0448   5
   2  14  -1 4437.24 227.755   3
  -2 -14   1 4362.12 248.673   5
  -2 -14   1 4143.91 272.927   4
   2  14   0 1220.30 119.617   3
  -2 -14   0 963.902 127.884   5
  -2 -14   0 990.677 142.354   4
   2  14   1 9.95960 47.2464   3
  -2 -14  -1 99.1689 68.1781   5
  -2 -14  -1 19.5903 62.4758   4
   2  14   2 5016.79 242.061   3
  -2 -14  -2 4848.26 263.926   5
  -2 -14  -2 4789.98 297.318   4
   2  14   3 2932.12 184.243   3
  -2 -14  -3 2621.22 197.389   5
  -2 -14  -3 2996.13 238.273   4
   2  14   4 179.470 68.7360   3
  -2 -14  -4 266.282 78.7931   5
  -2 -14  -4 5.83747 69.5546   4
   2  14   5 43.6606 53.6222   3
  -2 -14  -5 7.21232 56.2665   5
  -2 -14  -5-75.8459 86.5174   4
  -2 -14  -6 8.95527 56.0318   5
   2  14   6 15.4855 43.3449   3
  -2 -14  -6-74.8850 84.2779   4
   2  14   7 288.565 74.5589   3
  -2 -14  -7 304.998 79.4497   5
   2  14   8 667.809 105.581   3
  -2 -14  -8 621.060 104.050   5
   2  14   9 293.040 80.6009   3
  -2 -14  -9 255.128 79.6523   5
  -2  14 -10 3036.69 217.633   1
  -2 -14 -10 3158.58 216.899   5
   2  14  10 3324.10 221.621   3
  -2  14 -11 484.005 101.180   1
  -2 -14 -11 661.551 109.271   5
  -2 -14 -12 432.712 91.4401   5
  -2  14 -12 427.463 106.440   1
  -2  14 -13 293.645 100.055   1
  -2 -14 -13 438.579 91.4492   5
  -2  14 -14 392.800 104.446   1
  -2 -14 -14 480.178 94.2543   5
  -2  14 -15 4244.28 299.143   1
  -2  14 -16 1268.02 176.852   1
  -2  14 -17 3075.82 270.072   1
  -2  14 -18 1738.98 217.594   1
  -2  14 -19 297.517 106.623   1
   2  15 -20 132.545 83.1233   1
   2  15 -19 95.7677 91.2844   1
   2  15 -18 412.452 121.454   1
   2  15 -17 346.885 115.923   1
  -2 -15  16-28.7957 53.3458   5
   2  15 -16-197.969 113.963   1
   2  15 -15 387.675 107.730   1
  -2 -15  15 580.681 103.502   5
  -2 -15  14 529.077 96.0613   5
   2  15 -14 480.312 105.249   1
  -2 -15  13 1708.30 164.509   5
   2  15 -13 1373.21 170.548   1
  -2 -15  12 37.6094 56.5662   5
   2  15 -12 175.014 70.5277   3
  -2 -15  11 225.575 86.3826   5
   2  15 -11 265.292 90.5687   1
   2  15 -11 147.583 74.3151   3
   2  15 -10 4482.76 270.614   3
  -2 -15  10 4364.12 261.064   5
   2  15 -10 4319.88 276.525   1
  -2 -15   9 68.6848 63.5574   5
   2  15  -9 64.9877 61.6119   3
   2  15  -9 101.379 69.7614   1
  -2 -15   8 1235.77 142.072   5
   2  15  -8 832.307 114.212   3
   2  15  -8 957.626 126.478   1
   2  15  -7 3343.68 222.304   1
   2  15  -7 3506.05 223.391   3
  -2 -15   7 3656.44 237.071   5
  -2 -15   6-3.59851 61.1654   5
   2  15  -6-15.1047 44.5738   1
   2  15  -6-135.451 76.5278   3
   2  15  -5 193.164 62.8959   1
   2  15  -5 112.428 48.2440   3
  -2 -15   5 289.058 75.9033   5
  -2 -15   4 1153.30 137.863   5
   2  15  -4 914.431 108.671   3
   2  15  -3 5180.78 253.825   3
  -2 -15   3 5384.74 285.336   5
   2  15  -2 2053.78 157.959   3
  -2 -15   2 2224.03 188.583   5
   2  15  -1 4382.10 229.003   3
  -2 -15   1 4370.89 261.359   5
  -2 -15   1 4524.40 294.356   4
  -2 -15   0 812.345 141.904   4
   2  15   0 787.254 101.545   3
  -2 -15   0 827.286 124.239   5
   2  15   1 1887.54 149.731   3
  -2 -15  -1 1728.73 166.888   5
  -2 -15  -1 1799.68 193.622   4
   2  15   2 51.6851 45.2081   3
  -2 -15  -2-2.09413 65.1057   4
  -2 -15  -2-8.18717 57.6848   5
   2  15   3 198.377 58.9296   3
  -2 -15  -3 182.385 68.7947   5
  -2 -15  -3 123.952 72.5881   4
   2  15   4 363.600 77.6312   3
  -2 -15  -4 338.341 85.3400   5
  -2 -15  -4 335.637 95.3324   4
   2  15   5 67.5575 51.4437   3
  -2 -15  -5 131.800 79.3396   4
  -2 -15  -5 111.485 62.6314   5
   2  15   6 163.246 62.2778   3
  -2 -15  -6 30.1775 57.5083   5
  -2 -15  -6 118.975 84.4101   4
  -2 -15  -7 1053.35 134.188   5
  -2 -15  -7 1174.68 170.700   4
   2  15   7 1379.05 139.645   3
  -2  15  -8 1251.79 136.676   1
  -2 -15  -8 1282.22 144.057   5
   2  15   8 1450.95 146.265   3
   2  15   9 267.043 84.3880   3
  -2  15  -9 263.813 79.2029   1
  -2 -15  -9 394.752 100.745   5
  -2 -15 -10-7.64852 55.8401   5
  -2  15 -10 99.6524 67.5604   1
  -2  15 -11 256.289 81.0342   1
  -2 -15 -11 348.905 88.3063   5
  -2 -15 -12 56.3191 56.4831   5
  -2  15 -12 60.5107 66.4336   1
  -2  15 -13 211.304 91.5613   1
  -2 -15 -13 198.738 72.8088   5
  -2  15 -14 735.985 132.057   1
  -2 -15 -14 829.405 121.948   5
  -2  15 -15 187.114 92.2190   1
  -2  15 -16 140.024 92.5055   1
  -2  15 -17 436.661 127.074   1
  -2  15 -18 1256.84 178.336   1
   2  16 -19-182.610 113.306   1
   2  16 -18 719.763 152.458   1
   2  16 -17 322.764 113.624   1
   2  16 -16-137.372 104.143   1
  -2 -16  15 127.943 70.7092   5
   2  16 -15 70.3205 63.8621   1
   2  16 -14 109.445 72.8320   1
  -2 -16  14 316.834 88.5373   5
  -2 -16  13 252.881 80.7170   5
   2  16 -13 183.366 83.6124   1
   2  16 -12 178.296 87.2856   1
  -2 -16  12 54.3283 60.0108   5
  -2 -16  11 580.012 104.717   5
   2  16 -11 593.474 123.499   1
  -2 -16  10-1.37537 59.9540   5
   2  16 -10 101.857 69.1779   1
   2  16  -9 75.5314 67.5453   1
  -2 -16   9 48.2309 62.0046   5
  -2 -16   8 560.585 104.403   5
   2  16  -8 680.850 112.679   1
  -2 -16   7 1489.20 161.234   5
  -2 -16   6 66.5371 59.4268   5
  -2 -16   5 119.309 62.8874   5
  -2 -16   4 37.2739 58.0991   5
  -2 -16   3 391.415 93.1797   5
  -2 -16   2 4265.69 267.636   5
   2  16  -1 2322.13 170.088   3
  -2 -16   1 2252.61 198.640   5
   2  16   0 353.253 68.6019   3
  -2 -16   0 439.254 103.709   5
  -2 -16   0 330.133 102.746   4
   2  16   1 3276.13 197.489   3
  -2 -16  -1 3020.48 223.887   5
  -2 -16  -1 2748.91 237.562   4
   2  16   2 533.238 87.6787   3
  -2 -16  -2 385.689 96.8614   5
  -2 -16  -2 302.329 97.4239   4
  -2 -16  -3 2319.87 199.722   5
  -2 -16  -3 2393.55 228.618   4
   2  16   3 2487.67 176.429   3
  -2 -16  -4 1752.21 178.639   5
  -2 -16  -4 1811.65 201.122   4
   2  16   4 1600.47 145.249   3
  -2 -16  -5 2080.31 188.203   5
  -2 -16  -5 1852.16 204.918   4
   2  16   5 2120.19 167.569   3
  -2  16  -6 16.2458 40.8494   1
   2  16   6 25.4213 43.1610   3
  -2 -16  -6-66.9651 61.2442   5
  -2 -16  -6-73.6480 72.7036   4
   2  16   7 310.060 82.9459   3
  -2  16  -7 155.121 58.2630   1
  -2 -16  -7 272.156 81.0362   5
  -2 -16  -7 360.520 106.737   4
   2  16   8 694.834 107.318   3
  -2  16  -8 708.506 112.376   1
  -2 -16  -8 697.435 124.627   5
  -2 -16  -8 762.901 149.276   4
  -2  16  -9 1745.11 168.793   1
  -2 -16  -9 1605.85 170.550   5
  -2  16 -10 688.447 117.948   1
  -2 -16 -10 527.099 101.223   5
  -2  16 -11 89.2613 73.5117   1
  -2 -16 -11 130.195 75.2820   5
  -2  16 -12 755.817 127.030   1
  -2 -16 -12 880.035 132.234   5
  -2  16 -13-8.45011 62.2939   1
  -2 -16 -13-9.04149 55.6306   5
  -2  16 -14-23.5756 71.1013   1
  -2 -16 -14 13.9168 60.3283   5
  -2  16 -15 931.643 151.422   1
  -2  16 -16 491.575 118.221   1
  -2  16 -17 1154.81 177.883   1
   2  17 -18 5.27369 71.1437   1
   2  17 -17 174.997 86.4952   1
   2  17 -16 411.683 126.448   1
  -2 -17  15 89.6984 67.9823   5
   2  17 -15-23.1293 88.2874   1
   2  17 -14 430.693 117.656   1
  -2 -17  14 405.893 94.9208   5
   2  17 -13 143.477 86.3362   1
  -2 -17  13 273.411 90.7161   5
   2  17 -12 701.458 131.238   1
  -2 -17  12 882.076 135.657   5
  -2 -17  11 1116.70 153.039   5
  -2 -17  10 3733.85 262.772   5
  -2 -17   9 574.616 117.049   5
  -2 -17   8 4542.94 285.886   5
  -2 -17   7 726.888 123.732   5
  -2 -17   6 1294.95 157.002   5
  -2 -17   5 899.369 139.273   5
  -2 -17   4 218.719 86.2021   5
  -2 -17   3 77.9059 76.3323   5
  -2 -17   2 2920.47 232.914   5
  -2 -17   1 66.9353 66.5919   5
  -2 -17   0 672.816 114.414   5
  -2 -17  -1 209.172 77.1987   5
  -2 -17  -1 22.9099 78.5928   4
  -2 -17  -2 2667.22 219.628   5
  -2 -17  -2 2561.80 238.258   4
  -2 -17  -3 977.320 142.079   5
  -2 -17  -3 956.573 161.398   4
  -2 -17  -4 1275.54 159.078   5
  -2 -17  -4 1220.63 173.170   4
  -2  17  -5 323.782 75.3686   1
  -2 -17  -5 411.585 103.370   5
  -2 -17  -5 438.236 116.417   4
  -2  17  -6 160.712 57.4065   1
  -2 -17  -6 324.762 92.2821   5
  -2 -17  -6 297.924 106.550   4
  -2 -17  -7 417.306 100.206   5
  -2  17  -7 274.197 77.7226   1
  -2 -17  -7 133.888 81.9420   4
  -2 -17  -8 124.146 94.2387   4
  -2 -17  -8 106.437 70.6826   5
  -2  17  -8 28.3063 49.0046   1
  -2  17  -9 148.950 74.1627   1
  -2 -17  -9 217.492 84.5146   5
  -2 -17  -9 315.945 119.402   4
  -2  17 -10 375.615 96.7859   1
  -2 -17 -10 231.851 88.1994   5
  -2 -17 -10 103.414 99.5322   4
  -2  17 -11 384.845 96.9539   1
  -2 -17 -11 313.982 93.2678   5
  -2 -17 -12 60.4873 64.7810   5
  -2  17 -12-49.9136 73.2135   1
  -2 -17 -13-0.81434 55.5077   5
  -2  17 -13-39.7111 72.8303   1
  -2  17 -14 273.554 97.6349   1
  -2  17 -15 356.448 98.9369   1
  -2  17 -16 111.557 90.0512   1
   2  18 -17 21.9544 73.6908   1
  -2 -18  15 7.51045 58.8964   5
  -2 -18  14 97.1382 67.6328   5
  -2 -18  13 296.673 93.4730   5
  -2 -18  12 204.776 88.6763   5
  -2 -18  11 736.703 137.173   5
  -2 -18  10 726.925 134.707   5
  -2 -18   9 2025.57 203.038   5
  -2 -18   8 1442.63 176.244   5
  -2 -18   7 462.536 110.262   5
  -2 -18   6-17.7031 73.7611   5
  -2 -18   5 144.607 89.1497   5
  -2 -18   4 311.765 97.3746   5
  -2 -18   3 131.740 74.7153   5
  -2 -18   2 752.187 133.077   5
  -2 -18   1 459.550 112.477   5
  -2 -18   0 1154.82 160.354   5
  -2 -18  -1-118.623 81.7378   4
  -2 -18  -1-48.4416 70.5493   5
  -2 -18  -2-1.65497 63.5375   4
  -2 -18  -2-76.7760 76.3338   5
  -2 -18  -3-29.4468 66.7566   5
  -2 -18  -3-20.6128 65.3750   4
  -2 -18  -4 141.333 86.0203   5
  -2 -18  -4 57.0732 77.5025   4
  -2 -18  -5 33.0191 63.1282   5
  -2 -18  -5 79.9887 83.3960   4
  -2 -18  -6 799.504 149.164   4
  -2 -18  -6 1077.78 155.658   5
  -2 -18  -7 641.954 147.050   4
  -2 -18  -7 699.446 134.263   5
  -2 -18  -8 1699.43 188.782   5
  -2 -18  -8 1974.67 234.828   4
  -2  18  -9 136.656 76.8480   1
  -2 -18  -9 140.653 104.061   4
  -2 -18  -9 28.8438 69.9652   5
  -2  18 -10 1353.89 157.406   1
  -2 -18 -10 1441.81 175.794   5
  -2 -18 -10 1460.73 209.064   4
  -2 -18 -11 494.454 115.253   5
  -2  18 -11 611.254 115.634   1
  -2 -18 -11 679.848 152.706   4
  -2 -18 -12 626.141 118.867   5
  -2 -18 -12 670.499 153.442   4
  -2  18 -12 536.434 112.984   1
  -2  18 -13 74.3709 60.6996   1
  -2 -18 -13 286.445 96.3484   5
  -2  18 -14 47.7792 56.5939   1
  -2  18 -15 46.0381 56.6936   1
  -2 -19  14 112.770 68.0401   5
  -2 -19  13 139.027 73.6955   5
  -2 -19  12 615.709 123.215   5
  -2 -19  11 2527.78 229.271   5
  -2 -19  10 3765.15 281.781   5
  -2 -19   9 2987.31 253.361   5
  -2 -19   8 2500.40 233.287   5
  -2 -19   7 644.099 137.432   5
  -2 -19   6 1048.78 159.715   5
  -2 -19   5 314.972 110.313   5
  -2 -19   4 815.465 142.806   5
  -2 -19   3 236.063 97.1371   5
  -2 -19   2 948.806 150.932   5
  -2 -19   1 2220.82 221.829   5
  -2 -19   0 132.178 72.5006   5
  -2 -19  -1 378.327 100.485   5
  -2 -19  -2 75.1347 74.0802   5
  -2 -19  -2 195.249 100.159   4
  -2 -19  -3 232.775 99.2345   5
  -2 -19  -3 141.821 89.5686   4
  -2 -19  -4 33.3268 61.8727   5
  -2 -19  -4 29.5333 76.4372   4
  -2 -19  -5 753.328 138.909   5
  -2 -19  -5 755.163 148.890   4
  -2 -19  -6 174.135 89.2100   5
  -2 -19  -6 210.368 94.3737   4
  -2 -19  -7 553.162 131.131   5
  -2 -19  -7 429.224 123.164   4
  -2 -19  -8 82.2069 69.5135   5
  -2 -19  -8 23.1792 73.5313   4
  -2 -19  -9 188.735 91.5277   5
  -2 -19  -9 228.307 107.782   4
  -2 -19 -10 1512.85 190.068   5
  -2 -19 -10 1343.22 206.763   4
  -2 -19 -11 492.209 122.145   5
  -2 -19 -11 274.769 118.319   4
  -2 -19 -12 128.782 87.3770   5
  -2 -19 -12-9.84403 71.6256   4
  -2 -19 -13 267.332 90.6743   5
  -2 -19 -13 140.155 94.0522   4
  -2  19 -14 179.022 85.0827   1
  -2 -20  11 249.821 103.116   5
  -2 -20  10 128.291 86.2419   5
  -2 -20   9 4800.49 326.529   5
  -2 -20   8-37.7822 69.3821   5
  -2 -20   7 747.169 142.938   5
  -2 -20   6 245.354 99.8392   5
  -2 -20   5 2651.68 244.656   5
  -2 -20   4 452.511 130.567   5
  -2 -20   3 1368.77 184.758   5
  -2 -20   2 51.8230 86.8037   5
  -2 -20   1 36.5017 80.7605   5
  -2 -20   0 15.3709 71.1008   5
  -2 -20  -1 891.354 150.877   5
  -2 -20  -2 1319.36 181.723   5
  -2 -20  -3 339.701 115.591   5
  -2 -20  -4 296.448 106.444   5
  -2 -20  -5 200.473 99.7488   5
  -2 -20  -6 82.1471 83.5174   5
  -2 -20  -7 299.771 101.664   5
  -2 -20  -8 491.371 126.381   5
  -2 -20  -9 845.845 154.025   5
   3   0 -27-46.8328 78.8257   1
   3   0 -26 3009.97 309.935   1
   3   0 -25 5.26104 84.6151   1
   3   0 -24 3398.69 312.602   1
   3   0 -23-200.175 117.970   1
   3   0 -22 1126.40 175.047   1
   3   0 -21-47.4168 93.0539   1
   3   0 -20 3261.05 279.894   1
   3   0 -19 6.80712 77.2467   1
   3   0 -18 1817.44 203.675   1
   3   0 -17 134.225 109.709   1
   3   0 -16 71045.9 1422.19   1
   3   0 -15 178.906 120.240   1
   3   0 -14 4929.54 296.326   1
   3   0 -13-57.5892 76.7559   1
   3   0 -12 1771.36 168.598   3
   3   0 -11 16.1600 61.4942   3
   3   0 -10 103.853 63.2470   3
   3   0  -9 40.1229 51.6252   3
   3   0  -8 28923.4 666.133   3
   3   0  -7-19.0096 52.0857   3
   3   0  -6 76.3954 54.1722   3
   3   0  -5 24.0478 58.5710   3
   3   0  -4 3015.92 180.737   3
   3   0  -3 55.9732 52.5346   3
   3   0  -2 949.044 97.7237   3
   3   0  -1-4.22736 49.3452   3
  -3   0   1 8.38969 38.6268   4
   3   0   0 3950.44 193.796   3
  -3   0   0 3881.56 182.828   4
   3   0   1 120.539 59.6924   3
  -3   0  -1-1.33016 35.7734   4
   3   0   2 727.328 90.0726   3
  -3   0  -2 621.206 80.7461   4
   3   0   3 67.1769 49.7804   3
   3   0   4 7515.75 271.968   3
   3   0   5 212.917 66.4008   3
   3   0   6 21381.4 515.642   3
   3   0   7 3.34881 50.1339   3
   3   0   8 5141.28 238.845   3
   3   0   9 37.2500 53.6396   3
   3   0  10 26.6498 56.8574   3
   3   0  11 230.637 87.6062   3
  -3   0 -11-16.9748 55.4469   2
  -3   0 -12 6206.21 301.973   2
   3   0  12 6545.31 302.464   3
  -3   0 -13 343.171 131.039   2
  -3   0 -14 34088.6 816.485   2
  -3   0 -15 230.586 117.049   2
  -3   0 -16 2453.11 209.710   2
  -3   0 -17-167.708 98.1531   2
  -3   0 -18 622.952 120.866   2
  -3   0 -19-42.4834 81.0929   2
  -3   0 -20 11.2762 61.5545   1
  -3   0 -20 17.8762 67.5755   2
  -3   0 -21-44.9009 61.4714   1
  -3   0 -21-32.4101 73.2574   2
  -3   0 -22 276.878 104.359   2
  -3   0 -22 306.191 105.172   1
  -3   0 -23 17.5582 68.0528   2
  -3   0 -23-20.1532 63.4482   1
  -3   0 -24-131.626 86.3374   2
  -3   0 -24-58.0097 72.9596   1
  -3   0 -25-53.3786 80.3905   1
  -3   0 -26 727.274 154.701   1
   3  -1 -28-25.5087 86.2816   1
   3  -1 -27 196.989 113.368   1
   3   1 -27 421.650 139.180   1
   3  -1 -26 1434.60 216.012   1
   3   1 -26 1415.89 213.269   1
   3  -1 -25 36.8689 98.3480   1
   3   1 -25 71.3674 95.3533   1
   3  -1 -24-16.2166 90.3704   1
   3   1 -24 7.46234 99.0884   1
   3  -1 -23 1398.80 202.779   1
   3   1 -23 1414.78 196.304   1
   3  -1 -22 890.998 161.068   1
   3   1 -22 1074.89 167.690   1
   3  -1 -21 1818.25 214.371   1
   3   1 -21 1708.64 213.940   1
   3  -1 -20-4.89929 70.8821   1
   3   1 -20 11.6624 83.7957   1
   3  -1 -19 2408.17 232.194   1
   3   1 -19 2737.62 254.093   1
   3  -1 -18 859.611 146.432   1
   3   1 -18 828.729 145.004   1
   3  -1 -17 140.142 85.7222   1
   3   1 -17 226.389 95.8452   1
   3  -1 -16 1122.81 164.761   1
   3   1 -16 1198.72 173.823   1
   3   1 -15 8439.44 403.740   1
   3  -1 -15 8083.07 387.184   1
   3   1 -14 9692.97 426.148   1
   3   1 -13 32434.8 817.235   1
   3   1 -13 32728.7 803.045   3
   3   1 -12 2116.57 188.448   1
   3   1 -12 2426.88 198.281   3
   3   1 -11 1976.62 169.218   3
   3  -1 -11 1842.45 168.406   3
   3   1 -10 1570.04 152.012   3
   3  -1 -10 1536.21 149.471   3
   3   1  -9 77.8222 66.0181   3
   3  -1  -9 127.548 67.7049   3
   3   1  -8 8596.31 330.210   3
   3  -1  -8 8439.45 320.538   3
   3   1  -7 2655.94 182.141   3
   3  -1  -7 2782.87 177.026   3
   3   1  -6 30984.3 679.054   3
   3  -1  -6 29548.9 652.697   3
   3   1  -5 30007.2 675.081   3
   3  -1  -5 31778.8 665.574   3
   3   1  -4 139.882 56.1623   3
   3  -1  -4 308.161 64.4526   3
   3   1  -3 16518.4 446.237   3
   3  -1  -3 15492.4 419.227   3
   3   1  -2 250.805 65.8871   3
   3  -1  -2 197.769 48.6104   3
  -3  -1   2 180.321 46.9121   4
  -3   1   1 872.763 81.4127   4
   3  -1  -1 875.744 92.1537   3
   3   1  -1 824.277 92.0521   3
  -3  -1   1 949.432 95.9827   4
   3  -1   0 47768.2 855.308   3
   3   1   0 46792.7 873.606   3
  -3   1   0 47302.3 822.430   4
   3  -1   1 4164.97 192.799   3
   3   1   1 3621.78 188.501   3
  -3  -1  -1 3512.87 184.363   4
  -3   1  -1 3807.77 171.189   4
   3  -1   2 12586.4 352.737   3
  -3  -1  -2 12164.7 358.702   4
  -3   1  -2 11762.8 331.967   4
   3  -1   3 7363.89 262.415   3
   3   1   3 6801.75 282.174   3
   3  -1   4 32095.8 646.259   3
   3   1   4 32198.5 664.538   3
   3  -1   5 11.6895 46.9562   3
   3   1   5 273.746 78.4002   3
   3  -1   6 4669.08 212.656   3
   3   1   6 4705.01 223.966   3
   3  -1   7 193.989 60.7439   3
   3   1   7 223.508 65.8467   3
   3   1   8 1438.51 132.708   3
   3  -1   8 1399.50 127.741   3
   3  -1   9 130.849 61.0836   3
   3   1   9 41.2402 51.6369   3
   3  -1  10 147.692 68.5405   3
   3   1  10 21.2028 68.8341   3
  -3  -1 -11 6626.27 300.326   2
   3  -1  11 7316.53 309.301   3
   3   1  11 7575.05 314.704   3
  -3  -1 -12 4213.56 249.588   2
  -3   1 -12 4404.00 251.555   2
   3  -1  12 4704.21 254.183   3
   3   1  12 4805.04 262.371   3
  -3  -1 -13 990.289 137.102   2
  -3   1 -13 1003.24 141.816   2
   3   1  13 945.049 134.476   3
  -3  -1 -14 280.565 111.536   2
  -3   1 -14 468.576 127.758   2
  -3  -1 -15 12531.8 467.441   2
  -3   1 -15 12809.6 476.165   2
  -3  -1 -16-5.45307 60.4519   2
  -3   1 -16 126.507 85.2309   2
  -3  -1 -17-22.8668 78.1567   2
  -3   1 -17 85.0462 78.6296   2
  -3  -1 -18 332.497 89.4574   2
  -3   1 -18 195.996 90.6460   2
  -3  -1 -19 141.196 87.7627   2
  -3   1 -19 205.306 83.5479   2
  -3  -1 -19 115.335 69.2142   1
  -3  -1 -20 685.778 145.800   2
  -3   1 -20 433.602 115.078   2
  -3   1 -20 369.881 95.8394   1
  -3  -1 -20 359.243 92.6857   1
  -3   1 -21 276.651 97.9020   1
  -3  -1 -21 327.124 115.716   2
  -3   1 -21 188.660 94.8121   2
  -3  -1 -21 284.154 96.1859   1
  -3  -1 -22 123.134 88.9286   2
  -3   1 -22 283.734 104.102   2
  -3  -1 -22 135.742 71.3934   1
  -3   1 -22 184.714 87.9370   1
  -3   1 -23 39.8439 64.0533   1
  -3  -1 -23 28.2819 82.6955   2
  -3   1 -23 145.838 82.8876   2
  -3  -1 -23 36.4073 76.7870   1
  -3  -1 -24 26.3129 72.6761   2
  -3   1 -24 7.52325 64.5237   2
  -3   1 -24-38.0784 78.5873   1
  -3  -1 -24-72.5659 74.0906   1
  -3  -1 -25 183.004 87.7624   1
  -3   1 -25 59.9710 82.6653   1
   3  -2 -28 971.732 180.116   1
   3   2 -27-91.6025 106.520   1
   3  -2 -27-171.131 124.880   1
   3  -2 -26 806.058 165.279   1
   3   2 -26 704.232 162.170   1
   3  -2 -25 912.954 167.946   1
   3   2 -25 1085.26 201.997   1
   3  -2 -24 22.5140 92.4311   1
   3   2 -24 118.955 101.771   1
   3  -2 -23 36.4827 87.6128   1
   3   2 -23 211.039 97.8699   1
   3  -2 -22 655.073 143.373   1
   3   2 -22 707.677 156.332   1
   3  -2 -21 1416.25 186.502   1
   3   2 -21 1436.94 195.941   1
   3  -2 -20 1819.11 205.115   1
   3   2 -20 1792.09 202.545   1
   3  -2 -19 1815.28 197.205   1
   3   2 -19 1630.77 198.507   1
   3  -2 -18 69.3626 73.3950   1
   3   2 -18 156.028 89.5167   1
   3  -2 -17 5288.93 320.667   1
   3   2 -17 5588.47 341.923   1
   3   2 -16 302.003 112.267   1
   3   2 -15 8419.09 400.248   1
   3   2 -14 16023.3 559.760   1
   3   2 -14 16163.4 548.009   3
   3   2 -13 962.964 141.588   1
   3   2 -13 1011.09 152.138   3
   3   2 -12 7252.78 343.437   1
   3   2 -12 6654.13 328.634   3
   3   2 -11 31.1311 66.6452   1
   3   2 -11 60.0710 59.4935   3
   3  -2 -11 23.8681 62.5864   3
   3   2 -10 5610.09 283.451   3
   3  -2 -10 6215.20 283.301   3
   3  -2  -9 7234.69 295.896   3
   3   2  -9 7029.45 313.869   3
   3   2  -8 2005.65 166.543   3
   3  -2  -8 2104.88 156.837   3
   3   2  -7 105.388 59.4913   3
   3  -2  -7 64.4231 47.9546   3
   3   2  -6 371.075 81.6010   3
   3  -2  -6 378.098 73.8632   3
   3   2  -5 1500.37 141.901   3
   3  -2  -5 1665.81 130.112   3
   3   2  -4 8246.17 310.408   3
   3  -2  -4 7961.86 283.946   3
   3   2  -3 8963.92 325.822   3
   3  -2  -3 9009.28 297.024   3
   3   2  -2 1438.05 124.675   3
   3  -2  -2 1329.69 109.058   3
  -3  -2   2 1345.67 117.147   4
   3  -2  -1 11920.3 342.576   3
   3   2  -1 12427.1 373.942   3
  -3  -2   1 12471.6 372.577   4
   3  -2   0 65.6238 46.5498   3
   3   2   0 122.008 76.1058   3
  -3   2   0 70.8504 38.2128   4
  -3  -2   0 161.173 58.1974   4
   3  -2   1 353.317 59.3558   3
   3   2   1 369.650 85.9895   3
  -3  -2  -1 295.558 70.3137   4
  -3   2  -1 409.332 56.8400   4
   3  -2   2 843.575 85.8797   3
   3   2   2 837.293 99.2345   3
  -3  -2  -2 1018.28 106.099   4
  -3   2  -2 903.080 82.0989   4
   3  -2   3 4485.06 195.982   3
   3   2   3 4995.40 225.757   3
   3  -2   4 410.891 72.6963   3
   3   2   4 404.546 82.1918   3
   3  -2   5 13754.5 379.956   3
   3   2   5 14626.9 411.446   3
   3  -2   6 6302.67 244.125   3
   3   2   6 6503.43 274.957   3
   3   2   7 3368.03 199.080   3
   3  -2   7 3337.23 182.611   3
   3   2   8 7519.33 301.384   3
   3  -2   8 7653.11 289.391   3
   3  -2   9 152.863 64.1222   3
   3   2   9 162.354 80.8921   3
  -3  -2 -10 3460.25 203.366   2
   3  -2  10 3774.67 211.605   3
   3   2  10 3767.11 222.437   3
   3  -2  11 162.374 76.9681   3
   3   2  11 54.7232 67.7611   3
  -3  -2 -11-72.7572 61.6953   2
  -3  -2 -12 5050.48 270.851   2
   3   2  12 5788.26 286.844   3
  -3   2 -13 6677.12 327.502   2
  -3  -2 -13 6903.11 323.594   2
   3   2  13 7074.36 329.977   3
  -3  -2 -14 8339.21 375.074   2
  -3   2 -14 9277.24 388.451   2
  -3  -2 -15 1981.81 185.788   2
  -3   2 -15 1837.29 183.972   2
  -3  -2 -16 336.261 100.621   2
  -3   2 -16 383.856 103.093   2
  -3  -2 -17 171.060 79.8346   2
  -3   2 -17 182.064 95.8287   2
  -3  -2 -18 182.120 81.1511   2
  -3   2 -18 113.824 83.3036   2
  -3  -2 -19 39.3874 68.3959   2
  -3   2 -19-103.934 93.2393   2
  -3  -2 -19 129.875 71.9561   1
  -3  -2 -20 1322.39 152.798   1
  -3  -2 -20 1394.91 187.621   2
  -3   2 -20 1478.15 174.309   1
  -3   2 -20 1466.26 179.873   2
  -3  -2 -21 199.582 104.244   2
  -3   2 -21 154.270 98.3375   1
  -3   2 -21 158.951 84.1655   2
  -3  -2 -21-42.7553 61.3364   1
  -3  -2 -22 272.482 85.9226   1
  -3  -2 -22 148.940 96.4196   2
  -3   2 -22 239.722 93.0716   2
  -3   2 -22 296.021 110.657   1
  -3  -2 -23 106.130 92.4622   2
  -3   2 -23 119.256 88.2762   2
  -3   2 -23 5.28156 75.5134   1
  -3  -2 -23 245.125 95.8882   1
  -3   2 -24-1.72009 76.8786   2
  -3   2 -24 191.830 92.4796   1
  -3  -2 -24-10.0348 91.0422   2
  -3   2 -25 469.456 124.788   1
   3   3 -26-30.6839 83.1979   1
   3   3 -25 1092.35 186.425   1
   3  -3 -25 971.674 164.187   1
   3   3 -24-31.7950 91.2605   1
   3  -3 -24-10.0199 80.9350   1
   3   3 -23 122.770 106.795   1
   3  -3 -23-115.247 97.7861   1
   3   3 -22 897.685 164.341   1
   3  -3 -22 827.063 144.805   1
   3   3 -21 107.641 91.8174   1
   3   3 -20 251.172 92.6103   1
   3   3 -19 35.2141 84.4920   1
   3   3 -18 64.9043 81.8244   1
   3   3 -17 3929.22 287.803   1
   3   3 -16 7306.42 386.870   1
   3   3 -15 14559.5 540.310   1
   3   3 -15 13958.0 525.011   3
   3   3 -14 13943.8 518.957   1
   3   3 -14 13407.4 503.003   3
   3   3 -13 1555.07 170.898   1
   3   3 -13 1424.77 168.202   3
   3   3 -12 1548.84 170.217   1
   3   3 -12 1522.34 158.011   3
   3   3 -11 7477.60 348.547   1
   3   3 -11 7208.71 333.630   3
   3  -3 -11 6976.96 312.688   3
   3   3 -10 325.861 80.3499   1
   3   3 -10 290.510 87.1971   3
   3  -3 -10 384.947 85.1948   3
   3   3  -9 243.899 78.4320   3
   3  -3  -9 309.389 74.5838   3
   3   3  -8 2606.93 189.274   3
   3  -3  -8 2734.22 178.827   3
   3   3  -7 487.163 95.4743   3
   3  -3  -7 635.585 88.0246   3
   3   3  -6 9256.60 348.239   3
   3  -3  -6 9212.61 315.156   3
   3   3  -5 6298.97 278.345   3
   3  -3  -5 5539.40 234.108   3
   3   3  -4 55626.4 1020.63   3
   3  -3  -4 54551.1 952.247   3
   3   3  -3 2251.42 167.825   3
   3  -3  -3 2278.18 142.860   3
   3  -3  -2 1433.65 110.067   3
   3   3  -2 1297.38 118.311   3
  -3  -3   2 1435.31 131.222   4
   3  -3  -1 383.015 61.1239   3
   3   3  -1 347.746 70.2894   3
  -3  -3   1 360.973 76.1002   4
   3  -3   0 33679.6 638.923   3
   3   3   0 33124.6 698.912   3
  -3   3   0 34522.7 594.562   4
  -3  -3  -1 540.129 108.074   4
  -3   3  -1 432.804 56.6892   4
   3  -3   2 2733.56 147.417   3
   3   3   2 2932.10 178.586   3
  -3  -3  -2 2920.80 181.238   4
  -3   3  -2 2763.57 133.456   4
   3  -3   3 2031.45 127.082   3
   3   3   3 2586.63 173.642   3
   3  -3   4 1097.20 95.4701   3
   3   3   4 1196.23 120.319   3
   3  -3   5 4351.75 192.398   3
   3   3   5 4855.74 229.639   3
   3  -3   6 2429.67 149.454   3
   3   3   6 2328.03 162.025   3
   3   3   7 1595.24 137.169   3
   3  -3   7 1624.11 125.416   3
   3   3   8 2049.89 163.787   3
   3  -3   8 1349.36 119.945   3
   3  -3   9 25.3664 53.5491   3
   3   3   9-27.1986 52.6566   3
  -3  -3  -9-20.5296 58.1807   2
  -3  -3 -10 1016.83 116.517   2
   3  -3  10 1298.57 129.861   3
   3   3  10 1216.17 137.053   3
  -3  -3 -11 1327.20 158.093   2
   3   3  11 1550.56 157.498   3
  -3  -3 -12 4438.76 254.985   2
   3   3  12 4257.18 250.698   3
  -3  -3 -13 3683.99 243.272   2
  -3   3 -13 3555.17 232.210   2
   3   3  13 3759.78 239.677   3
  -3  -3 -14 393.668 98.1079   2
  -3   3 -14 548.269 113.055   2
  -3  -3 -15 470.840 98.4685   2
  -3   3 -15 565.708 115.256   2
  -3  -3 -16 3668.67 258.779   2
  -3   3 -16 4046.86 269.739   2
  -3  -3 -17 149.422 87.5402   2
  -3   3 -17 373.360 95.7058   2
  -3  -3 -18 1029.62 157.526   2
  -3   3 -18 976.572 152.428   2
  -3  -3 -19-54.3757 83.9685   2
  -3   3 -19 104.500 89.4798   2
  -3  -3 -19 198.201 73.9492   1
  -3  -3 -20 117.321 97.3636   2
  -3   3 -20 23.3600 72.0725   2
  -3   3 -20 77.4528 77.6054   1
  -3  -3 -20-33.7534 58.1877   1
  -3  -3 -21 802.413 144.392   2
  -3   3 -21 718.925 145.073   2
  -3   3 -21 786.143 141.506   1
  -3  -3 -21 757.283 120.671   1
  -3  -3 -22-3.07932 65.3164   2
  -3   3 -22-87.6831 91.8033   2
  -3   3 -22-7.26141 74.7489   1
  -3   3 -23 156.174 103.014   2
  -3   3 -23 439.195 132.239   1
  -3  -3 -23 277.959 102.540   2
  -3   3 -24 163.570 108.674   1
   3   4 -26 74.3102 74.9120   1
   3   4 -25 1335.96 210.267   1
   3   4 -24 215.695 119.573   1
   3   4 -23 3719.67 322.839   1
   3   4 -22 1155.11 182.047   1
   3   4 -21 350.945 121.631   1
   3   4 -20 1521.56 195.053   1
   3   4 -19 519.416 120.617   1
   3   4 -18-13.7323 68.3701   1
   3   4 -17 1635.70 191.654   1
   3   4 -17 1416.76 174.677   3
   3   4 -16 87.3132 87.1248   1
   3   4 -16 75.3737 81.9278   3
   3   4 -15 270.128 92.9990   1
   3   4 -15 240.011 106.135   3
   3   4 -14 3950.14 269.015   1
   3   4 -14 3942.07 268.206   3
   3   4 -13 506.468 109.472   1
   3   4 -13 549.138 111.459   3
   3   4 -12 1078.11 139.015   1
   3   4 -12 1205.78 144.058   3
   3   4 -11 5405.35 296.872   1
   3   4 -11 4919.19 274.243   3
   3   4 -10 1233.46 146.732   1
   3  -4 -10 1330.61 135.454   3
   3   4 -10 1142.51 132.779   3
   3   4  -9 1557.46 152.923   1
   3   4  -9 1579.68 153.296   3
   3  -4  -9 1574.78 136.017   3
   3   4  -8 1566.82 152.925   3
   3  -4  -8 1911.05 143.750   3
   3   4  -7 14926.0 465.027   3
   3  -4  -7 14894.6 415.352   3
   3   4  -6 11777.8 405.243   3
   3  -4  -6 11743.2 354.519   3
   3   4  -5 2481.22 183.262   3
   3  -4  -5 2737.17 159.983   3
   3   4  -4 1391.18 139.385   3
   3  -4  -4 1462.44 114.072   3
   3   4  -3 129.707 57.5586   3
   3  -4  -3 129.677 42.6315   3
   3   4  -2 1590.68 139.754   3
   3  -4  -2 1539.72 110.869   3
  -3  -4   2 1596.03 134.273   4
   3  -4  -1 100.863 40.8747   3
   3   4  -1 69.7294 58.0803   3
  -3  -4   1 107.567 57.8669   4
   3  -4   0 2802.02 143.754   3
   3   4   0 2285.29 162.895   3
  -3  -4   0 2346.73 165.583   4
   3  -4   1 5876.52 214.062   3
   3   4   1 5673.95 255.846   3
  -3  -4  -1 6475.62 277.809   4
  -3   4  -1 6076.04 191.306   4
   3  -4   2 3230.53 155.510   3
   3   4   2 2995.94 186.286   3
  -3  -4  -2 3325.64 200.355   4
  -3   4  -2 3237.13 135.928   4
   3  -4   3 37.2827 39.5657   3
  -3   4  -3 9.08595 26.2685   4
   3  -4   4 15168.2 378.802   3
   3   4   4 15231.3 439.648   3
   3  -4   5 11082.4 315.262   3
   3   4   5 11151.0 364.635   3
   3   4   6 2620.46 171.948   3
   3  -4   6 2580.36 150.073   3
   3   4   7 5104.86 244.914   3
   3  -4   7 5015.60 216.217   3
   3   4   8 2899.77 197.340   3
  -3  -4  -8 2993.93 187.532   2
   3  -4   8 2840.10 166.924   3
  -3  -4  -9 4898.35 238.812   2
   3  -4   9 5345.00 241.015   3
   3   4   9 5467.30 260.626   3
  -3  -4 -10 10461.8 376.162   2
   3   4  10 11321.9 398.230   3
  -3  -4 -11 7869.65 328.803   2
   3   4  11 7351.73 323.525   3
  -3  -4 -12 2508.66 190.508   2
   3   4  12 2726.10 207.551   3
  -3   4 -13 1461.48 154.144   2
  -3  -4 -13 1292.38 148.941   2
   3   4  13 1517.25 161.282   3
  -3  -4 -14 1353.81 151.680   2
  -3   4 -14 1228.26 150.833   2
   3   4  14 1398.41 155.229   3
  -3  -4 -15 1725.15 176.109   2
  -3   4 -15 1961.92 190.797   2
  -3  -4 -16 4.38645 70.8363   2
  -3   4 -16 143.904 78.2332   2
  -3  -4 -17-259.043 110.184   2
  -3   4 -17-10.2757 66.7871   2
  -3  -4 -18 81.6204 61.1913   1
  -3  -4 -18 11.0471 73.0127   2
  -3   4 -18 31.9545 67.8403   2
  -3  -4 -19 47.5832 72.2324   2
  -3  -4 -19 139.682 65.3858   1
  -3   4 -19 65.8087 66.9384   2
  -3  -4 -20 335.533 109.222   2
  -3   4 -20 342.074 107.345   2
  -3   4 -20 391.246 105.640   1
  -3  -4 -20 386.351 90.7143   1
  -3  -4 -21 698.860 143.740   2
  -3   4 -21 1064.30 162.521   1
  -3   4 -21 790.913 148.957   2
  -3   4 -22 177.169 99.7541   2
  -3   4 -22 152.831 102.729   1
  -3  -4 -22 217.207 106.120   2
  -3   4 -23 271.192 108.650   2
  -3   4 -23 262.747 120.333   1
  -3   4 -24 117.280 90.9541   1
   3   5 -26 77.1862 108.911   1
   3   5 -25 30.3634 82.4048   1
   3   5 -24 1651.62 239.457   1
   3   5 -23 2160.57 253.295   1
   3   5 -22 97.6870 96.3512   1
   3   5 -21 1010.08 168.801   1
   3   5 -20 199.884 97.9393   1
   3   5 -20 213.456 110.916   3
   3   5 -19 26.2052 69.7392   1
   3   5 -19-61.7814 79.6118   3
   3   5 -18 1368.99 176.949   1
   3   5 -18 1496.09 184.622   3
   3   5 -17 582.173 124.230   1
   3   5 -17 645.793 129.631   3
   3   5 -16 1428.73 178.053   1
   3   5 -16 1274.17 166.536   3
   3   5 -15 12723.0 505.281   1
   3   5 -15 12787.5 501.846   3
   3   5 -14-27.1720 71.9976   1
   3   5 -14 82.4783 74.7231   3
   3   5 -13 762.218 126.304   1
   3   5 -13 785.004 127.550   3
   3   5 -12 1915.40 185.911   1
   3   5 -12 1622.93 166.233   3
   3   5 -11 217.149 83.5153   1
   3   5 -11 179.928 80.0291   3
   3   5 -10 616.449 108.307   1
   3   5 -10 843.822 119.317   3
   3  -5 -10 785.640 108.645   3
   3   5  -9 7519.58 334.494   3
   3   5  -9 7994.87 349.809   1
   3  -5  -9 7383.37 292.404   3
   3   5  -8 4802.43 266.334   3
   3   5  -8 4695.89 261.412   1
   3  -5  -8 4533.52 219.456   3
   3   5  -7 15497.6 481.443   3
   3  -5  -7 14930.4 411.092   3
   3   5  -6 4363.01 248.551   3
   3  -5  -6 4536.95 206.633   3
   3   5  -5 6547.32 292.590   3
   3  -5  -5 6358.55 241.678   3
   3   5  -4 4657.81 239.937   3
   3  -5  -4 4510.10 195.348   3
   3   5  -3 2459.49 173.759   3
   3  -5  -3 2709.74 145.854   3
  -3  -5   3 2535.20 184.543   4
   3  -5  -2 337.737 55.6277   3
   3   5  -2 301.824 76.1330   3
  -3  -5   2 277.641 76.7168   4
   3  -5  -1 2357.78 131.412   3
   3   5  -1 2340.48 166.294   3
  -3  -5   1 2711.73 186.931   4
   3  -5   0 4863.61 189.448   3
   3   5   0 5151.43 246.254   3
  -3  -5   0 5330.55 254.400   4
   3  -5   1 64.6358 28.4373   3
   3   5   1 15.2231 51.9790   3
  -3  -5  -1 37.6005 52.3332   4
   3  -5   2 1492.86 103.547   3
   3   5   2 1305.24 128.845   3
  -3  -5  -2 1332.40 139.503   4
  -3   5  -2 1475.30 85.2776   4
   3  -5   3 4389.72 178.755   3
   3   5   3 4633.22 239.506   3
  -3   5  -3 4734.56 160.052   4
   3   5   4 1376.19 168.215   3
   3  -5   4 551.076 67.9746   3
   3   5   5 2216.05 167.341   3
   3  -5   5 1788.05 117.259   3
   3   5   6 1044.60 136.304   3
   3  -5   6 565.093 68.9595   3
   3  -5   7 503.929 75.1896   3
   3   5   7 548.291 90.9877   3
  -3  -5  -7 438.694 77.4631   2
   3   5   8 5553.22 264.812   3
  -3  -5  -8 5221.96 244.408   2
   3  -5   8 5688.41 236.530   3
   3   5   9 587.555 109.581   3
  -3  -5  -9 515.609 95.2598   2
   3   5  10 418.183 92.0830   3
  -3  -5 -10 267.117 76.6148   2
   3   5  11 716.667 118.915   3
  -3  -5 -11 829.099 117.664   2
  -3  -5 -12 11526.0 421.957   2
   3   5  12 11112.4 416.536   3
  -3  -5 -13 3948.28 249.800   2
   3   5  13 4306.88 261.161   3
  -3  -5 -14 80.4880 65.8609   2
  -3   5 -14 93.3186 71.5489   2
   3   5  14 265.690 91.6545   3
  -3  -5 -15 123.593 69.9335   2
  -3   5 -15 15.7689 66.5747   2
  -3  -5 -16 736.131 123.751   2
  -3   5 -16 797.193 123.528   2
  -3  -5 -17 477.239 102.434   2
  -3   5 -17 409.313 102.479   2
  -3  -5 -18-41.1012 84.9954   2
  -3   5 -18-25.7508 69.0254   2
  -3  -5 -18-14.1217 44.6544   1
  -3  -5 -19-57.5143 79.5383   2
  -3   5 -19 51.2159 73.9822   2
  -3   5 -19 51.4348 65.3402   1
  -3  -5 -20-40.3594 82.4856   2
  -3   5 -20 65.5825 91.8336   1
  -3   5 -20-85.8317 81.4973   2
  -3   5 -21 122.989 92.5397   1
  -3   5 -21 52.7541 69.9055   2
  -3   5 -22 168.334 88.5863   2
  -3   5 -22 209.291 106.592   1
  -3   5 -23 319.540 111.751   2
  -3   5 -23 182.688 94.2586   1
   3   6 -25 631.101 169.523   1
   3   6 -25 751.604 164.099   3
   3   6 -24-99.2738 82.6223   1
   3   6 -24 45.4922 94.6631   3
   3   6 -23 6904.35 449.078   3
   3   6 -23 7113.52 457.459   1
   3   6 -22 588.953 152.581   1
   3   6 -22 606.286 158.977   3
   3   6 -21 353.770 125.664   1
   3   6 -21-35.0504 76.2406   3
   3   6 -20 210.192 101.894   1
   3   6 -20 185.770 105.976   3
   3   6 -19-28.4728 91.7166   1
   3   6 -19 89.8715 87.2217   3
   3   6 -18 710.661 141.071   1
   3   6 -18 555.379 124.787   3
   3   6 -17 53.0282 75.8843   1
   3   6 -17 64.3100 73.4562   3
   3   6 -16 778.275 140.143   1
   3   6 -16 683.679 131.248   3
   3   6 -15 118.233 82.5841   1
   3   6 -15 133.215 88.0068   3
   3   6 -14 32.5581 76.6729   1
   3   6 -14 3.37091 67.4172   3
   3   6 -13 16652.0 567.819   3
   3   6 -13 16282.0 564.298   1
   3   6 -12 454.912 107.545   1
   3   6 -12 517.832 108.370   3
   3   6 -11 2909.21 223.208   3
   3   6 -11 3182.69 238.875   1
   3   6 -10 1371.77 152.512   1
   3  -6 -10 1444.12 133.368   3
   3   6 -10 1104.72 139.184   3
   3   6  -9 61.1467 67.9119   1
   3   6  -9 41.8642 62.1980   3
   3  -6  -9 206.618 72.8532   3
   3   6  -8 27944.4 698.222   3
   3   6  -8 27855.7 695.263   1
   3  -6  -8 26469.5 599.732   3
   3  -6  -7 3195.94 175.936   3
   3   6  -7 3181.37 216.799   3
   3   6  -6 10925.4 404.342   3
   3  -6  -6 11520.8 339.386   3
   3   6  -5-23.4496 67.4032   3
   3  -6  -5 6.69237 33.7523   3
   3   6  -4 1764.45 153.096   3
   3  -6  -4 1850.83 120.322   3
   3  -6  -4 1894.25 97.7875   4
   3   6  -3 3033.29 197.600   3
   3  -6  -3 3391.39 158.254   3
  -3  -6   3 3559.14 215.377   4
   3  -6  -2 9697.95 275.846   3
   3   6  -2 9726.37 356.194   3
  -3  -6   2 10454.7 383.112   4
   3  -6  -1-17.6049 28.4653   3
   3   6  -1-56.0073 55.9996   3
  -3  -6   1-72.2353 68.9917   4
   3  -6   0 298.687 45.3321   3
   3   6   0 216.773 69.6490   3
  -3  -6   0 349.331 84.3074   4
   3  -6   1 852.137 73.7242   3
   3   6   1 767.466 96.6790   3
  -3  -6  -1 845.750 120.860   4
   3  -6   2 2115.60 115.404   3
   3   6   2 2174.02 162.368   3
   3  -6   3 4798.08 179.324   3
   3   6   3 4393.68 229.668   3
  -3   6  -3 4580.70 143.107   4
   3   6   4 585.841 98.7716   3
  -3   6  -4 611.541 54.4427   4
   3  -6   4 640.398 67.8127   3
   3  -6   5 503.051 63.6430   3
  -3  -6  -5 743.627 91.4099   2
   3   6   6 1876.02 153.411   3
  -3  -6  -6 2205.22 142.039   2
   3  -6   6 2185.21 131.101   3
   3   6   7 4639.02 244.860   3
  -3  -6  -7 4876.15 227.383   2
   3  -6   7 5077.35 209.698   3
   3   6   8 3421.12 218.475   3
  -3  -6  -8 3588.78 200.358   2
  -3  -6  -9 9331.06 342.030   2
   3   6   9 9646.42 367.845   3
  -3  -6 -10 2296.52 184.719   2
   3   6  10 1526.75 182.763   3
  -3  -6 -11 1566.49 148.340   2
   3   6  11 1695.34 164.318   3
  -3  -6 -12 2999.62 207.566   2
   3   6  12 3273.15 225.239   3
  -3  -6 -13 5346.77 284.085   2
   3   6  13 5229.86 296.619   3
  -3  -6 -14 2256.49 195.107   2
  -3   6 -14 2033.88 185.174   2
   3   6  14 2302.61 201.286   3
  -3  -6 -15 45.7603 71.2583   2
  -3   6 -15 68.5359 65.6580   2
  -3  -6 -16-1.95918 68.6293   2
  -3   6 -16-10.0654 69.7974   2
  -3  -6 -17 2863.64 237.883   2
  -3   6 -17 3128.81 251.958   2
  -3  -6 -18 52.6858 78.4106   2
  -3   6 -18 77.2592 83.7427   2
  -3  -6 -19-78.3301 89.1700   2
  -3   6 -19 160.430 87.3483   2
  -3   6 -19 14.9561 74.3462   1
  -3   6 -20 1462.58 186.264   1
  -3   6 -20 1445.41 187.560   2
  -3  -6 -20 1300.80 176.847   2
  -3   6 -21 247.317 90.9148   1
  -3   6 -21 128.089 85.7113   2
  -3   6 -22 144.450 86.1592   2
  -3   6 -22-52.5477 79.0339   1
  -3   6 -23 185.903 96.9023   1
  -3   6 -23 54.7001 77.3634   2
   3   7 -25 1402.03 225.254   1
   3   7 -25 1717.93 245.496   3
   3   7 -24 1848.68 252.814   1
   3   7 -24 1561.84 229.107   3
   3   7 -23 577.221 150.481   1
   3   7 -23 971.443 185.081   3
   3   7 -22 5610.07 399.357   1
   3   7 -22 5320.58 389.860   3
   3   7 -21 1044.04 174.893   1
   3   7 -21 1300.26 199.800   3
   3   7 -20 961.294 163.730   1
   3   7 -20 778.372 153.194   3
   3   7 -19 666.266 138.506   1
   3   7 -19 603.389 132.464   3
   3   7 -18 2067.73 223.361   1
   3   7 -18 2016.55 212.525   3
   3   7 -17 2304.40 224.554   3
   3   7 -17 2204.74 224.760   1
   3   7 -16 1153.78 157.898   1
   3   7 -16 1303.79 173.404   3
   3   7 -15 547.197 120.583   1
   3   7 -15 510.401 119.697   3
   3   7 -14 3365.81 258.370   1
   3   7 -14 3886.94 273.986   3
   3   7 -13 1730.82 189.198   3
   3   7 -13 2137.01 205.786   1
   3   7 -12 761.714 142.339   1
   3   7 -12 491.816 117.286   3
   3   7 -11 28798.7 769.829   3
   3   7 -11 31531.8 795.138   1
   3   7 -10 856.822 141.715   1
   3  -7 -10 832.507 112.349   3
   3   7 -10 776.315 129.056   3
   3   7  -9 6213.72 317.316   3
   3   7  -9 6469.69 318.952   1
   3  -7  -9 6339.04 266.394   3
   3   7  -8 6688.85 318.492   1
   3   7  -8 6388.63 317.309   3
   3  -7  -8 6718.81 262.858   3
   3   7  -7 7738.19 344.071   3
   3  -7  -7 7740.41 273.486   3
   3   7  -6 2732.58 201.485   3
   3  -7  -6 3063.45 160.830   3
   3   7  -5 14779.6 471.444   3
   3  -7  -5 15265.7 384.516   3
   3  -7  -5 15760.3 335.099   4
   3  -7  -4-9.14734 32.5385   3
   3  -7  -4 25.5834 18.3335   4
   3   7  -3 2602.48 186.033   3
   3  -7  -3 2774.87 137.503   3
  -3  -7   3 2582.89 186.333   4
   3  -7  -2 11789.6 297.650   3
   3   7  -2 10963.3 386.386   3
  -3  -7   2 11247.1 407.820   4
   3  -7  -1 2325.45 118.935   3
   3   7  -1 2371.83 174.556   3
  -3  -7   1 2255.12 181.687   4
   3  -7   0-12.9324 28.1650   3
   3   7   0-26.1984 68.5386   3
  -3  -7   0-5.89367 61.6993   4
   3  -7   1 2170.48 111.308   3
   3   7   1 2196.52 165.979   3
  -3  -7  -1 1971.38 164.582   4
   3  -7   2 3863.01 150.086   3
   3   7   2 3477.48 210.126   3
  -3  -7  -2 3497.79 230.016   4
   3  -7   3 7.31487 25.8731   3
   3   7   3-83.3382 59.2275   3
  -3  -7  -3-32.1623 61.0036   4
   3   7   4 2276.55 173.673   3
  -3  -7  -4 2117.67 131.716   2
  -3   7  -4 2252.12 89.4313   4
   3  -7   4 2339.02 122.981   3
   3   7   5 3574.77 218.825   3
  -3  -7  -5 3229.38 169.953   2
   3  -7   5 3373.47 153.459   3
   3   7   6 129.395 105.666   3
  -3  -7  -6 151.916 80.1058   2
   3  -7   6 87.6590 40.2283   3
   3   7   7 1420.58 144.704   3
  -3  -7  -7 1939.02 143.728   2
   3   7   8 14807.7 496.256   3
  -3  -7  -8 17687.1 466.311   2
  -3  -7  -9 2839.22 187.443   2
   3   7   9 2842.68 200.704   3
  -3  -7 -10 1408.86 140.357   2
   3   7  10 1245.23 148.640   3
  -3  -7 -11 2583.47 189.085   2
   3   7  11 2548.74 202.915   3
   3   7  12 807.045 122.378   3
  -3  -7 -12 679.845 107.722   2
  -3  -7 -13 1498.49 158.724   2
   3   7  13 1059.13 139.934   3
  -3  -7 -14 1917.07 183.105   2
  -3   7 -14 1901.46 181.990   2
   3   7  14 1723.71 181.947   3
  -3  -7 -15 82.4771 59.0589   2
  -3   7 -15 99.1466 74.9456   2
  -3  -7 -16 57.1471 77.3129   2
  -3   7 -16 17.6521 67.5201   2
  -3  -7 -17 23.7285 79.9045   2
  -3   7 -17 135.036 85.3170   2
  -3   7 -18 2560.11 234.351   2
  -3  -7 -18 2381.98 224.502   2
  -3   7 -19 84.3742 90.0212   1
  -3   7 -19 11.2675 67.1476   2
  -3  -7 -19 52.0391 83.2163   2
  -3   7 -20 2295.88 232.102   2
  -3   7 -20 2661.39 253.624   1
  -3   7 -21-28.3039 79.8129   2
  -3   7 -21 326.963 133.558   1
  -3   7 -22 367.163 113.059   2
  -3   7 -22 179.147 105.318   1
  -3   7 -23 351.460 115.482   2
   3   8 -25 531.247 151.401   3
   3   8 -24 5253.83 399.601   3
   3   8 -24 5394.34 416.123   1
   3   8 -23 236.936 117.419   1
   3   8 -23 556.146 149.905   3
   3   8 -22 1087.73 193.721   1
   3   8 -22 1262.28 198.763   3
   3   8 -21 479.171 141.971   1
   3   8 -21 55.2337 80.0832   3
   3   8 -20 359.287 117.216   1
   3   8 -20 427.129 123.794   3
   3   8 -19 110.477 101.698   1
   3   8 -19 47.3719 69.1420   3
   3   8 -18 2195.82 230.523   1
   3   8 -18 1946.74 212.598   3
   3   8 -17 353.064 121.903   1
   3   8 -17 326.413 105.051   3
   3   8 -16 5450.33 348.823   3
   3   8 -16 6076.90 364.867   1
   3   8 -15 5794.65 345.997   3
   3   8 -15 6267.81 367.410   1
   3   8 -14 1003.04 155.738   1
   3   8 -14 846.404 142.557   3
   3   8 -13 2340.13 213.753   3
   3   8 -13 2607.31 226.201   1
   3   8 -12 6291.15 340.213   3
   3   8 -12 7034.72 358.242   1
   3   8 -11 14.5837 64.9795   1
   3   8 -11 223.414 98.2565   3
   3   8 -10 8270.59 377.421   3
   3   8 -10 8546.56 383.581   1
   3  -8 -10 8921.13 326.058   3
   3   8  -9 1215.69 147.966   1
   3  -8  -9 1001.84 110.246   3
   3   8  -9 1112.16 139.426   3
   3   8  -8 14889.6 502.748   3
   3   8  -8 15299.3 499.208   1
   3  -8  -8 14712.1 403.771   3
   3   8  -7 18727.3 566.139   3
   3   8  -7 18537.1 550.031   1
   3  -8  -7 19492.0 460.603   3
   3   8  -6 34.9028 71.6324   3
   3  -8  -6 99.7107 37.1411   3
   3   8  -5 5139.01 272.419   3
   3  -8  -5 5705.54 210.818   3
   3   8  -4 24867.0 644.697   3
   3  -8  -4 25661.6 504.084   3
   3  -8  -3 1081.37 81.8416   3
   3   8  -3 875.797 114.940   3
  -3  -8   3 742.785 120.594   4
   3  -8  -2 426.856 47.5047   3
   3   8  -2 434.453 88.8145   3
  -3  -8   2 385.678 91.5632   4
   3  -8  -1 22356.0 415.675   3
   3   8  -1 21527.9 576.420   3
   3  -8   0 1658.89 88.9594   3
   3   8   0 1689.53 147.834   3
  -3  -8   0 1516.78 155.440   4
   3  -8   1 2762.30 114.834   3
   3   8   1 2481.16 175.557   3
  -3  -8  -1 2626.08 202.266   4
   3  -8   2 43.3382 22.7107   3
   3   8   2-69.7940 63.6452   3
  -3  -8  -2-34.1241 35.0001   2
   3   8   3 7285.04 305.241   3
  -3  -8  -3 7842.51 249.988   2
  -3  -8  -3 7674.26 359.696   4
   3  -8   3 7779.58 215.447   3
  -3  -8  -4 842.039 92.1293   2
   3  -8   4 986.424 78.3177   3
   3   8   5 14658.0 456.610   3
  -3   8  -5 14283.3 262.201   4
   3   8   6 1646.80 154.240   3
  -3  -8  -6 1717.37 130.580   2
   3   8   7 41.2875 84.1255   3
  -3  -8  -7 111.506 86.9064   2
   3   8   8 609.037 104.091   3
  -3  -8  -8 713.134 99.1408   2
   3   8   9 466.717 104.843   3
  -3  -8  -9 724.492 112.122   2
   3   8  10 190.557 93.6582   3
  -3  -8 -10 213.704 75.3522   2
  -3  -8 -11 2649.91 191.300   2
   3   8  11 2750.90 207.028   3
   3   8  12 689.698 124.410   3
  -3  -8 -12 686.056 114.768   2
   3   8  13 219.642 97.6319   3
  -3  -8 -13 162.280 78.6895   2
  -3  -8 -14 3299.24 233.277   2
  -3   8 -14 3266.20 235.970   2
   3   8  14 3409.17 249.474   3
  -3  -8 -15 627.558 122.090   2
  -3   8 -15 524.372 111.225   2
  -3  -8 -16 38.6596 76.3420   2
  -3   8 -16-38.5801 82.6606   2
  -3   8 -17 1110.50 158.165   2
  -3  -8 -17 1190.63 163.608   2
  -3   8 -18 810.864 148.524   2
  -3   8 -19-52.9741 80.1976   2
  -3   8 -19 43.5577 62.6967   1
  -3   8 -20 217.863 94.6343   2
  -3   8 -20 332.924 114.084   1
  -3   8 -21 247.858 114.325   2
  -3   8 -21 101.463 95.0178   1
  -3   8 -22 103.447 93.9800   2
  -3   8 -22 22.1026 81.8407   1
  -3   8 -23 269.001 98.8598   2
   3   9 -24 213.791 122.491   3
   3   9 -23 6633.19 435.879   3
   3   9 -23 7148.73 473.131   1
   3   9 -22 321.939 147.164   1
   3   9 -22-79.1184 88.3525   3
   3   9 -21 362.989 128.496   1
   3   9 -21 53.2074 79.2491   3
   3   9 -20 415.057 135.150   1
   3   9 -20 283.493 106.817   3
   3   9 -19 130.800 105.120   1
   3   9 -19-5.37396 76.5075   3
   3   9 -18 135.976 103.513   1
   3   9 -18 93.2320 90.6569   3
   3   9 -17 943.819 158.161   1
   3   9 -17 1142.59 176.891   3
   3   9 -16 7107.12 394.002   3
   3   9 -16 7323.44 405.793   1
   3   9 -15 1600.57 205.476   1
   3   9 -15 1335.49 177.997   3
   3   9 -14 8539.25 417.701   3
   3   9 -14 9585.35 446.075   1
   3   9 -13 1496.59 180.936   1
   3   9 -13 1590.41 184.501   3
   3   9 -12 7892.38 386.377   3
   3   9 -12 8408.91 398.051   1
   3   9 -11 9696.35 425.445   3
   3   9 -11 10374.1 439.744   1
   3  -9 -11 10523.2 363.794   3
   3   9 -10 4391.89 275.598   3
   3   9 -10 4078.78 268.244   1
   3  -9 -10 4677.35 226.384   3
   3   9  -9 833.540 124.421   1
   3  -9  -9 960.488 102.331   3
   3   9  -9 869.588 132.674   3
   3   9  -8 580.356 104.524   1
   3   9  -8 504.592 97.1873   3
   3  -9  -8 641.388 78.5990   3
   3   9  -7 1696.75 163.604   3
   3  -9  -7 2110.76 133.639   3
   3   9  -7 2009.81 166.931   1
   3   9  -6 81.2819 66.5556   3
   3  -9  -6 268.963 56.5630   3
   3   9  -5 16298.9 521.086   3
   3  -9  -5 17263.3 387.530   3
   3   9  -4 10814.9 404.375   3
   3  -9  -4 11591.2 283.773   3
   3  -9  -3 1475.87 86.9705   3
   3   9  -3 1355.86 140.488   3
  -3  -9   3 1434.42 152.661   4
   3  -9  -2 1124.08 69.5811   3
   3   9  -2 1134.36 126.314   3
  -3  -9   2 978.505 130.876   4
   3  -9  -1 10084.2 223.679   3
  -3  -9   1 9287.77 396.454   4
   3   9  -1 9151.61 358.854   3
   3  -9   0-35.6137 23.5027   3
   3   9   0-99.8155 77.4513   3
  -3  -9   0-2.30856 30.1419   2
  -3  -9   0-44.5427 82.7660   4
  -3  -9  -1 5898.98 191.844   2
   3   9   1 5365.65 266.077   3
  -3  -9  -1 5500.94 302.514   4
   3  -9   1 6005.96 159.403   3
   3   9   2 2650.87 203.979   3
  -3  -9  -2 2788.50 139.312   2
   3  -9   2 2811.98 107.385   3
  -3  -9  -3 55864.4 902.507   2
  -3  -9  -3 58331.5 1166.59   4
   3   9   4 4030.19 234.922   3
  -3  -9  -4 3848.69 175.413   2
  -3  -9  -4 4227.17 275.447   4
   3   9   5 6365.80 294.549   3
  -3  -9  -5 6962.12 250.538   2
   3   9   6 2547.26 188.826   3
  -3  -9  -6 2741.12 162.987   2
   3   9   7 3987.78 235.750   3
  -3  -9  -7 4069.20 209.679   2
   3   9   8 107.295 97.7893   3
  -3  -9  -8 97.4821 59.4838   2
   3   9   9 232.008 103.049   3
  -3  -9  -9 295.477 94.6137   2
  -3  -9 -10 2857.21 192.396   2
   3   9  10 2727.54 206.592   3
  -3  -9 -11 1559.68 154.089   2
   3   9  11 1315.41 160.777   3
   3   9  12 453.513 107.515   3
  -3  -9 -12 373.148 88.7082   2
   3   9  13 226.698 99.9100   3
  -3  -9 -13 280.434 87.9444   2
  -3  -9 -14 1229.98 154.722   2
  -3   9 -14 1176.61 151.864   2
   3   9  14 1369.78 167.974   3
  -3   9 -15 65.2393 72.0341   2
  -3  -9 -15 452.704 111.824   2
  -3   9 -16 197.134 81.5156   2
  -3   9 -17 16.7299 62.4472   2
  -3   9 -18 321.850 111.925   2
  -3   9 -18 377.387 112.453   1
  -3   9 -19 5.35658 79.7744   2
  -3   9 -19 60.8351 87.0281   1
  -3   9 -20 1085.84 180.405   1
  -3   9 -20 949.390 162.319   2
  -3   9 -21 1470.83 198.948   2
  -3   9 -21 1462.83 209.960   1
  -3   9 -22 1688.97 211.771   2
   3  10 -24 322.193 112.757   3
   3  10 -23 115.017 113.193   1
   3  10 -23 37.7304 103.226   3
   3  10 -22 554.059 141.766   1
   3  10 -22 422.327 124.398   3
   3  10 -21 1085.25 194.464   1
   3  10 -21 882.029 166.868   3
   3  10 -20 67.6816 94.9940   1
   3  10 -20 16.4809 77.2192   3
   3  10 -19 84.0018 96.2473   1
   3  10 -19 17.0477 75.2616   3
   3  10 -18-10.8832 75.5451   1
   3  10 -18 9.30639 78.0633   3
   3  10 -17 1662.48 209.721   1
   3  10 -17 1656.89 202.897   3
   3  10 -16 2591.90 249.465   1
   3  10 -16 2688.82 245.400   3
   3  10 -15 2683.78 250.715   1
   3  10 -15 3063.38 259.926   3
   3  10 -14 81.1905 78.4401   1
   3  10 -14 57.1235 68.8960   3
   3  10 -13 2475.49 221.523   3
   3  10 -13 2891.41 242.184   1
   3  10 -12 71.8429 83.4585   1
   3  10 -12-120.481 87.7497   3
   3  10 -11 1677.89 181.406   1
   3 -10 -11 1973.83 157.278   3
   3  10 -11 1404.49 163.202   3
   3  10 -10 763.016 127.803   1
   3  10 -10 814.366 132.230   3
   3 -10 -10 656.628 85.5762   3
   3  10  -9-67.2698 61.9418   1
   3  10  -9 7.28891 62.6809   3
   3 -10  -9-10.2566 34.3968   3
   3  10  -8 159.182 69.6576   1
   3  10  -8 68.3006 59.9369   3
   3  10  -7 550.945 100.156   1
   3  10  -7 418.175 92.2140   3
   3 -10  -7 541.038 69.4249   3
   3  10  -6 2533.06 201.099   3
   3 -10  -6 2643.83 133.964   3
   3  10  -5 5479.64 290.284   3
   3 -10  -5 6039.01 192.274   3
   3  10  -4 11157.2 415.303   3
   3  10  -3 10976.0 405.597   3
  -3 -10   3 10291.6 430.661   4
   3  10  -2-24.3834 88.7673   3
  -3 -10   2-40.3489 91.0763   4
   3  10  -1-221.043 99.6644   3
  -3 -10   1-391.451 104.554   4
  -3 -10   0 756.612 60.3184   2
   3  10   0 604.968 97.9300   3
  -3 -10   0 493.553 112.433   4
  -3 -10  -1 3090.39 132.693   2
   3  10   1 2725.23 208.366   3
  -3 -10  -1 2865.77 234.398   4
  -3 -10  -2 80689.5 1170.76   2
   3  10   2 77220.6 1365.98   3
  -3 -10  -2 79568.1 1498.46   4
  -3 -10  -3 11585.3 308.679   2
   3  10   3 11932.9 416.609   3
  -3 -10  -3 11870.7 484.018   4
   3  10   4 26058.1 650.094   3
  -3 -10  -4 25608.0 527.749   2
  -3 -10  -4 25723.4 737.320   4
   3  10   5 1189.64 140.016   3
  -3 -10  -5 979.992 94.8439   2
   3  10   6 2772.96 199.017   3
  -3 -10  -6 2934.68 166.602   2
   3  10   7 1486.38 148.358   3
  -3 -10  -7 1472.36 125.604   2
   3  10   8 648.176 107.306   3
  -3 -10  -8 650.179 92.1238   2
   3  10   9 78.9947 64.2590   3
  -3 -10  -9-3.84710 40.6342   2
   3  10  10 221.977 78.0515   3
  -3 -10 -10 201.386 68.9594   2
  -3 -10 -11 1885.57 162.018   2
   3  10  11 1724.67 170.774   3
   3  10  12 604.282 122.840   3
  -3 -10 -12 664.540 112.442   2
   3  10  13 2476.24 216.751   3
  -3 -10 -13 2781.19 217.410   2
  -3  10 -14 260.829 88.3028   2
   3  10  14 275.773 101.583   3
  -3  10 -15 757.504 129.657   2
  -3  10 -16 1865.74 194.560   2
  -3  10 -17 304.377 111.762   1
  -3  10 -17 44.6998 64.0564   2
  -3  10 -18 3902.62 291.021   2
  -3  10 -18 3194.50 271.838   1
  -3  10 -19 837.393 145.771   2
  -3  10 -19 784.962 160.246   1
  -3  10 -20 557.627 138.480   2
  -3  10 -20 545.418 144.636   1
  -3  10 -21 656.868 139.510   2
  -3  10 -22 307.788 113.225   2
   3  11 -23 1089.94 188.430   3
   3  11 -22 105.892 106.900   1
   3  11 -22-12.9323 74.2036   3
   3  11 -21 100.939 86.5393   1
   3  11 -21 51.7125 82.4177   3
   3  11 -20 67.1331 88.5548   1
   3  11 -20-27.5174 81.2525   3
   3  11 -19 112.396 108.715   1
   3  11 -19-15.1081 67.2968   3
   3  11 -18 2526.87 251.527   3
   3  11 -18 2051.87 232.244   1
   3  11 -17 1926.61 214.899   3
  -3 -11  17 2078.73 166.495   5
   3  11 -17 2438.02 247.181   1
  -3 -11  16 824.512 108.945   5
   3  11 -16 975.926 170.323   1
   3  11 -16 786.645 150.512   3
   3  11 -15 1269.05 181.516   1
   3  11 -15 1086.83 162.025   3
   3  11 -14 106.296 80.8988   1
   3  11 -14 27.4531 72.2444   3
   3  11 -13 4006.46 287.243   3
   3  11 -13 4258.33 294.708   1
   3  11 -12 2470.85 224.711   3
   3  11 -12 2317.13 216.203   1
   3  11 -11 3139.59 243.539   3
   3  11 -11 3366.09 255.451   1
   3  11 -10 137.950 72.6417   1
   3  11 -10 454.137 112.859   3
   3  11  -9 649.428 117.354   1
   3  11  -9 514.267 109.089   3
   3  11  -8 35.0714 55.3251   1
   3  11  -8 115.852 56.8106   3
   3  11  -7 2118.68 187.530   3
   3  11  -7 2139.42 181.702   1
   3  11  -6 355.175 89.2876   3
   3  11  -5-5.66833 66.9339   3
   3  11  -4 2961.97 211.853   3
   3  11  -3 16356.0 516.070   3
   3  11  -2 906.664 113.881   3
  -3 -11   2 979.799 137.896   4
   3  11  -1 2126.12 171.977   3
  -3 -11   1 2047.59 189.785   4
   3  11   0 1259.43 137.764   3
  -3 -11   0 1381.20 170.154   4
   3  11   1 452.945 98.7252   3
  -3 -11  -1 580.158 129.616   4
   3  11   2 11299.1 402.520   3
  -3 -11  -2 11170.7 465.338   4
   3  11   3 380.350 97.8911   3
  -3 -11  -3 345.456 116.641   4
  -3 -11  -4 2138.70 125.957   2
   3  11   4 2305.64 180.093   3
  -3 -11  -4 2003.66 202.111   4
  -3 -11  -5 490.861 117.117   4
  -3 -11  -5 525.220 69.4620   2
   3  11   5 639.724 105.000   3
  -3 -11  -6 151.328 52.3136   2
   3  11   6 140.681 73.3190   3
   3  11   7 5442.49 285.274   3
  -3 -11  -7 5543.25 241.668   2
   3  11   8 634.451 115.062   3
  -3 -11  -8 573.862 84.7633   2
   3  11   9 53.3551 62.4870   3
  -3 -11  -9 101.524 63.1225   2
   3  11  10 133.868 83.7749   3
   3  11  11 623.380 122.631   3
   3  11  12 367.022 98.3965   3
   3  11  13 1315.91 161.705   3
  -3  11 -14 27.5923 60.0963   2
  -3 -11 -14 216.661 64.9623   5
  -3  11 -15 158.937 72.3439   2
  -3  11 -16 2006.26 202.543   2
  -3  11 -17 287.937 117.269   1
  -3  11 -17 111.948 90.0169   2
  -3  11 -18 2396.87 228.141   2
  -3  11 -18 2530.41 254.053   1
  -3  11 -19 704.166 143.824   1
  -3  11 -19 731.170 142.022   2
  -3  11 -20 1553.68 196.667   2
  -3  11 -21 2908.52 269.382   2
   3  12 -23 147.002 90.2105   3
   3  12 -22-329.122 127.522   3
   3  12 -21 1261.21 202.938   1
   3  12 -21 1186.14 192.277   3
   3  12 -20 228.088 90.7495   1
   3  12 -20 222.215 88.8708   3
   3  12 -19 64.2498 75.4505   3
   3  12 -19 194.657 102.045   1
   3  12 -18 270.295 114.343   1
   3  12 -18 449.583 124.402   3
   3  12 -17 3253.39 285.491   3
   3  12 -17 3549.86 305.483   1
   3  12 -16 292.939 112.529   1
  -3 -12  16 360.275 80.3002   5
   3  12 -16 433.763 126.255   3
   3  12 -15 1730.05 200.794   3
  -3 -12  15 2121.05 174.019   5
   3  12 -15 2137.83 230.061   1
   3  12 -14 60.3733 77.7832   1
   3  12 -14 44.1119 67.3404   3
   3  12 -13 486.206 109.644   1
   3  12 -13 532.976 125.558   3
   3  12 -12 395.779 105.429   1
   3  12 -12 359.160 99.3971   3
   3  12 -11-53.7013 69.3281   1
   3  12 -11 60.1937 83.4982   3
   3  12 -10 530.787 111.043   1
   3  12 -10 375.102 100.053   3
   3  12  -9 7326.28 367.190   3
   3  12  -9 7759.88 376.021   1
   3  12  -8 22.3705 61.5575   1
   3  12  -8 156.632 86.3145   3
   3  12  -7 3019.40 230.224   3
   3  12  -6 2771.02 215.617   3
   3  12  -5 2106.54 185.807   3
   3  12  -4 2494.50 201.226   3
   3  12  -3-186.488 99.6639   3
   3  12  -2 3555.36 230.617   3
  -3 -12   2 3833.03 269.334   4
   3  12  -1 1328.50 139.216   3
  -3 -12   1 1408.03 172.607   4
   3  12   0 6228.77 302.415   3
  -3 -12   0 5948.12 347.953   4
   3  12   1 5546.97 281.687   3
  -3 -12  -1 5391.39 335.036   4
   3  12   2 1641.07 157.998   3
  -3 -12  -2 1572.51 185.034   4
   3  12   3 4592.07 260.572   3
  -3 -12  -3 4209.95 297.352   4
   3  12   4 1978.39 174.106   3
  -3 -12  -4 2205.09 220.681   4
   3  12   5 909.170 128.538   3
  -3 -12  -5 728.207 141.299   4
   3  12   6 3757.80 238.953   3
  -3 -12  -6 3754.86 285.918   4
   3  12   7 448.821 97.0233   3
   3  12   8 232.033 77.2232   3
   3  12   9 75.1149 64.9997   3
   3  12  10-24.2880 62.0586   3
   3  12  11 23.0284 71.9916   3
   3  12  12 121.037 65.1119   3
  -3 -12 -12 178.363 65.3902   5
  -3 -12 -13 76.0814 61.0039   5
   3  12  13 126.595 83.3815   3
  -3  12 -14-42.0363 66.3174   2
  -3 -12 -14 51.4560 56.3265   5
  -3  12 -15 65.1990 75.9712   2
  -3  12 -16 136.731 89.7511   2
  -3  12 -16 104.634 87.6342   1
  -3  12 -17 672.707 140.970   1
  -3  12 -17 856.296 143.306   2
  -3  12 -18 5.53885 82.2548   1
  -3  12 -18 139.608 88.0828   2
  -3  12 -19 69.3781 68.5394   2
  -3  12 -19 183.392 108.412   1
  -3  12 -20 145.786 92.4785   2
   3  13 -22-38.6790 88.4246   3
   3  13 -21 99.6042 96.8326   1
   3  13 -21 70.9657 73.6396   3
   3  13 -20 575.118 157.434   1
   3  13 -20 119.637 89.6871   3
   3  13 -19 112.450 93.0596   1
   3  13 -19 161.557 97.5940   3
   3  13 -18 65.8974 86.7597   1
   3  13 -18 214.190 103.586   3
   3  13 -17 1027.96 176.340   1
   3  13 -17 948.959 161.721   3
   3  13 -16 119.554 109.422   1
  -3 -13  16-14.4583 44.7526   5
   3  13 -16-22.8508 63.3869   3
   3  13 -15 981.446 158.118   1
  -3 -13  15 1165.50 134.536   5
   3  13 -15 1015.87 167.932   3
   3  13 -14-40.1484 62.2371   1
  -3 -13  14 15.3335 49.3794   5
   3  13 -14-38.7344 73.1041   3
   3  13 -13 790.272 138.817   1
  -3 -13  13 610.691 100.767   5
   3  13 -13 709.319 133.184   3
   3  13 -12 1165.28 160.484   1
   3  13 -12 753.912 133.865   3
   3  13 -11 341.267 107.361   1
   3  13 -11 174.401 78.7733   3
   3  13 -10 34.6733 61.9129   1
   3  13 -10 109.244 73.9941   3
   3  13  -9 63.0121 77.2477   1
   3  13  -9-78.0854 76.6474   3
   3  13  -8 820.812 128.726   1
   3  13  -8 792.775 131.282   3
   3  13  -7 2406.98 204.994   3
   3  13  -6 252.015 78.9920   3
   3  13  -5 1548.41 163.162   3
   3  13  -4 680.870 114.153   3
   3  13  -3 1629.28 162.317   3
   3  13  -2-25.1687 67.4702   3
  -3 -13   2-4.58885 77.7841   4
   3  13  -1-8.07912 66.1130   3
  -3 -13   1-94.1536 87.4443   4
   3  13   0 861.375 123.299   3
  -3 -13   0 715.398 138.526   4
   3  13   1 3446.59 224.634   3
  -3 -13  -1 3538.98 274.484   4
   3  13   2 1196.57 138.616   3
  -3 -13  -2 1209.08 166.100   4
   3  13   3 502.850 101.631   3
  -3 -13  -3 327.933 105.238   4
   3  13   4 3592.71 231.829   3
  -3 -13  -4 3219.96 270.653   4
   3  13   5 898.181 124.702   3
  -3 -13  -5 427.058 111.010   4
   3  13   6 186.988 73.9906   3
  -3 -13  -6 216.057 91.3253   4
   3  13   7 578.693 103.852   3
  -3 -13  -7 707.079 137.160   4
   3  13   8-67.9805 67.2730   3
   3  13   9-90.9296 60.3409   3
   3  13  10 832.050 126.789   3
  -3 -13 -10 817.243 120.344   5
   3  13  11-15.4452 69.9688   3
  -3 -13 -11 127.705 69.4337   5
   3  13  12 482.369 110.654   3
  -3 -13 -12 495.230 97.7995   5
  -3  13 -13 702.400 121.251   2
  -3 -13 -13 825.906 120.039   5
   3  13  13 730.357 135.385   3
  -3  13 -14-47.1426 57.9304   2
  -3 -13 -14 68.3411 58.6048   5
  -3  13 -15 633.443 121.728   2
  -3  13 -15 428.324 109.722   1
  -3  13 -16 16.6407 79.9983   1
  -3  13 -16 233.943 98.0646   2
  -3  13 -17 112.047 72.4699   1
  -3  13 -17 211.947 83.5490   2
  -3  13 -18 20.3578 77.2990   1
   3  14 -21 2107.96 247.262   3
   3  14 -20 96.7130 94.1001   1
   3  14 -20 181.976 106.912   3
   3  14 -19 1121.69 195.052   1
   3  14 -19 1263.05 188.262   3
   3  14 -18 514.828 138.273   1
   3  14 -18 391.182 117.494   3
   3  14 -17 169.600 91.4994   1
   3  14 -17 10.4838 84.3282   3
   3  14 -16 1282.59 186.971   1
  -3 -14  16 1573.07 155.611   5
   3  14 -16 1310.48 182.557   3
  -3 -14  15 126.373 71.4953   5
   3  14 -15 63.1149 77.2801   1
   3  14 -15 138.475 85.7885   3
   3  14 -14 896.535 155.956   1
  -3 -14  14 1098.50 133.503   5
   3  14 -14 1132.91 165.174   3
   3  14 -13 143.717 84.5192   1
  -3 -14  13 71.6541 58.4638   5
   3  14 -13 37.2182 63.2515   3
   3  14 -12 781.125 140.876   1
  -3 -14  12 701.576 109.931   5
   3  14 -12 567.309 123.482   3
  -3 -14  11 462.689 97.9783   5
   3  14 -11 425.021 108.860   1
   3  14 -11 538.382 116.948   3
   3  14 -10-33.3482 69.3652   1
  -3 -14  10 19.1927 54.2414   5
   3  14 -10 7.04391 64.7709   3
   3  14  -9 329.011 93.4756   1
   3  14  -9 203.958 79.3125   3
   3  14  -8 1813.99 184.788   3
   3  14  -8 1801.97 177.555   1
   3  14  -7 3095.14 235.777   3
   3  14  -6 1434.41 162.012   3
   3  14  -5 681.040 113.344   3
   3  14  -4 88.2692 60.4062   3
   3  14  -3 821.293 116.959   3
   3  14  -2-20.2321 58.5083   3
   3  14  -1 1019.39 129.431   3
  -3 -14   1 787.826 139.316   4
   3  14   0 192.924 71.2987   3
  -3 -14   0 166.287 83.3928   4
   3  14   1 722.806 114.219   3
  -3 -14  -1 670.276 134.810   4
   3  14   2 203.616 83.4930   3
  -3 -14  -2 18.3644 81.8559   4
   3  14   3 3640.24 235.756   3
  -3 -14  -3 3429.15 279.686   4
   3  14   4 1650.35 166.197   3
  -3 -14  -4 1139.35 174.979   4
   3  14   5 937.362 127.852   3
  -3 -14  -5 920.116 161.407   4
   3  14   6 116.935 61.7951   3
  -3 -14  -6 83.0079 80.8640   4
   3  14   7 466.803 98.1668   3
  -3 -14  -7 444.642 99.6899   5
  -3 -14  -7 145.475 84.5782   4
   3  14   8 436.626 96.8316   3
  -3 -14  -8 409.790 96.7606   5
  -3 -14  -8 279.774 118.963   4
   3  14   9 293.921 86.0258   3
  -3 -14  -9 371.529 97.3686   5
   3  14  10 340.447 98.1857   3
  -3 -14 -10 305.198 89.2855   5
   3  14  11-131.266 78.6031   3
  -3 -14 -11 72.6692 68.4089   5
   3  14  12 53.9411 67.7329   3
  -3 -14 -12 102.031 69.1149   5
  -3  14 -13 1262.20 157.896   2
  -3 -14 -13 1177.14 140.465   5
  -3  14 -14 42.5932 62.6162   1
  -3  14 -15 569.607 131.065   1
  -3  14 -16 337.304 106.079   1
  -3  14 -17 11.3116 75.0661   1
   3  15 -19 510.585 137.171   1
   3  15 -18 1108.81 193.736   1
   3  15 -17 48.6682 83.3349   1
   3  15 -17 166.310 88.6711   3
   3  15 -16 504.026 138.088   1
  -3 -15  16 332.009 85.4759   5
   3  15 -16 525.169 129.521   3
   3  15 -15 535.666 134.133   1
  -3 -15  15 671.780 114.805   5
   3  15 -15 486.194 119.445   3
   3  15 -14 443.688 123.802   1
  -3 -15  14 493.804 103.383   5
   3  15 -14 501.519 122.494   3
   3  15 -13 30.4210 67.8872   1
   3  15 -13-77.3027 71.0829   3
  -3 -15  13-52.4015 57.6804   5
   3  15 -12 537.108 127.258   1
   3  15 -12 403.722 112.831   3
  -3 -15  12 409.098 97.2082   5
   3  15 -11 542.152 116.951   1
  -3 -15  11 607.691 106.410   5
   3  15 -10 1575.52 182.131   3
   3  15 -10 1450.31 172.508   1
  -3 -15  10 1176.61 147.684   5
   3  15  -9 66.9221 56.6516   1
   3  15  -9 156.628 79.2831   3
  -3 -15   9 84.9800 60.4521   5
   3  15  -8 883.054 136.017   3
  -3 -15   8 558.661 103.249   5
   3  15  -7 1703.46 179.988   3
  -3 -15   7 1804.13 177.584   5
  -3 -15   6 7.20137 57.7686   5
   3  15  -6 40.2687 57.1767   3
   3  15  -5-15.5326 57.0468   3
  -3 -15   5 55.8925 64.6822   5
  -3 -15   4 561.715 109.902   5
   3  15  -4 408.786 92.8940   3
   3  15  -3 864.673 126.796   3
   3  15  -2 345.341 89.8076   3
   3  15  -1 538.353 99.3330   3
  -3 -15   1 562.978 124.397   4
   3  15   0 1484.17 157.205   3
  -3 -15   0 1295.40 183.955   4
   3  15   1 644.335 111.295   3
  -3 -15  -1 416.051 121.947   4
   3  15   2 314.098 84.9155   3
  -3 -15  -2 282.165 97.7519   5
  -3 -15  -2 287.329 112.402   4
   3  15   3 627.051 113.671   3
  -3 -15  -3 550.237 138.229   4
  -3 -15  -3 482.198 105.075   5
   3  15   4 165.262 72.4281   3
  -3 -15  -4 160.686 80.6759   5
  -3 -15  -4 32.5243 82.7161   4
   3  15   5 592.900 112.038   3
  -3 -15  -5 438.332 101.933   5
  -3 -15  -5 482.931 127.072   4
   3  15   6 538.320 106.234   3
  -3 -15  -6 536.357 109.240   5
  -3 -15  -6 862.349 161.420   4
   3  15   7 211.956 79.4228   3
  -3 -15  -7 259.557 81.3399   5
  -3 -15  -7 203.323 99.8076   4
   3  15   8 485.387 108.834   3
  -3 -15  -8 317.967 95.4764   5
  -3 -15  -8 486.067 140.002   4
  -3 -15  -9 2936.60 227.266   5
  -3 -15  -9 2593.97 272.056   4
   3  15   9 2694.72 224.053   3
   3  15  10 1252.96 159.341   3
  -3 -15 -10 1258.70 155.183   5
   3  15  11-52.3607 67.8475   3
  -3 -15 -11 28.9945 52.9403   5
  -3 -15 -12 445.082 100.057   5
   3  15  12 311.049 91.9020   3
  -3  15 -13 108.691 79.5730   1
  -3 -15 -13 73.7881 62.7489   5
  -3  15 -14 1314.36 176.277   1
  -3  15 -15 385.766 115.455   1
  -3  15 -16 150.460 96.1990   1
   3  16 -18 217.459 104.633   1
   3  16 -17 210.657 98.3553   1
   3  16 -16 106.472 85.2650   1
  -3 -16  16-88.6912 68.3505   5
   3  16 -15 132.588 83.4707   1
  -3 -16  15 154.435 71.9770   5
   3  16 -14 234.985 101.327   1
  -3 -16  14 55.3911 57.2327   5
   3  16 -13 2.74892 76.0563   1
  -3 -16  13 73.8091 71.2946   5
   3  16 -12 321.466 98.8660   1
  -3 -16  12 352.431 94.1954   5
   3  16 -11 118.429 66.2816   1
   3  16 -11 241.732 84.3317   3
  -3 -16  11 62.7223 63.6733   5
   3  16 -10 470.378 111.578   3
  -3 -16  10 237.199 81.5494   5
   3  16  -9 1682.63 184.329   3
  -3 -16   9 1492.63 167.739   5
   3  16  -8 67.7406 65.8317   3
  -3 -16   8-59.0789 69.5321   5
   3  16  -7 17.8215 65.4476   3
  -3 -16   7 42.2101 60.5772   5
   3  16  -6-60.8455 62.4366   3
  -3 -16   6 0.87223 61.4709   5
   3  16  -5 1265.02 152.252   3
  -3 -16   5 978.515 140.803   5
   3  16  -4 2222.16 193.338   3
  -3 -16   4 2294.67 205.653   5
   3  16  -3 370.184 86.7369   3
  -3 -16   3 421.334 104.232   5
   3  16  -2 2535.53 206.906   3
  -3 -16   2 2824.06 227.798   5
   3  16  -1 2478.13 202.035   3
  -3 -16   1 2580.67 218.274   5
   3  16   0 77.2345 55.2206   3
  -3 -16   0 118.775 73.2470   5
  -3 -16   0 119.991 96.6278   4
   3  16   1 10.6758 50.2148   3
  -3 -16  -1-5.25196 55.5889   5
  -3 -16  -1-29.5218 92.2597   4
   3  16   2 296.771 83.2525   3
  -3 -16  -2 361.017 101.197   5
  -3 -16  -2 219.355 93.4935   4
   3  16   3 1932.71 181.101   3
  -3 -16  -3 1579.28 176.303   5
  -3 -16  -3 1920.16 231.310   4
   3  16   4 503.884 99.3370   3
  -3 -16  -4 619.640 116.938   5
  -3 -16  -4 678.685 150.076   4
   3  16   5 378.655 88.9615   3
  -3 -16  -5 478.634 126.974   4
   3  16   6 185.406 72.9240   3
  -3 -16  -6 263.044 93.3336   5
  -3 -16  -6 180.381 92.0634   4
   3  16   7 106.499 61.9277   3
  -3 -16  -7 179.343 73.3057   5
  -3 -16  -7 167.100 111.622   4
   3  16   8 786.944 129.564   3
  -3 -16  -8 750.938 125.916   5
  -3 -16  -8 875.856 178.887   4
  -3 -16  -9 1351.50 168.201   5
  -3 -16  -9 1724.19 234.425   4
   3  16   9 1645.67 179.677   3
   3  16  10 196.350 87.5125   3
  -3 -16 -10 129.611 78.4399   5
  -3 -16 -10-17.8005 88.2357   4
  -3  16 -11 249.291 94.6698   1
  -3 -16 -11 161.465 78.8042   5
  -3 -16 -11 219.618 105.791   4
   3  16  11 177.880 81.5105   3
  -3 -16 -12 28.4973 62.7964   5
  -3  16 -12 66.2786 60.9055   1
  -3 -16 -13 854.441 134.856   5
  -3  16 -13 994.697 154.118   1
  -3  16 -14-8.14634 63.7473   1
  -3  16 -15 3.42358 73.4183   1
   3  17 -17 16.7795 61.5911   1
   3  17 -16 128.733 92.4331   1
   3  17 -15 101.883 76.7030   1
  -3 -17  15 55.4868 64.3617   5
  -3 -17  14 45.1741 65.6916   5
  -3 -17  13 24.0806 61.2646   5
  -3 -17  12 209.435 83.8916   5
  -3 -17  11 1806.03 186.935   5
  -3 -17  10 131.585 74.6585   5
  -3 -17   9 2269.56 204.417   5
  -3 -17   8 2068.04 203.821   5
  -3 -17   7 91.3286 69.6401   5
  -3 -17   6 4.71332 69.1699   5
  -3 -17   5 370.551 101.955   5
  -3 -17   4 273.790 74.3685   5
  -3 -17   3 69.7077 74.6240   5
  -3 -17   2 343.444 103.456   5
  -3 -17   1 170.062 87.7593   5
  -3 -17   0 781.292 136.374   5
  -3 -17  -1 1219.42 162.937   5
  -3 -17  -1 935.250 169.851   4
   3  17   2-8.09991 54.4841   3
  -3 -17  -2 86.7840 61.8969   5
  -3 -17  -2 84.5244 75.4561   4
   3  17   3 47.9535 62.8825   3
  -3 -17  -3 81.9161 73.9522   5
  -3 -17  -3 59.8489 91.5339   4
  -3 -17  -4 1230.37 160.936   5
  -3 -17  -4 1395.67 205.445   4
   3  17   4 1460.90 159.530   3
   3  17   5 418.516 95.2653   3
  -3 -17  -5 438.242 114.880   5
  -3 -17  -5 249.248 114.279   4
   3  17   6-0.42007 55.4633   3
  -3 -17  -6-14.6133 70.2052   5
  -3 -17  -6 185.386 99.5961   4
   3  17   7 485.303 106.399   3
  -3 -17  -7 511.470 112.092   5
  -3 -17  -7 545.149 147.043   4
   3  17   8 48.5094 63.9517   3
  -3 -17  -8 10.4295 66.3239   5
   3  17   9-7.38440 54.9724   3
  -3 -17  -9-102.982 83.8870   5
  -3 -17  -9-28.6939 99.5116   4
  -3  17  -9 57.6785 60.1492   1
  -3 -17 -10 58.7527 76.9459   5
  -3 -17 -10-73.8511 77.7333   4
  -3  17 -10 136.447 81.8573   1
   3  17  10-102.189 73.0836   3
  -3 -17 -11 1284.39 163.432   5
  -3 -17 -11 870.811 183.464   4
  -3  17 -11 1027.62 149.063   1
  -3  17 -12 74.5059 59.8223   1
  -3 -17 -12 2.04206 61.3805   5
  -3 -17 -12-124.119 117.327   4
  -3 -17 -13 155.634 82.4111   5
  -3  17 -13 203.920 94.9637   1
  -3 -18  15 46.9048 56.9378   5
  -3 -18  14 340.081 100.927   5
  -3 -18  13 821.618 137.696   5
  -3 -18  12 2863.77 243.866   5
  -3 -18  11 93.3615 84.1627   5
  -3 -18  10 640.048 127.143   5
  -3 -18   9 250.716 90.4737   5
  -3 -18   8 138.112 79.4531   5
  -3 -18   7 726.802 135.516   5
  -3 -18   6 426.314 106.056   5
  -3 -18   5 92.7499 76.7597   5
  -3 -18   4 1143.63 157.761   5
  -3 -18   3-16.7885 73.5904   5
  -3 -18   2 620.699 128.783   5
  -3 -18   1 2295.52 218.874   5
  -3 -18   0 511.806 119.633   5
  -3 -18  -1 137.364 84.1689   5
  -3 -18  -1 157.591 105.451   4
  -3 -18  -2 504.613 118.999   5
  -3 -18  -2 353.758 112.763   4
  -3 -18  -3 396.898 109.395   5
  -3 -18  -3 312.401 113.893   4
  -3 -18  -4 1117.00 158.365   5
  -3 -18  -4 1276.26 206.886   4
  -3 -18  -5 50.1747 62.8193   5
  -3 -18  -5 340.867 140.648   4
  -3 -18  -6 106.245 83.2596   5
  -3 -18  -6 93.4163 95.4881   4
  -3 -18  -7 535.107 116.644   5
  -3 -18  -7 727.269 162.349   4
  -3 -18  -8 533.687 123.372   5
  -3  18  -8 700.594 121.812   1
  -3 -18  -8 843.533 175.132   4
  -3 -18  -9 905.467 178.276   4
  -3 -18  -9 824.690 139.334   5
  -3  18  -9 968.858 142.393   1
  -3  18 -10 1012.66 144.124   1
  -3 -18 -10 886.368 149.062   5
  -3 -18 -10 1237.14 208.948   4
  -3 -18 -11 25.8062 68.9775   5
  -3 -18 -11 2.99983 75.3295   4
  -3  18 -11 141.563 78.7393   1
  -3  18 -12 108.725 76.1511   1
  -3 -18 -12 33.1508 75.0604   5
  -3 -19  10 232.652 94.6212   5
  -3 -19   9 392.552 113.282   5
  -3 -19   8 92.7910 66.6734   5
  -3 -19   7 133.924 87.3124   5
  -3 -19   6 265.784 102.582   5
  -3 -19   5-24.9811 76.0707   5
  -3 -19   4 112.450 75.8707   5
  -3 -19   3 7.94554 68.5874   5
  -3 -19   2 369.847 114.712   5
  -3 -19   1 145.647 85.4857   5
  -3 -19   0 852.280 145.041   5
  -3 -19  -1 222.031 90.6851   5
  -3 -19  -2 1018.31 166.352   5
  -3 -19  -2 965.682 182.773   4
  -3 -19  -3 73.1223 80.5484   5
  -3 -19  -3-95.5732 95.6793   4
  -3 -19  -4 612.086 134.771   5
  -3 -19  -4 243.855 110.048   4
  -3 -19  -5 2258.25 229.544   5
  -3 -19  -5 1824.33 243.005   4
  -3 -19  -6 1501.83 188.683   5
  -3 -19  -6 1734.33 237.876   4
  -3 -19  -7 744.030 144.759   5
  -3 -19  -7 852.213 178.063   4
  -3 -19  -8 1913.46 215.485   5
  -3 -19  -8 2085.97 262.260   4
  -3 -19  -9 19.3481 97.0475   4
  -3 -20  -3 505.908 134.590   4
  -3 -20  -4-94.5552 98.8257   4
  -3 -20  -5 946.016 179.524   4
  -3 -20  -6 459.539 145.617   4
  -3 -20  -7 474.412 150.433   4
   4   0 -25-82.1938 96.0115   3
   4   0 -24 3478.72 336.327   3
   4   0 -23-21.8170 94.3053   3
   4   0 -22 190.743 123.004   3
   4   0 -21 35.7684 95.0495   3
   4   0 -20 134.752 102.792   3
   4   0 -19 163.968 105.141   3
   4   0 -18 6740.89 397.325   3
   4   0 -17-10.8632 70.2222   3
   4   0 -16 412.856 109.572   3
   4   0 -15 129.718 97.3195   3
   4   0 -14 12405.4 504.949   3
   4   0 -13-115.946 87.4331   3
   4   0 -12 2921.86 228.543   3
   4   0 -11-35.9253 79.6983   3
   4   0 -10 6386.34 334.994   3
   4   0  -9 17.9401 70.1183   3
   4   0  -8 535.759 104.919   3
   4   0  -7 19.2722 61.0549   3
   4   0  -6 1752.47 162.705   3
   4   0  -5-44.5776 56.9900   3
   4   0  -4 763.592 109.994   3
   4   0  -3-11.1355 59.1239   3
   4   0  -2 9.45092 50.1631   3
   4   0  -1 22.8022 51.9977   3
  -4   0   1 75.1555 53.7087   4
   4   0   0 3967.36 230.152   3
  -4   0   0 4442.92 232.218   4
   4   0   1 73.1036 51.7661   3
  -4   0  -1-25.3420 50.9146   4
   4   0   2 488.883 90.6147   3
  -4   0  -2 590.804 89.9639   4
   4   0   3 101.286 61.9557   3
  -4   0  -3 23.8152 43.8195   4
   4   0   4 376.480 88.1048   3
  -4   0  -4 319.755 78.8938   4
   4   0   5 218.036 78.4891   3
   4   0   6 4466.18 243.113   3
   4   0   7 14.5984 61.8229   3
   4   0   8 1290.56 138.825   3
   4   0   9 24.6552 64.9077   3
   4   0  10 6186.59 313.050   3
   4   0  11 98.6119 73.7556   3
   4   0  12 495.806 115.680   3
   4   0  13 64.2124 81.2647   3
  -4   0 -13 437.038 122.896   2
  -4   0 -14 13228.4 513.040   2
   4   0  14 14233.8 523.129   3
  -4   0 -15 355.190 117.758   2
  -4   0 -16 3579.83 271.997   2
  -4   0 -17 168.307 88.0435   2
  -4   0 -18 722.722 142.695   2
  -4   0 -19-128.843 102.541   2
  -4   0 -20 178.969 102.703   2
  -4   0 -21 222.940 98.1598   1
  -4   0 -21-112.062 92.4677   2
  -4   0 -22 830.803 143.203   1
  -4   0 -23 96.7111 85.5293   1
   4   1 -25 612.691 165.506   3
   4  -1 -25 475.643 140.368   3
   4   1 -24 269.927 112.614   3
   4  -1 -24 365.306 141.431   3
   4   1 -23 823.240 172.193   3
   4  -1 -23 870.973 177.847   3
   4   1 -22 1572.37 221.929   3
   4  -1 -22 1519.30 217.035   3
   4   1 -21 77.7732 81.0544   3
   4  -1 -21-21.5016 81.0955   3
   4   1 -20-144.903 107.705   3
   4  -1 -20 46.7796 88.6415   3
   4   1 -19 130.032 99.1297   3
   4  -1 -19-29.3406 90.7506   3
   4   1 -18 83.0843 105.529   3
   4  -1 -18 86.5064 92.3764   3
   4   1 -17 503.413 114.453   3
   4  -1 -17 363.973 109.050   3
   4   1 -16 449.033 120.348   3
   4  -1 -16 565.664 129.307   3
   4   1 -15 4965.56 323.553   3
   4  -1 -15 5444.14 326.728   3
   4   1 -14 8132.62 406.922   3
   4  -1 -14 8299.91 402.660   3
   4   1 -13 63.6177 80.0840   3
   4  -1 -13 52.6161 73.8592   3
   4   1 -12-15.7268 69.9727   3
   4  -1 -12-57.2437 66.0767   3
   4   1 -11 97.3596 83.2474   3
   4  -1 -11 27.1686 73.1921   3
   4   1 -10 11.3883 72.9074   3
   4  -1 -10 62.0838 83.4390   3
   4   1  -9 602.269 109.512   3
   4  -1  -9 547.840 102.588   3
   4   1  -8 4275.52 262.904   3
   4  -1  -8 4151.46 252.310   3
   4   1  -7 164.209 69.9065   3
   4  -1  -7 246.928 75.4608   3
   4   1  -6 3081.61 214.888   3
   4  -1  -6 3102.38 207.570   3
   4   1  -5 7876.12 343.192   3
   4  -1  -5 8569.37 351.103   3
   4   1  -4 131.577 76.6791   3
   4  -1  -4 235.807 69.4560   3
   4   1  -3 13628.7 453.582   3
   4  -1  -3 13338.6 433.329   3
   4  -1  -2 4932.98 253.288   3
   4   1  -2 5394.34 273.312   3
   4  -1  -1 149.768 52.8646   3
   4   1  -1 232.135 80.2040   3
  -4  -1   1 192.943 69.3782   4
  -4   1   1 247.197 69.9938   4
   4  -1   0-101.139 71.4189   3
   4   1   0 5.89032 70.4449   3
  -4  -1   0 10.5687 51.1159   4
  -4   1   0-11.4369 46.2940   4
   4  -1   1 3981.99 226.006   3
   4   1   1 3781.58 225.909   3
  -4  -1  -1 3969.72 220.559   4
  -4   1  -1 3772.60 203.352   4
   4  -1   2 12137.0 396.406   3
   4   1   2 11128.1 394.662   3
  -4  -1  -2 11159.8 384.943   4
  -4   1  -2 11731.6 371.626   4
   4  -1   3 2751.98 183.805   3
   4   1   3 2809.67 198.310   3
  -4  -1  -3 2754.59 182.574   4
  -4   1  -3 2829.96 176.181   4
   4  -1   4 1072.10 124.516   3
   4   1   4 928.017 122.373   3
  -4  -1  -4 889.136 113.642   4
  -4   1  -4 883.226 104.588   4
   4  -1   5 71.8270 54.5724   3
   4   1   5 148.287 78.9128   3
   4  -1   6 903.653 111.744   3
   4   1   6 677.229 98.8884   3
   4  -1   7 182.639 73.7199   3
   4   1   7 62.8281 62.4317   3
   4  -1   8 5269.55 269.096   3
   4   1   8 5669.98 284.825   3
   4  -1   9 52.5243 77.4835   3
   4   1   9 40.5292 63.6340   3
   4  -1  10 1494.44 159.560   3
   4   1  10 1305.17 152.297   3
   4  -1  11 1208.08 144.138   3
   4   1  11 1292.12 152.706   3
  -4  -1 -12 5346.44 302.771   2
   4   1  12 5599.96 305.934   3
   4  -1  13 946.609 141.029   3
   4   1  13 787.501 142.531   3
  -4  -1 -13 663.490 132.994   2
  -4   1 -13 871.392 137.391   2
   4   1  14 703.332 138.903   3
  -4  -1 -14 337.861 109.952   2
  -4   1 -14 557.538 126.185   2
  -4  -1 -15 857.580 141.971   2
  -4   1 -15 924.253 149.097   2
  -4  -1 -16 1023.98 156.584   2
  -4   1 -16 1212.53 170.421   2
  -4  -1 -17 39.4895 76.7112   2
  -4   1 -17 131.776 89.4211   2
  -4  -1 -18 73.9835 92.2994   2
  -4   1 -18-52.8054 91.4387   2
  -4  -1 -19-12.1238 72.6946   2
  -4   1 -19 54.8489 82.4697   2
  -4  -1 -20 38.1472 73.9852   2
  -4   1 -20 252.609 110.144   2
  -4  -1 -21 913.446 162.361   2
  -4   1 -21 823.200 165.971   2
  -4   1 -21 881.080 148.849   1
  -4  -1 -21 770.946 135.878   1
  -4   1 -22 103.758 85.2882   1
  -4  -1 -22 164.174 94.5142   1
  -4   1 -23 84.5588 70.9225   1
  -4  -1 -23-30.8122 63.2216   1
   4   2 -25 1126.54 213.069   3
   4  -2 -25 981.838 196.739   3
   4   2 -24 67.6381 93.0773   3
   4  -2 -24-33.2177 89.6462   3
   4   2 -23 777.558 170.514   3
   4  -2 -23 800.193 161.938   3
   4   2 -22 63.6503 93.8018   3
   4  -2 -22 128.102 114.361   3
   4   2 -21 38.9176 75.3760   3
   4  -2 -21 204.865 111.802   3
   4   2 -20 1959.15 231.166   3
   4  -2 -20 1812.75 217.032   3
   4   2 -19 462.801 126.081   3
   4  -2 -19 645.332 141.651   3
   4   2 -18 1236.48 177.280   3
   4  -2 -18 1278.41 178.343   3
   4   2 -17 25.5736 78.5958   3
   4  -2 -17 23.9228 78.8298   3
   4   2 -16 1083.79 162.710   3
   4  -2 -16 1176.73 162.210   3
   4   2 -15 3744.47 283.825   3
   4  -2 -15 3231.01 257.860   3
   4   2 -14 3343.68 264.696   3
   4  -2 -14 3783.67 271.136   3
   4   2 -13 184.678 105.398   3
   4  -2 -13 90.8702 87.3587   3
   4   2 -12 6006.42 338.656   3
   4  -2 -12 6225.88 329.171   3
   4   2 -11 436.889 115.398   3
   4  -2 -11 699.022 115.580   3
   4   2 -10 7774.30 370.446   3
   4  -2 -10 7668.99 359.749   3
   4   2  -9 670.982 124.754   3
   4  -2  -9 795.191 130.447   3
   4   2  -8 15365.7 529.271   3
   4  -2  -8 15946.7 509.203   3
   4   2  -7 156.035 89.4217   3
   4  -2  -7 275.281 102.109   3
   4   2  -6 2005.02 193.922   3
   4  -2  -6 2232.89 179.376   3
   4  -2  -5 1369.69 135.880   3
   4   2  -5 1484.06 154.330   3
   4   2  -4-20.1496 74.0413   3
   4  -2  -4-33.5183 58.4843   3
   4   2  -3 4919.74 265.628   3
   4  -2  -3 5105.46 253.841   3
   4  -2  -2 2037.71 160.511   3
   4   2  -2 2055.97 175.285   3
  -4  -2   2 2266.78 176.715   4
   4  -2  -1 2894.05 194.379   3
   4   2  -1 3029.07 214.178   3
  -4  -2   1 3417.19 214.442   4
   4  -2   0 5026.15 246.332   3
   4   2   0 4523.98 255.273   3
  -4   2   0 5063.93 228.218   4
  -4  -2   0 5106.42 261.527   4
   4  -2   1 5395.68 255.243   3
   4   2   1 5638.44 278.658   3
  -4  -2  -1 5183.00 260.249   4
  -4   2  -1 5691.96 243.472   4
   4  -2   2 376.374 72.8589   3
   4   2   2 581.710 96.7592   3
  -4  -2  -2 333.533 77.1187   4
  -4   2  -2 425.662 72.1106   4
   4  -2   3 2590.20 173.028   3
   4   2   3 2835.98 196.842   3
  -4  -2  -3 2588.42 187.300   4
  -4   2  -3 2512.06 163.057   4
   4  -2   4 2244.62 169.768   3
   4   2   4 2624.37 195.780   3
  -4  -2  -4 2112.98 178.155   4
  -4   2  -4 2100.76 151.496   4
   4  -2   5 6431.44 282.513   3
   4   2   5 6753.14 312.575   3
   4  -2   6 60.7992 49.3771   3
   4   2   6 187.853 99.6084   3
   4  -2   7 737.239 99.8436   3
   4   2   7 683.390 108.493   3
   4  -2   8 177.987 68.2920   3
   4   2   8 388.203 109.199   3
   4   2   9 7103.99 333.297   3
   4  -2   9 7881.26 335.380   3
   4  -2  10 2615.38 202.063   3
   4   2  10 2428.21 209.069   3
   4  -2  11 890.204 133.771   3
   4   2  11 787.440 132.587   3
  -4  -2 -11 727.031 122.247   2
   4  -2  12 201.990 91.2573   3
   4   2  12 292.042 110.427   3
  -4  -2 -12 242.431 102.055   2
  -4  -2 -13 9791.52 423.100   2
   4   2  13 10769.1 444.866   3
   4   2  14 615.131 135.028   3
  -4  -2 -14 650.167 140.964   2
  -4   2 -14 727.815 138.106   2
  -4  -2 -15 3513.74 266.824   2
  -4   2 -15 3302.53 255.455   2
  -4  -2 -16 2263.67 217.740   2
  -4   2 -16 2298.59 225.275   2
  -4  -2 -17-13.7169 69.5442   2
  -4   2 -17 26.2878 74.6340   2
  -4  -2 -18-115.714 84.5964   2
  -4   2 -18-94.9199 78.6345   2
  -4  -2 -19 72.4765 75.0638   2
  -4   2 -19-2.28552 93.9572   2
  -4  -2 -20 59.0790 96.5525   2
  -4   2 -20 5.68244 82.5230   2
  -4  -2 -21 296.612 106.254   2
  -4   2 -21 437.045 136.606   2
  -4  -2 -21 434.788 107.983   1
  -4   2 -21 347.569 99.1036   1
  -4   2 -22 178.370 88.7500   1
   4   3 -25 576.572 165.974   1
   4  -3 -25 566.942 154.879   3
   4   3 -24 3260.01 324.809   1
   4   3 -24 2984.71 307.206   3
   4  -3 -24 2938.48 307.081   3
   4   3 -23 1481.43 223.210   1
   4   3 -23 1165.75 204.210   3
   4  -3 -23 1679.11 231.641   3
   4   3 -22 5148.82 387.810   1
   4   3 -22 5086.73 381.083   3
   4  -3 -22 4778.74 364.539   3
   4   3 -21 1191.65 189.096   1
   4   3 -21 1195.85 192.961   3
   4  -3 -21 1132.28 195.594   3
   4   3 -20 768.832 159.056   1
   4   3 -20 548.882 136.175   3
   4  -3 -20 713.844 156.017   3
   4   3 -19 762.622 154.098   3
   4  -3 -19 824.880 153.446   3
   4   3 -18 854.740 159.357   3
   4  -3 -18 974.652 168.586   3
   4   3 -17 21.4210 83.1101   3
   4  -3 -17 152.474 83.3354   3
   4   3 -16 187.676 105.065   3
   4  -3 -16 66.0965 83.6544   3
   4   3 -15 4117.15 297.086   3
   4  -3 -15 3674.20 264.268   3
   4   3 -14 3865.33 284.776   3
   4  -3 -14 3920.69 269.690   3
   4   3 -13 5933.01 348.320   3
   4  -3 -13 6894.62 351.958   3
   4   3 -12 61.1428 83.9835   3
   4  -3 -12 96.7056 72.9283   3
   4   3 -11 2922.93 234.220   3
   4  -3 -11 2872.99 221.766   3
   4   3 -10 5996.26 336.882   3
   4  -3 -10 6112.32 311.236   3
   4   3  -9 2549.53 215.634   3
   4  -3  -9 2746.58 205.283   3
   4   3  -8 137.984 77.7102   3
   4  -3  -8 422.952 105.119   3
   4   3  -7 40631.1 930.232   3
   4  -3  -7 39993.2 869.969   3
   4   3  -6 711.336 121.519   3
   4  -3  -6 936.433 122.353   3
   4   3  -5 15548.4 513.869   3
   4  -3  -5 15545.7 469.885   3
   4   3  -4 7400.09 341.422   3
   4  -3  -4 7588.60 314.036   3
   4  -3  -3 2075.28 162.011   3
   4   3  -3 2169.60 184.686   3
   4  -3  -2 2067.91 155.247   3
   4   3  -2 2136.47 174.982   3
  -4  -3   2 2436.53 187.721   4
   4  -3  -1 7680.60 308.933   3
   4   3  -1 7546.89 335.248   3
  -4  -3   1 8196.74 344.026   4
   4  -3   0 168.326 59.1497   3
   4   3   0 193.836 65.1771   3
  -4  -3   0 241.659 76.4481   4
   4  -3   1-93.6765 60.2139   3
   4   3   1 58.3231 66.3640   3
  -4  -3  -1-32.3205 67.7915   4
  -4   3  -1-58.6434 41.6959   4
   4  -3   2 10177.9 351.446   3
   4   3   2 9303.20 367.248   3
  -4  -3  -2 9674.00 375.947   4
  -4   3  -2 10285.7 326.871   4
   4  -3   3 3699.36 204.682   3
  -4  -3  -3 4064.27 248.378   4
  -4   3  -3 3701.86 190.743   4
   4  -3   4 4410.50 221.831   3
   4   3   4 4113.37 246.163   3
  -4  -3  -4 4380.65 252.221   4
  -4   3  -4 4426.64 210.767   4
   4  -3   5 6507.35 281.157   3
   4   3   5 6307.12 303.876   3
  -4   3  -5 6409.88 260.460   4
   4  -3   6 830.992 110.548   3
   4   3   6 928.251 126.411   3
   4  -3   7 2188.31 165.940   3
   4   3   7 2499.47 194.502   3
   4   3   8 2338.13 190.771   3
   4  -3   8 2352.81 177.797   3
   4   3   9 5085.41 288.620   3
   4  -3   9 4339.79 247.906   3
  -4  -3 -10 7628.76 340.346   2
   4  -3  10 7513.65 332.839   3
   4   3  10 7506.25 355.214   3
   4  -3  11 264.891 91.6682   3
   4   3  11 200.788 99.2982   3
  -4  -3 -11 209.480 87.3115   2
   4   3  12 70.6963 76.3880   3
  -4  -3 -12 66.3780 71.5285   2
   4  -3  12 42.8006 63.5404   3
   4   3  13 763.149 137.830   3
  -4  -3 -13 614.792 117.764   2
   4   3  14 214.324 105.567   3
  -4  -3 -14 163.310 99.3020   2
  -4   3 -14 331.962 114.349   2
  -4  -3 -15 4723.86 304.594   2
  -4   3 -15 4854.42 311.824   2
   4   3  15 5130.51 323.363   3
  -4  -3 -16 443.148 119.585   2
  -4   3 -16 495.361 129.759   2
  -4  -3 -17 43.6105 69.2062   2
  -4   3 -17-37.8586 66.1085   2
  -4  -3 -18 401.624 115.279   2
  -4   3 -18 414.554 112.555   2
  -4  -3 -19 620.886 134.651   2
  -4   3 -19 910.664 168.290   2
  -4  -3 -20 406.574 123.664   2
  -4   3 -20 225.224 103.452   2
  -4  -3 -21-96.2004 94.4387   2
  -4   3 -21-183.370 101.096   2
  -4   3 -21 3.67547 73.2316   1
  -4   3 -22 52.4790 82.9436   1
   4  -4 -25 2266.90 271.590   3
   4   4 -24-0.89264 103.633   1
   4   4 -24 396.929 151.781   3
   4  -4 -24 246.261 130.558   3
   4   4 -23 4623.55 383.810   1
   4   4 -23 4715.74 378.590   3
   4  -4 -23 4408.44 363.411   3
   4   4 -22 784.502 166.254   1
   4   4 -22 822.602 170.214   3
   4  -4 -22 958.532 177.652   3
   4   4 -21 668.799 153.548   1
   4   4 -21 889.349 178.980   3
   4  -4 -21 1138.45 191.530   3
   4   4 -20 626.684 148.099   1
   4   4 -20 710.986 144.650   3
   4  -4 -20 901.307 174.907   3
   4   4 -19-104.524 102.232   1
   4   4 -19 37.2776 82.7365   3
   4  -4 -19 64.9727 87.4532   3
   4   4 -18 19.2553 79.2727   1
   4   4 -18 144.051 100.242   3
   4  -4 -18-1.62894 69.0297   3
   4   4 -17 3423.71 284.509   3
   4  -4 -17 3569.55 276.697   3
   4   4 -16 4935.52 339.226   3
   4  -4 -16 4946.03 317.955   3
   4   4 -15 5160.53 340.763   3
   4  -4 -15 5489.53 323.741   3
   4   4 -14 3466.96 271.118   3
   4  -4 -14 3209.80 248.931   3
   4   4 -13 3509.17 271.304   3
   4  -4 -13 3575.59 250.897   3
   4   4 -12 16194.5 588.196   3
   4  -4 -12 16848.9 547.587   3
   4   4 -11 2498.41 228.334   3
   4  -4 -11 3387.95 247.617   3
   4   4 -10 14378.8 534.197   3
   4  -4 -10 15676.3 507.694   3
   4   4  -9 66.4529 83.4623   3
   4  -4  -9 71.8777 67.1636   3
   4   4  -8 7044.82 355.212   3
   4  -4  -8 7326.34 322.339   3
   4   4  -7 41.8516 78.7589   3
   4  -4  -7 78.6039 64.8137   3
   4   4  -6 7384.76 353.593   3
   4  -4  -6 6907.92 304.240   3
   4   4  -5 5111.74 289.056   3
   4  -4  -5 5596.32 266.710   3
   4   4  -4 32749.8 797.766   3
   4  -4  -4 33295.3 726.157   3
   4  -4  -3 601.986 97.0286   3
   4   4  -3 631.852 121.190   3
   4  -4  -2 9265.02 333.616   3
   4   4  -2 9057.97 370.282   3
  -4  -4   2 9304.42 376.491   4
   4  -4  -1 926.894 107.047   3
   4   4  -1 1025.47 131.149   3
  -4  -4   1 905.092 126.623   4
   4  -4   0 8680.18 314.901   3
   4   4   0 8886.32 369.933   3
  -4  -4   0 9136.60 374.594   4
   4  -4   1-19.8492 50.7448   3
   4   4   1-20.9709 70.5718   3
  -4  -4  -1 38.5343 82.0950   4
  -4   4  -1 27.4976 41.7262   4
   4  -4   2 157.805 49.2478   3
   4   4   2 134.782 72.2486   3
  -4  -4  -2 106.322 64.9861   4
  -4   4  -2 207.004 52.8087   4
   4  -4   3 621.846 88.6228   3
   4   4   3 817.782 122.694   3
  -4  -4  -3 841.712 127.008   4
  -4   4  -3 590.381 74.7153   4
   4  -4   4 1990.60 146.796   3
   4   4   4 2265.34 194.420   3
  -4  -4  -4 2441.63 195.649   4
  -4   4  -4 2191.60 140.996   4
   4  -4   5 2552.29 171.570   3
   4   4   5 2702.38 203.357   3
  -4   4  -5 2347.49 150.975   4
   4  -4   6 1939.64 152.806   3
   4   4   6 2566.56 209.300   3
   4  -4   7 70.8286 61.2357   3
   4   4   7 11.7232 67.2835   3
   4   4   8 854.255 161.593   3
   4  -4   8 392.922 85.6872   3
   4   4   9 2684.23 212.418   3
  -4  -4  -9 2328.19 185.987   2
   4  -4   9 2287.87 178.849   3
   4  -4  10 38.2393 52.6596   3
   4   4  10 148.680 92.0838   3
  -4  -4 -10 82.9186 69.3509   2
  -4  -4 -11 2981.74 221.712   2
   4  -4  11 2684.93 198.721   3
   4   4  11 2860.70 225.251   3
  -4  -4 -12 1870.45 184.528   2
   4   4  12 1747.25 182.941   3
   4   4  13 310.662 107.935   3
  -4  -4 -13 342.862 102.591   2
  -4  -4 -14 2800.59 233.298   2
  -4   4 -14 3034.01 243.624   2
   4   4  14 2908.89 245.739   3
  -4  -4 -15 2529.80 226.272   2
  -4   4 -15 2693.88 241.105   2
   4   4  15 2899.51 248.300   3
  -4  -4 -16 892.336 148.350   2
  -4   4 -16 1183.96 171.761   2
  -4  -4 -17-97.4333 88.3481   2
  -4   4 -17-31.4601 69.7196   2
  -4  -4 -18 1581.33 199.519   2
  -4   4 -18 1591.86 202.771   2
  -4  -4 -19 652.643 141.824   2
  -4   4 -19 614.469 139.036   2
  -4  -4 -20 197.712 103.182   2
  -4   4 -20-97.7752 93.5666   2
  -4  -4 -21 363.399 123.766   2
  -4   4 -21 387.007 117.489   2
  -4   4 -21 420.949 122.402   1
   4   5 -24 604.934 165.118   1
   4   5 -24 712.990 186.899   3
   4   5 -23 4962.12 400.223   1
   4   5 -23 4330.61 369.263   3
   4  -5 -23 4352.15 354.090   3
   4   5 -22 903.454 183.374   1
   4   5 -22 1273.42 218.390   3
   4  -5 -22 1300.76 211.740   3
   4   5 -21 4487.05 360.947   1
   4   5 -21 4480.41 359.858   3
   4  -5 -21 4453.83 340.913   3
   4   5 -20 1671.43 214.892   1
   4  -5 -20 1779.99 219.547   3
   4   5 -20 1783.40 234.873   3
   4   5 -19-75.3126 102.861   1
   4   5 -19-1.47927 79.6805   3
   4  -5 -19 83.1641 76.7012   3
   4   5 -18 474.535 123.989   1
   4   5 -18 630.916 150.844   3
   4  -5 -18 825.793 146.441   3
   4   5 -17 511.818 118.384   1
   4   5 -17 572.630 131.647   3
   4  -5 -17 420.048 106.386   3
   4   5 -16 1336.48 187.729   3
   4  -5 -16 1225.37 164.191   3
   4   5 -15 5383.80 350.367   3
   4  -5 -15 6068.81 337.967   3
   4   5 -14 1808.06 210.994   3
   4  -5 -14 1995.37 194.407   3
   4   5 -13 6321.34 365.653   3
   4  -5 -13 6245.99 328.762   3
   4   5 -12 2223.69 220.960   3
   4  -5 -12 2641.92 213.366   3
   4   5 -11 6988.80 372.713   3
   4  -5 -11 6991.82 333.539   3
   4   5 -10-67.1435 83.1286   3
   4  -5 -10 40.6828 61.5775   3
   4   5  -9 6895.13 363.807   3
   4  -5  -9 7733.96 334.673   3
   4   5  -8-127.294 86.3341   3
   4  -5  -8 51.6945 76.4283   3
   4   5  -7 3172.82 234.386   3
   4  -5  -7 2768.08 191.203   3
   4   5  -6 349.079 86.5834   3
   4  -5  -6 236.284 55.6796   3
   4   5  -5 3427.02 239.344   3
   4  -5  -5 3256.54 198.021   3
   4   5  -4 7234.47 348.710   3
   4  -5  -4 7268.95 293.554   3
   4  -5  -3 5315.11 242.834   3
   4   5  -3 5793.89 302.735   3
   4  -5  -2 4747.02 226.564   3
   4   5  -2 4215.67 261.784   3
  -4  -5   2 4926.51 280.727   4
   4  -5  -1 1236.01 116.313   3
   4   5  -1 1198.54 139.631   3
  -4  -5   1 1290.26 159.173   4
   4  -5   0 7103.23 273.915   3
   4   5   0 7017.25 333.315   3
  -4  -5   0 7863.71 361.002   4
   4  -5   1 418.656 72.8103   3
   4   5   1 524.924 99.4872   3
  -4  -5  -1 449.023 98.9358   4
   4  -5   2 407.147 65.7941   3
   4   5   2 264.374 73.8026   3
  -4  -5  -2 303.102 83.6472   4
  -4   5  -2 434.083 59.5491   4
   4  -5   3 1342.38 121.052   3
   4   5   3 1404.29 151.143   3
  -4   5  -3 1537.02 110.249   4
  -4  -5  -3 1251.82 152.515   4
   4  -5   4 233.211 60.9216   3
   4   5   4 209.307 88.2360   3
  -4  -5  -4 422.912 106.980   4
  -4   5  -4 238.205 50.6549   4
   4  -5   5 5095.26 238.381   3
   4   5   5 5723.92 300.366   3
  -4   5  -5 5084.14 214.302   4
   4   5   6 10409.7 403.440   3
   4  -5   6 11242.2 368.635   3
   4   5   7 1972.74 184.749   3
   4  -5   7 1896.93 152.374   3
   4  -5   8 48.6880 51.5472   3
  -4  -5  -8 88.0427 65.7782   2
   4  -5   9 176.624 67.9284   3
  -4  -5  -9 349.568 98.9830   2
   4  -5  10 98.5507 55.9358   3
   4   5  10 128.778 76.9602   3
  -4  -5 -10 120.651 73.4047   2
   4   5  11 206.774 101.821   3
  -4  -5 -11 354.707 98.4404   2
   4   5  12 56.5593 76.9374   3
  -4  -5 -12 199.773 79.4530   2
   4   5  13 583.560 128.889   3
  -4  -5 -13 783.769 129.563   2
   4   5  14 968.093 151.530   3
  -4  -5 -14 917.288 142.619   2
  -4  -5 -15 5630.56 336.314   2
  -4   5 -15 5366.86 332.245   2
   4   5  15 6015.75 355.981   3
  -4  -5 -16 388.083 117.260   2
  -4   5 -16 541.299 124.425   2
  -4  -5 -17 605.852 139.080   2
  -4   5 -17 741.699 149.289   2
  -4  -5 -18 304.751 120.979   2
  -4   5 -18 123.226 89.2271   2
  -4  -5 -19-4.26209 92.1883   2
  -4   5 -19 201.096 112.765   2
  -4  -5 -20 319.981 115.000   2
  -4   5 -20 174.094 98.7595   2
  -4  -5 -21 1418.15 199.335   2
  -4   5 -21 942.950 166.560   1
   4   6 -23 201.554 117.643   1
   4   6 -23 30.5710 92.3554   3
   4  -6 -23 291.645 124.302   3
   4   6 -22 5031.72 398.790   1
   4   6 -22 4878.99 387.358   3
   4  -6 -22 4504.54 352.749   3
   4   6 -21 786.093 165.120   1
   4   6 -21 1074.24 196.102   3
   4  -6 -21 957.437 172.788   3
   4   6 -20 8.21583 105.090   1
   4   6 -20 323.119 116.052   3
   4  -6 -20 327.090 121.298   3
   4   6 -19 173.298 99.1108   1
   4   6 -19 270.635 103.408   3
   4  -6 -19 365.215 104.916   3
   4   6 -18 608.548 135.588   1
   4   6 -18 735.679 146.733   3
   4  -6 -18 867.838 139.490   3
   4   6 -17 101.604 78.7045   1
   4   6 -17 129.814 97.1506   3
   4  -6 -17 108.369 62.6329   3
   4   6 -16 441.389 118.922   1
   4   6 -16 661.418 139.825   3
   4  -6 -16 747.286 136.539   3
   4   6 -15-12.5793 81.5976   3
   4  -6 -15 144.712 89.1519   3
   4   6 -14 5916.91 365.113   3
   4  -6 -14 6154.19 332.089   3
   4   6 -13 16843.8 618.665   3
   4  -6 -13 16823.6 555.003   3
   4   6 -12 24.1775 74.2212   3
   4  -6 -12 165.977 75.9419   3
   4   6 -11 592.953 117.593   3
   4  -6 -11 918.160 126.413   3
   4   6 -10 258.140 95.9520   3
   4  -6 -10 678.750 120.994   3
   4   6  -9 7791.54 386.856   3
   4  -6  -9 7542.89 327.940   3
   4   6  -8 2960.96 236.163   3
   4  -6  -8 2969.38 209.957   3
   4  -6  -7 1942.67 156.966   3
   4   6  -7 1599.45 172.235   3
   4  -6  -6 1441.43 131.266   3
   4   6  -6 1510.78 166.432   3
   4   6  -5 5107.84 294.994   3
   4  -6  -5 5252.94 248.647   3
   4  -6  -4 7060.88 284.033   3
   4   6  -4 7479.87 355.173   3
   4  -6  -3 19559.6 493.120   3
   4   6  -3 18473.6 581.517   3
   4  -6  -2-1.63652 39.0109   3
   4   6  -2 51.9864 67.4343   3
  -4  -6   2 78.7804 86.2569   4
   4  -6  -1 3725.49 194.851   3
   4   6  -1 3276.23 229.309   3
  -4  -6   1 4107.39 265.760   4
   4  -6   0 1664.34 126.436   3
   4   6   0 1789.60 171.433   3
  -4  -6   0 1874.22 187.466   4
   4  -6   1 195.476 47.5277   3
   4   6   1 83.1083 64.0654   3
   4  -6   2-60.3703 48.0923   3
   4   6   2-59.0823 68.3933   3
  -4  -6  -2-95.0152 83.7794   4
   4  -6   3 2518.60 156.028   3
   4   6   3 2191.72 188.595   3
  -4  -6  -3 2688.72 216.789   4
  -4   6  -3 2320.18 127.389   4
   4  -6   4 1251.11 114.806   3
   4   6   4 1009.36 133.289   3
  -4   6  -4 1037.74 90.2848   4
  -4  -6  -4 1318.27 154.341   4
   4  -6   5 14.8829 45.1533   3
   4   6   5 109.291 100.240   3
  -4  -6  -5 92.5638 96.4730   4
  -4   6  -5-22.3966 35.4861   4
   4   6   6 3859.57 244.116   3
  -4   6  -6 3929.69 182.776   4
   4  -6   6 4441.73 216.589   3
   4   6   7 5828.55 307.087   3
  -4  -6  -7 5963.05 277.680   2
   4  -6   7 6264.47 267.710   3
   4   6   8 2395.65 198.140   3
  -4  -6  -8 2440.17 182.603   2
   4  -6   8 2336.56 165.053   3
   4   6   9 1775.56 187.410   3
  -4  -6  -9 1141.59 166.653   2
  -4  -6 -10 2737.31 207.779   2
   4   6  10 2602.76 218.842   3
  -4  -6 -11 2082.11 185.536   2
   4   6  11 2389.48 211.664   3
   4   6  12 456.611 109.587   3
  -4  -6 -12 443.516 99.0432   2
   4   6  13 315.694 99.2013   3
  -4  -6 -13 211.507 88.3523   2
   4   6  14 947.976 153.287   3
  -4  -6 -14 922.592 140.284   2
   4   6  15 606.055 136.327   3
  -4  -6 -15 396.457 100.837   2
  -4   6 -15 373.473 109.296   2
  -4  -6 -16 61.4460 61.3760   2
  -4   6 -16 125.480 87.9349   2
  -4  -6 -17 1898.65 208.557   2
  -4   6 -17 1929.68 212.393   2
  -4  -6 -18 1224.22 189.175   2
  -4   6 -18 1087.36 178.781   2
  -4  -6 -19 235.762 101.991   2
  -4   6 -19 396.748 126.322   2
  -4  -6 -20 223.837 111.711   2
  -4   6 -20 27.3370 77.2150   2
  -4  -6 -21-95.5550 86.3297   2
   4  -7 -25 216.277 106.131   3
   4  -7 -24 554.512 146.297   3
   4   7 -23-25.2987 106.646   1
   4   7 -23 82.7537 90.2317   3
   4  -7 -23 170.484 109.947   3
   4   7 -22-149.658 117.282   1
   4   7 -22 123.317 118.284   3
   4   7 -21 1888.73 247.556   1
   4   7 -21 2005.98 246.515   3
   4  -7 -21 2265.96 248.931   3
   4   7 -20 315.638 129.935   1
   4   7 -20 283.533 102.691   3
   4  -7 -20 664.696 147.500   3
   4   7 -19 294.761 119.531   1
   4   7 -19 176.130 104.059   3
   4  -7 -19 321.687 107.774   3
   4   7 -18 636.048 145.066   1
   4   7 -18 808.654 155.112   3
   4  -7 -18 1053.43 163.178   3
   4   7 -17-21.2075 80.2614   1
   4   7 -17-81.0753 99.3478   3
   4  -7 -17 137.034 87.6675   3
   4   7 -16 308.210 106.464   1
   4   7 -16 586.096 140.517   3
   4  -7 -16 445.886 109.718   3
   4   7 -15 488.520 125.913   1
   4   7 -15 485.687 130.968   3
   4  -7 -15 507.192 111.847   3
   4   7 -14 3629.13 291.224   3
   4  -7 -14 3313.59 241.577   3
   4   7 -13 688.480 144.480   3
   4  -7 -13 730.527 122.111   3
   4   7 -12 239.840 99.2567   3
   4  -7 -12 297.094 82.0182   3
   4  -7 -11 1360.74 147.793   3
   4   7 -11 982.854 158.779   3
   4   7 -10 279.977 103.266   3
   4  -7 -10 266.666 74.6161   3
   4   7  -9 893.475 149.415   3
   4  -7  -9 800.969 110.967   3
   4   7  -8 2728.23 230.719   3
   4  -7  -8 2652.43 189.522   3
   4   7  -7 92.9541 75.9619   3
   4  -7  -7 160.757 55.0212   3
   4   7  -6 5527.92 312.146   3
   4  -7  -6 5309.53 248.612   3
   4   7  -5 412.781 98.2459   3
   4  -7  -5 407.895 74.2782   3
   4  -7  -4 18937.1 480.468   3
   4   7  -4 17983.4 585.439   3
   4  -7  -3 7964.77 289.639   3
   4   7  -3 7534.25 361.114   3
   4  -7  -2 5167.25 224.158   3
   4   7  -2 5738.91 308.119   3
  -4  -7   2 5201.22 304.064   4
   4  -7  -1 2712.83 157.089   3
   4   7  -1 2615.58 212.333   3
  -4  -7   1 2993.15 235.888   4
   4  -7   0 1400.71 113.485   3
   4   7   0 1468.96 162.135   3
   4  -7   1 23.2100 42.7449   3
   4   7   1 92.5006 73.6063   3
  -4  -7  -1 41.3623 74.5150   4
   4  -7   2 1250.68 104.600   3
   4   7   2 1142.62 142.886   3
  -4  -7  -2 1085.54 145.864   4
   4  -7   3 6897.91 256.302   3
   4   7   3 6154.61 314.876   3
  -4  -7  -3 6592.07 347.898   4
   4  -7   4 370.235 68.2356   3
   4   7   4 514.460 115.219   3
  -4  -7  -4 331.887 104.842   4
   4   7   5 4763.22 279.905   3
  -4  -7  -5 4857.82 304.973   4
   4  -7   5 5328.61 230.905   3
   4  -7   6 547.169 78.9672   3
   4   7   6 263.021 78.2958   3
  -4  -7  -6 443.094 78.6488   2
   4  -7   7 585.327 89.2799   3
   4   7   7 573.735 110.477   3
  -4  -7  -7 552.546 92.2784   2
   4   7   8 501.141 101.639   3
  -4  -7  -8 528.465 91.3491   2
   4  -7   8 691.229 93.6022   3
   4   7   9 1384.89 161.231   3
  -4  -7  -9 1520.82 150.612   2
   4   7  10 453.341 111.693   3
  -4  -7 -10 483.956 99.6370   2
   4   7  11 1297.29 167.171   3
  -4  -7 -11 1222.68 143.106   2
  -4  -7 -12 2221.43 196.082   2
   4   7  12 2111.36 200.853   3
   4   7  13-8.82183 65.6562   3
  -4  -7 -13-48.0960 66.0975   2
   4   7  14 67.3809 91.1361   3
  -4  -7 -14 62.7911 63.0040   2
   4   7  15 195.231 90.8757   3
  -4  -7 -15 381.107 111.243   2
  -4   7 -15 128.630 97.5789   2
  -4  -7 -16 3398.44 268.821   2
  -4   7 -16 3412.18 276.544   2
  -4  -7 -17 295.336 106.125   2
  -4   7 -17 287.196 117.903   2
  -4  -7 -18-37.8824 76.7475   2
  -4   7 -18 143.756 93.9328   2
  -4  -7 -19 473.936 132.350   2
  -4   7 -19 752.464 155.748   2
  -4  -7 -20 729.157 150.862   2
  -4   7 -20 926.059 163.543   2
   4  -8 -24 139.714 93.8617   3
   4   8 -23 514.716 137.764   3
   4  -8 -23 612.023 149.940   3
   4   8 -22 3034.66 310.602   3
   4   8 -22 2813.76 304.568   1
   4  -8 -22 2995.39 286.491   3
   4   8 -21 62.3076 96.1667   1
   4   8 -21-9.37131 87.3020   3
   4  -8 -21 220.152 108.614   3
   4   8 -20 195.915 103.970   1
   4   8 -20 198.120 112.053   3
   4  -8 -20 270.257 88.9084   3
   4   8 -19 418.345 125.466   1
   4   8 -19 206.895 90.6868   3
   4  -8 -19 415.723 116.650   3
   4   8 -18 109.469 108.233   1
   4   8 -18-102.685 103.481   3
   4  -8 -18 23.8340 67.7469   3
   4   8 -17 3461.57 302.935   3
   4   8 -17 3013.73 287.376   1
   4  -8 -17 3180.12 250.712   3
   4   8 -16 514.483 134.767   1
   4   8 -16 543.659 143.254   3
   4  -8 -16 539.129 110.887   3
   4   8 -15 2698.23 254.281   3
   4   8 -15 2450.38 247.377   1
   4  -8 -15 2262.46 207.101   3
   4   8 -14 3346.06 281.906   3
   4  -8 -14 3319.29 238.881   3
   4  -8 -13 1404.06 156.149   3
   4   8 -13 1291.20 187.503   3
   4   8 -12 4007.84 299.375   3
   4  -8 -12 3982.13 247.399   3
   4   8 -11 754.754 139.965   3
   4  -8 -11 539.758 95.7894   3
   4   8 -10 577.317 119.786   3
   4  -8 -10 837.843 112.697   3
   4   8  -9 315.373 99.1556   3
   4  -8  -9 435.763 89.8788   3
   4   8  -8 679.510 131.252   3
   4  -8  -8 666.752 96.2649   3
   4  -8  -7 1020.79 111.909   3
   4   8  -7 962.133 144.587   3
   4   8  -6 202.440 87.1061   3
   4  -8  -6 192.618 56.4217   3
   4  -8  -5 1789.91 133.744   3
   4   8  -5 1639.12 171.087   3
   4  -8  -4 111.128 46.9541   3
   4   8  -4 74.3973 87.1296   3
   4  -8  -3 4026.34 190.858   3
   4   8  -3 4148.08 269.500   3
   4  -8  -2 2187.12 136.127   3
   4   8  -2 2155.57 190.190   3
  -4  -8   2 2399.98 215.914   4
   4  -8  -1 5510.30 216.762   3
   4   8  -1 4933.56 289.068   3
  -4  -8   1 5150.63 315.880   4
   4  -8   0 5912.06 222.211   3
   4   8   0 4968.02 290.974   3
  -4  -8   0 5688.32 330.632   4
   4  -8   1 492.536 65.1451   3
   4   8   1 499.507 103.700   3
  -4  -8  -1 325.182 88.8499   4
   4  -8   2 2120.82 131.687   3
   4   8   2 2009.99 182.964   3
  -4  -8  -2 1751.49 188.484   4
   4   8   3 1124.83 143.493   3
  -4  -8  -3 1462.33 182.408   4
   4  -8   3 1444.81 108.852   3
   4  -8   4 185.760 46.6695   3
   4   8   4 225.395 84.3290   3
  -4  -8  -4 251.069 62.7045   2
  -4  -8  -4 160.094 82.1416   4
   4   8   5 1336.92 164.190   3
  -4  -8  -5 1334.08 122.878   2
  -4  -8  -5 1115.52 167.176   4
   4  -8   5 1322.80 109.806   3
   4   8   6 1470.81 159.491   3
  -4  -8  -6 1514.47 133.847   2
   4  -8   6 1761.43 130.419   3
   4   8   7 83.0534 69.6860   3
  -4  -8  -7-5.32146 44.4428   2
   4   8   8 343.999 119.326   3
  -4  -8  -8 94.6504 65.6511   2
   4   8   9 79.2160 79.5840   3
  -4  -8  -9 311.796 84.7206   2
  -4  -8 -10 2217.07 189.545   2
   4   8  10 2173.17 207.872   3
   4   8  11 1053.48 153.714   3
  -4  -8 -11 970.694 139.116   2
   4   8  12 934.818 144.882   3
  -4  -8 -12 803.615 126.764   2
   4   8  13 170.421 101.116   3
  -4  -8 -13 204.019 89.7393   2
   4   8  14 688.905 138.558   3
  -4  -8 -14 1044.18 150.891   2
   4   8  15 27.7744 78.9521   3
  -4  -8 -15 9.11521 66.5724   2
  -4   8 -15 102.771 85.3957   2
  -4  -8 -16 191.823 88.3215   2
  -4   8 -16 46.0845 60.7840   2
  -4  -8 -17 936.052 158.979   2
  -4   8 -17 1441.56 193.861   2
  -4  -8 -18 843.900 157.469   2
  -4   8 -18 833.552 150.416   2
  -4  -8 -19 853.247 148.895   2
  -4   8 -19 1193.64 186.597   2
  -4   8 -20 67.1037 83.4698   2
  -4  -8 -20-9.36578 92.6142   2
   4   9 -22 509.399 143.906   1
   4   9 -22 342.688 118.338   3
   4  -9 -22 808.596 163.805   3
   4   9 -21-46.3402 93.8743   1
   4   9 -21 105.752 103.003   3
   4  -9 -21 110.750 86.5574   3
   4   9 -20 535.625 148.748   1
   4   9 -20 470.989 139.708   3
   4  -9 -20 472.878 117.515   3
   4   9 -19 79.2102 104.455   1
   4   9 -19-78.6349 98.9572   3
   4  -9 -19-12.7605 74.4525   3
   4   9 -18 338.493 123.050   1
   4   9 -18 220.105 100.542   3
   4  -9 -18 180.995 82.6115   3
   4   9 -17 97.1780 103.655   1
   4   9 -17 57.3456 97.5059   3
   4  -9 -17 12.8058 60.8472   3
   4   9 -16 1206.03 186.085   1
   4   9 -16 1541.20 207.225   3
   4  -9 -16 1360.11 162.787   3
   4   9 -15 598.500 129.749   1
   4   9 -15 849.643 162.106   3
   4  -9 -15 867.231 130.382   3
   4   9 -14 4646.09 334.194   3
   4  -9 -14 4453.94 274.289   3
   4  -9 -13 1668.91 163.443   3
   4   9 -13 1440.02 193.874   3
   4   9 -12 194.931 110.433   3
   4  -9 -12 44.4820 58.4449   3
   4   9 -11 2909.90 253.778   3
   4  -9 -11 3408.86 220.305   3
   4   9 -10 363.877 117.538   3
   4  -9 -10 334.249 73.4802   3
   4   9  -9 1945.72 202.786   3
   4  -9  -9 2008.27 159.773   3
   4   9  -8 1661.38 186.930   3
   4  -9  -8 1356.72 126.759   3
   4   9  -7 27.8131 64.6192   3
   4  -9  -7 11.5832 36.2358   3
   4   9  -6 275.385 97.1851   3
   4  -9  -6 253.095 60.8721   3
   4  -9  -5 2311.34 146.838   3
   4   9  -5 2244.15 205.521   3
   4  -9  -4 1311.09 106.840   3
   4   9  -4 1289.99 158.290   3
   4   9  -3 167.706 77.6471   3
   4   9  -2 2251.28 199.970   3
  -4  -9   2 2507.38 222.444   4
   4   9  -1 2112.56 194.621   3
  -4  -9   1 2468.68 222.054   4
   4   9   0 1400.26 161.703   3
  -4  -9   0 1584.75 188.463   4
   4   9   1 2278.29 200.847   3
  -4  -9  -1 2167.01 213.668   4
   4   9   2 233.219 80.3338   3
  -4  -9  -2 278.263 57.5539   2
  -4  -9  -2 231.316 77.4359   4
   4   9   3 563.512 115.823   3
  -4  -9  -3 602.566 83.0300   2
  -4  -9  -3 515.718 122.608   4
   4   9   4 570.846 113.086   3
  -4  -9  -4 536.372 78.8869   2
  -4  -9  -4 486.292 123.635   4
   4   9   5 1627.83 171.711   3
  -4  -9  -5 1612.44 133.615   2
  -4  -9  -5 1577.08 193.828   4
   4   9   6-13.6604 57.7439   3
  -4  -9  -6 84.9884 49.8406   2
  -4  -9  -6 81.0872 90.3701   4
   4   9   7 991.127 145.103   3
  -4  -9  -7 970.712 115.691   2
   4   9   8 164.872 74.0384   3
  -4  -9  -8 184.151 62.4071   2
   4   9   9 20.8365 70.3178   3
  -4  -9  -9-49.7857 51.3718   2
   4   9  10 376.384 105.830   3
  -4  -9 -10 227.262 83.7439   2
   4   9  11 308.254 102.355   3
  -4  -9 -11 250.240 86.6945   2
   4   9  12 33.8223 62.9360   3
  -4  -9 -12 155.706 88.6393   2
  -4  -9 -13 2452.68 212.476   2
   4   9  13 2794.29 244.213   3
   4   9  14 108.771 82.2069   3
  -4  -9 -14 384.815 109.854   2
   4   9  15 986.155 165.680   3
  -4  -9 -15 791.057 143.839   2
  -4   9 -15 674.755 133.632   2
  -4  -9 -16 929.706 150.345   2
  -4   9 -16 955.601 155.480   2
  -4  -9 -17 29.8038 77.5843   2
  -4   9 -17 227.901 100.312   2
  -4   9 -18-58.5233 72.2153   2
  -4  -9 -18-47.3317 84.3789   2
  -4   9 -19 162.220 109.753   2
   4  10 -22 288.683 117.451   3
   4  10 -21 21.1356 73.9601   1
   4  10 -21-32.9239 115.534   3
   4  10 -20 47.9573 93.6206   1
   4  10 -20-43.6724 99.1596   3
   4  10 -19 2498.32 283.207   1
   4  10 -19 1902.40 237.659   3
   4  10 -18-101.465 102.425   1
   4  10 -18-52.1497 80.9641   3
   4  10 -17 837.290 154.268   1
   4  10 -17 779.327 160.481   3
   4  10 -16 654.391 148.159   1
   4  10 -16 650.205 150.338   3
   4  10 -15 55.3599 78.8784   1
   4  10 -15 173.227 105.536   3
   4  10 -14 1279.07 192.686   3
   4  10 -13 638.921 139.828   3
   4  10 -12 120.758 94.8362   3
   4  10 -11 1031.75 162.170   3
   4  10 -10 996.690 155.902   3
   4  10  -9 82.9866 66.8575   3
   4  10  -8 582.757 133.723   3
   4  10  -7 178.486 79.7923   3
   4  10  -6 292.739 94.2316   3
   4  10  -5 1774.09 182.612   3
   4  10  -4-3.79275 65.2431   3
   4  10  -3 322.003 96.2530   3
   4  10  -2 2595.34 215.824   3
  -4 -10   2 2583.86 231.154   4
   4  10  -1 1524.44 167.675   3
  -4 -10   1 1310.22 170.461   4
   4  10   0-1.95609 63.5469   3
  -4 -10   0-146.963 97.6062   4
   4  10   1 1888.47 183.358   3
  -4 -10  -1 2305.26 222.172   4
   4  10   2 19.8988 60.6237   3
  -4 -10  -2-99.8265 83.5081   4
   4  10   3 74.6832 71.6343   3
  -4 -10  -3 103.318 41.6926   2
  -4 -10  -3 32.9642 77.4503   4
   4  10   4 486.066 99.0462   3
  -4 -10  -4 507.621 79.5930   2
  -4 -10  -4 449.951 117.468   4
   4  10   5 37.8006 64.5427   3
  -4 -10  -5 148.511 53.0000   2
  -4 -10  -5 69.6023 82.3508   4
   4  10   6 538.733 101.125   3
  -4 -10  -6 596.170 90.4001   2
  -4 -10  -6 400.218 122.030   4
   4  10   7 11.7443 57.3780   3
  -4 -10  -7 99.1582 57.8552   2
  -4 -10  -7-71.8084 89.0174   4
   4  10   8 17.2807 64.5101   3
  -4 -10  -8-10.9406 54.5197   2
   4  10   9 92.9676 79.7116   3
  -4 -10  -9-18.0454 50.5054   2
   4  10  10 71.5608 70.4167   3
  -4 -10 -10 72.4197 60.0415   2
   4  10  11 53.7053 73.7637   3
  -4 -10 -11 147.014 73.6693   2
   4  10  12 767.209 143.997   3
  -4 -10 -12 773.032 119.087   2
   4  10  13 521.359 123.571   3
  -4 -10 -13 345.112 101.172   2
   4  10  14 66.8098 90.7810   3
  -4 -10 -14 100.234 73.2613   2
  -4 -10 -15 545.575 121.296   2
  -4  10 -15 466.717 117.488   2
   4  10  15 508.572 125.774   3
  -4  10 -16 612.411 130.084   2
  -4 -10 -16 651.128 134.160   2
  -4  10 -17-60.0254 89.8073   2
  -4  10 -18 229.377 92.2217   2
  -4  10 -19 208.954 100.132   2
   4  11 -21 130.296 92.0884   3
   4  11 -20 124.443 97.4582   1
   4  11 -20 15.3175 94.0953   3
   4  11 -19 659.434 163.745   1
   4  11 -19 757.654 164.102   3
   4  11 -18 4054.12 337.623   3
   4  11 -18 3766.05 335.318   1
   4  11 -17 705.783 158.555   1
   4  11 -17 643.658 151.658   3
   4  11 -16 51.8061 85.8401   1
   4  11 -16 76.5563 92.2733   3
   4  11 -15-38.3707 75.2194   1
   4  11 -15 101.148 92.1458   3
   4  11 -14 6256.10 399.921   3
   4  11 -13 350.332 129.594   3
   4  11 -12 1375.72 186.983   3
   4  11 -11-3.38992 68.7173   3
   4  11 -10 2160.06 222.549   3
   4  11  -9 2521.65 234.595   3
   4  11  -8 129.096 85.5465   3
   4  11  -7 2237.55 214.745   3
   4  11  -6 190.372 86.7976   3
   4  11  -5-32.2788 60.7140   3
   4  11  -4-7.67840 69.6224   3
   4  11  -3 330.187 87.7953   3
   4  11  -2 224.475 74.5029   3
  -4 -11   2 240.433 97.7569   4
   4  11  -1-30.2533 66.3610   3
  -4 -11   1-8.87057 80.8645   4
   4  11   0 1513.22 171.697   3
  -4 -11   0 1578.13 192.130   4
   4  11   1 815.213 133.308   3
  -4 -11  -1 629.871 142.352   4
   4  11   2 2.80665 63.8924   3
  -4 -11  -2-26.8876 83.5641   4
   4  11   3 201.708 93.4869   3
  -4 -11  -3-3.63493 83.5536   4
   4  11   4 1085.72 152.193   3
  -4 -11  -4 1035.17 167.557   4
   4  11   5 899.629 141.471   3
  -4 -11  -5 603.060 132.163   4
   4  11   6-6.11408 65.2767   3
  -4 -11  -6-8.08843 73.9068   4
   4  11   7 762.236 130.855   3
  -4 -11  -7 1051.07 171.602   4
   4  11   8 745.178 131.418   3
  -4 -11  -8 481.342 135.415   4
   4  11   9 812.375 138.706   3
   4  11  10 346.909 119.453   3
   4  11  11 1801.29 200.920   3
   4  11  12 783.529 140.986   3
  -4 -11 -12 459.700 98.5640   2
   4  11  13 304.670 105.051   3
  -4 -11 -13 450.794 100.643   2
   4  11  14 700.053 135.858   3
  -4 -11 -14 734.466 131.437   2
  -4  11 -15 10.7152 65.1207   2
   4  11  15 123.845 91.4318   3
  -4  11 -16 127.861 89.6510   2
  -4  11 -17 9.41185 65.4433   2
  -4  11 -18 40.5851 82.8488   2
   4  12 -20 766.269 172.898   1
   4  12 -20 578.025 142.734   3
   4  12 -19 2673.76 285.814   3
   4  12 -19 2374.61 274.506   1
   4  12 -18 38.7282 99.7456   1
   4  12 -18-5.47659 87.7003   3
   4  12 -17 350.069 114.357   1
   4  12 -17 335.851 117.847   3
   4  12 -16 224.185 101.439   1
   4  12 -16 73.9952 82.1152   3
   4  12 -15 1635.29 214.615   1
   4  12 -15 1664.51 219.350   3
   4  12 -14 1457.37 201.795   3
   4  12 -13 3865.11 311.226   3
   4  12 -12 480.667 132.439   3
   4  12 -11 475.694 117.946   3
   4  12 -10 2162.59 223.600   3
   4  12  -9 472.631 130.625   3
   4  12  -8 1457.69 183.744   3
   4  12  -7 616.595 126.439   3
   4  12  -6 1676.41 186.976   3
   4  12  -5 1867.17 194.705   3
   4  12  -4 2221.75 206.516   3
   4  12  -3-10.7433 89.8670   3
   4  12  -2-45.2753 86.3571   3
  -4 -12   2 74.8647 83.8658   4
   4  12  -1 815.720 126.580   3
  -4 -12   1 761.855 136.564   4
   4  12   0 2013.66 195.621   3
  -4 -12   0 2104.47 226.933   4
   4  12   1 272.197 92.5377   3
  -4 -12  -1 367.165 117.418   4
   4  12   2 4828.80 303.594   3
  -4 -12  -2 5001.96 348.371   4
   4  12   3 5651.86 326.381   3
  -4 -12  -3 5763.17 374.584   4
   4  12   4 7825.21 377.565   3
  -4 -12  -4 7385.74 428.907   4
   4  12   5 497.400 125.222   3
  -4 -12  -5 480.234 149.404   4
   4  12   6 10200.5 443.271   3
  -4 -12  -6 10675.8 522.941   4
   4  12   7 89.3700 87.9369   3
  -4 -12  -7 83.1841 99.8957   4
   4  12   8 759.771 137.020   3
  -4 -12  -8 615.462 144.212   4
   4  12   9 112.310 90.4823   3
  -4 -12  -9-51.0295 100.912   4
   4  12  10 1672.41 196.033   3
   4  12  11 713.144 144.440   3
   4  12  12 332.392 103.919   3
   4  12  13 81.8081 85.5115   3
   4  12  14 139.936 90.9051   3
  -4  12 -15 117.305 76.8010   2
  -4  12 -16 418.571 111.521   2
  -4  12 -17 715.954 145.629   2
   4  13 -19 1545.92 233.722   1
   4  13 -19 1474.44 220.930   3
   4  13 -18 58.9466 79.4863   1
   4  13 -18 119.471 89.7623   3
   4  13 -17 266.252 115.036   1
   4  13 -17 130.246 100.100   3
   4  13 -16 1820.82 227.696   1
   4  13 -16 1601.85 222.703   3
   4  13 -15 1443.18 201.128   1
   4  13 -15 1545.56 209.330   3
   4  13 -14 3639.45 310.197   3
   4  13 -13 92.8018 80.7744   3
   4  13 -12 1821.78 215.954   3
   4  13 -11 202.296 90.3065   3
   4  13 -10 2754.37 254.126   3
   4  13  -9 230.108 94.9457   3
   4  13  -8 1269.48 173.023   3
   4  13  -7 701.960 138.157   3
   4  13  -6-51.4357 64.3939   3
   4  13  -5-57.7504 89.4727   3
   4  13  -4 286.756 76.0389   3
   4  13  -3-32.4548 82.6495   3
   4  13  -2 645.183 122.247   3
   4  13  -1 1229.72 156.271   3
  -4 -13   1 945.566 157.452   4
   4  13   0 455.086 99.2357   3
  -4 -13   0 300.581 114.594   4
   4  13   1 223.341 81.3146   3
  -4 -13  -1 98.8834 82.8776   4
   4  13   2 487.229 124.703   3
  -4 -13  -2 192.864 125.474   4
   4  13   3 12432.1 492.838   3
  -4 -13  -3 12088.3 565.039   4
   4  13   4 6888.22 363.069   3
  -4 -13  -4 7152.04 435.096   4
   4  13   5 8585.13 410.633   3
  -4 -13  -5 8665.35 482.811   4
   4  13   6 854.777 141.525   3
  -4 -13  -6 808.992 172.698   4
   4  13   7-115.100 78.4800   3
  -4 -13  -7-43.0379 105.068   4
   4  13   8 167.719 78.8962   3
  -4 -13  -8-53.1170 106.704   4
   4  13   9 89.7726 86.8595   3
  -4 -13  -9 175.364 108.987   4
   4  13  10 846.540 143.208   3
  -4 -13 -10 798.449 175.900   4
   4  13  11 524.613 131.733   3
   4  13  12 1516.98 186.779   3
   4  13  13 84.2720 82.1696   3
  -4  13 -14 143.530 82.5160   2
   4  13  14 165.599 89.6980   3
  -4  13 -15 112.015 70.2915   2
  -4  13 -16-92.2824 87.8159   2
  -4  13 -17 1.80476 77.4261   2
   4  14 -19 1237.31 207.063   3
   4  14 -18 893.147 183.099   1
   4  14 -18 889.287 181.904   3
   4  14 -17 1160.54 192.970   1
   4  14 -17 1052.47 181.913   3
   4  14 -16 1060.16 188.180   1
  -4 -14  16 1139.95 144.699   5
   4  14 -16 1237.73 189.946   3
  -4 -14  15 119.464 68.8296   5
   4  14 -15 78.4974 99.2350   3
   4  14 -14 1540.64 212.477   3
   4  14 -13 125.007 98.3301   3
   4  14 -12 1499.81 199.833   3
   4  14 -11 569.753 128.692   3
   4  14 -10 378.545 105.013   3
   4  14  -9 325.300 119.125   3
   4  14  -8 2810.68 251.875   3
   4  14  -7 1039.13 161.404   3
   4  14  -6 698.954 132.776   3
   4  14  -5-91.4579 85.8461   3
   4  14  -4-134.458 98.5466   3
   4  14  -3 113.381 61.5638   3
   4  14  -2-87.4009 79.9472   3
   4  14  -1 351.105 105.418   3
  -4 -14   1 239.077 95.7934   4
   4  14   0 3457.53 257.539   3
  -4 -14   0 3247.43 294.456   4
   4  14   1 981.579 152.142   3
  -4 -14  -1 927.799 177.565   4
   4  14   2 6427.77 355.371   3
  -4 -14  -2 5537.08 391.323   4
   4  14   3 6393.07 348.082   3
  -4 -14  -3 6311.76 420.550   4
   4  14   4 2441.47 225.761   3
  -4 -14  -4 2419.25 266.752   4
   4  14   5 809.122 139.847   3
  -4 -14  -5 877.242 166.287   4
   4  14   6 214.919 85.0430   3
  -4 -14  -6 441.404 122.434   4
   4  14   7-14.1743 70.9013   3
  -4 -14  -7-66.6448 87.5721   4
   4  14   8-32.7289 81.2708   3
  -4 -14  -8-31.1459 107.727   4
   4  14   9 82.5567 69.4765   3
  -4 -14  -9 20.9332 87.6894   4
   4  14  10 73.6239 71.4367   3
  -4 -14 -10 20.1107 105.051   4
   4  14  11 1048.66 162.156   3
  -4 -14 -11 978.361 184.468   4
   4  14  12-59.7126 77.8952   3
  -4 -14 -12 170.534 90.3052   5
   4  14  13-23.7029 79.4863   3
  -4  14 -14 197.445 89.3013   2
   4  14  14 223.868 99.9643   3
  -4  14 -15 609.540 123.396   2
   4  15 -18 1737.89 235.592   3
   4  15 -17 17.6855 76.4963   1
   4  15 -17 92.1752 89.6513   3
  -4 -15  16 448.356 98.0892   5
   4  15 -16 393.456 124.192   3
   4  15 -15 99.5158 97.2924   3
  -4 -15  15 232.356 89.3036   5
   4  15 -14 161.067 96.7527   3
  -4 -15  14 189.951 74.8566   5
  -4 -15  13 421.620 101.581   5
   4  15 -13 497.900 131.278   3
   4  15 -12 1078.10 174.603   3
   4  15 -11 716.802 145.859   3
   4  15 -10 571.048 137.038   3
   4  15  -9 450.366 116.609   3
   4  15  -8 379.041 107.139   3
   4  15  -7 223.951 98.6249   3
   4  15  -6 1952.48 208.262   3
   4  15  -5 366.124 96.5813   3
   4  15  -4-30.5994 78.4133   3
   4  15  -3 1115.00 155.923   3
   4  15  -2-75.7979 81.1729   3
   4  15  -1-55.0150 76.0858   3
   4  15   0 1027.67 156.970   3
  -4 -15   0 744.306 152.425   4
   4  15   1 2033.65 206.251   3
  -4 -15  -1 2090.59 245.643   4
   4  15   2 2540.83 220.557   3
  -4 -15  -2 2363.79 268.549   4
   4  15   3 1739.17 189.004   3
  -4 -15  -3 1741.67 237.189   4
   4  15   4 1453.67 180.821   3
  -4 -15  -4 1607.53 229.924   4
   4  15   5 1885.08 197.771   3
  -4 -15  -5 1464.57 221.156   4
   4  15   6 628.174 127.027   3
  -4 -15  -6 556.028 154.525   4
   4  15   7 229.036 101.998   3
  -4 -15  -7 197.798 128.983   4
  -4 -15  -8 3614.25 338.027   4
   4  15   8 3374.25 271.163   3
  -4 -15  -9 2119.12 213.253   5
  -4 -15  -9 2406.05 284.141   4
   4  15   9 2039.34 218.524   3
   4  15  10 127.834 87.5170   3
  -4 -15 -10 160.173 81.2657   5
  -4 -15 -10-11.9799 85.4840   4
   4  15  11-140.423 100.193   3
  -4 -15 -11 136.277 81.2294   5
  -4 -15 -11-106.235 127.270   4
   4  15  12-139.657 100.117   3
  -4 -15 -12 53.0847 52.9241   5
   4  15  13-97.1153 91.6774   3
  -4 -16  15 1339.28 164.161   5
   4  16 -15 1192.34 181.880   3
   4  16 -14 275.963 109.009   3
  -4 -16  14 312.904 90.2280   5
   4  16 -13 1308.16 189.494   3
  -4 -16  13 1311.24 169.877   5
   4  16 -12 195.879 96.7969   3
  -4 -16  12 89.2753 73.5636   5
   4  16 -11 3058.08 274.295   3
  -4 -16  11 3029.44 249.910   5
   4  16 -10 742.145 146.682   3
  -4 -16  10 572.967 115.301   5
   4  16  -9 128.311 92.2497   3
  -4 -16   9 209.859 79.1201   5
   4  16  -8 87.7484 72.2246   3
   4  16  -7 1614.61 194.807   3
   4  16  -6 420.715 110.346   3
   4  16  -5 590.286 132.323   3
   4  16  -4 972.036 152.790   3
   4  16  -3-26.0699 61.7199   3
   4  16  -2 27.8463 62.2614   3
   4  16  -1 44.1705 63.7859   3
   4  16   0 217.869 87.0724   3
  -4 -16   0 112.297 90.6201   4
   4  16   1 33.1205 64.7178   3
  -4 -16  -1-133.683 111.563   4
   4  16   2 207.211 84.5347   3
  -4 -16  -2 219.064 111.509   4
   4  16   3 315.038 98.4672   3
  -4 -16  -3 185.902 113.226   4
   4  16   4 245.631 96.9666   3
  -4 -16  -4 294.164 130.002   4
   4  16   5 774.085 135.286   3
  -4 -16  -5 1029.85 193.568   4
  -4 -16  -6 3216.07 264.089   5
   4  16   6 3078.07 256.611   3
   4  16   7 309.383 111.573   3
  -4 -16  -7 372.122 121.060   5
  -4 -16  -7 622.859 170.515   4
  -4 -16  -8 1744.05 197.204   5
  -4 -16  -8 1493.01 225.857   4
   4  16   8 1940.03 217.088   3
  -4 -16  -9 1941.39 205.445   5
  -4 -16  -9 2368.44 285.239   4
   4  16   9 1925.08 214.001   3
   4  16  10 67.8938 78.1208   3
  -4 -16 -10 28.4418 92.6636   4
   4  16  11 164.903 87.1581   3
  -4 -16 -11 269.152 95.4499   5
   4  16  12 509.278 124.272   3
  -4 -16 -12 419.702 104.174   5
  -4 -17  13 184.695 94.0521   5
  -4 -17  12 1256.92 164.422   5
  -4 -17  11 166.028 87.5793   5
  -4 -17  10 291.984 96.1342   5
  -4 -17   9 116.395 78.1426   5
  -4 -17   8 22.3441 66.6794   5
   4  17  -7 415.029 108.663   3
  -4 -17   7 537.140 118.452   5
   4  17  -6 558.466 122.122   3
  -4 -17   6 826.947 141.633   5
   4  17  -5 62.5261 72.1071   3
  -4 -17   5 180.261 79.9616   5
   4  17  -4 1525.18 184.259   3
  -4 -17   4 1797.10 203.845   5
   4  17  -3 60.9038 76.9057   3
  -4 -17   3 48.6229 81.0390   5
  -4 -17   2 346.361 106.054   5
   4  17  -2 161.702 88.2232   3
   4  17  -1 892.954 145.220   3
  -4 -17   1 821.642 148.466   5
   4  17   0 676.077 130.945   3
  -4 -17   0 694.133 141.229   5
   4  17   1 380.582 100.445   3
  -4 -17  -1 381.870 105.817   5
  -4 -17  -1 584.998 160.567   4
   4  17   2 1280.35 175.277   3
  -4 -17  -2 1421.11 184.395   5
  -4 -17  -2 1113.40 190.285   4
   4  17   3 398.917 99.6651   3
  -4 -17  -3 344.695 107.217   5
  -4 -17  -3 350.138 118.687   4
   4  17   4 526.965 120.682   3
  -4 -17  -4 797.724 145.591   5
  -4 -17  -4 704.729 159.023   4
   4  17   5 348.025 99.6177   3
  -4 -17  -5 591.356 127.170   5
  -4 -17  -5 552.777 145.848   4
   4  17   6 1056.97 161.742   3
  -4 -17  -6 1133.07 170.448   5
  -4 -17  -6 936.646 192.315   4
   4  17   7 1035.55 162.671   3
  -4 -17  -7 880.212 144.397   5
  -4 -17  -7 1381.26 227.427   4
   4  17   8 210.211 98.7362   3
  -4 -17  -8 125.387 85.0515   5
  -4 -17  -8 254.676 119.747   4
   4  17   9 648.407 135.065   3
  -4 -17  -9 665.183 132.308   5
   4  17  10 909.012 154.990   3
   4  17  11 115.745 75.5399   3
  -4 -18   5 286.260 104.273   5
  -4 -18   4 41.6281 74.9490   5
  -4 -18   3 2629.46 244.208   5
  -4 -18   2 409.972 120.398   5
  -4 -18   1 1414.75 186.266   5
  -4 -18   0 327.965 117.362   5
  -4 -18  -1 852.236 156.245   5
  -4 -18  -2-9.86996 90.2811   4
  -4 -18  -3 308.407 117.231   4
  -4 -18  -4 563.775 153.326   4
  -4 -18  -5 37.7463 81.8345   4
   5   0 -23 252.976 147.382   3
   5   0 -22 746.597 168.685   3
   5   0 -21 124.096 129.030   3
   5   0 -20 649.149 161.752   3
   5   0 -19 150.899 124.233   3
   5   0 -18 161.874 101.574   3
   5   0 -17 8.11154 88.3599   3
   5   0 -16-46.4233 85.5476   3
   5   0 -15 26.1411 71.1780   3
   5   0 -14 2383.08 238.705   3
   5   0 -13 87.1280 78.6255   3
   5   0 -12 528.815 127.518   3
   5   0 -11-25.6667 87.0628   3
   5   0 -10 8797.48 431.683   3
   5   0  -9 206.641 107.370   3
   5   0  -8 6812.17 366.402   3
   5   0  -7 139.420 91.0110   3
   5   0  -6 45209.5 1035.76   3
   5   0  -5 755.699 159.876   3
   5   0  -4 44382.4 1002.98   3
   5   0  -3 259.191 112.088   3
   5   0  -2 8668.91 392.979   3
   5   0  -1-95.6680 75.2422   3
   5   0   0 10552.5 423.829   3
  -5   0   0 10689.9 407.227   4
   5   0   1 83.5648 83.3984   3
  -5   0  -1 112.953 83.0404   4
   5   0   2 5393.27 299.233   3
  -5   0  -2 6017.82 302.305   4
   5   0   3-31.4197 70.7915   3
  -5   0  -3-37.6548 59.6493   4
   5   0   4 617.865 111.175   3
  -5   0  -4 855.259 122.440   4
   5   0   5-83.4104 77.2828   3
  -5   0  -5-0.10244 53.4634   4
   5   0   6 454.761 100.061   3
  -5   0  -6 439.062 103.627   4
   5   0   7-42.0858 62.6823   3
  -5   0  -7 103.441 77.1537   4
   5   0   8 3330.32 245.544   3
   5   0   9 68.6937 84.9918   3
   5   0  10 139.823 84.4363   3
   5   0  11 88.6533 86.1152   3
   5   0  12 810.203 143.169   3
   5   0  13 34.4361 68.9821   3
  -5   0 -13-4.25502 66.1089   2
   5   0  14 433.013 113.483   3
  -5   0 -14 772.094 147.822   2
  -5   0 -15-16.6717 68.7074   2
  -5   0 -16 296.683 102.303   2
  -5   0 -17-28.7093 89.9253   2
  -5   0 -18 431.872 134.725   2
   5  -1 -23 1724.59 245.758   3
   5   1 -22 10841.9 586.228   3
   5  -1 -22 9996.66 559.152   3
   5   1 -21 4591.15 383.298   3
   5  -1 -21 4293.20 363.986   3
   5   1 -20 1409.39 214.996   3
   5  -1 -20 1439.48 219.992   3
   5   1 -19 338.701 125.051   3
   5  -1 -19 389.516 132.627   3
   5   1 -18 459.664 137.024   3
   5  -1 -18 299.322 109.995   3
   5   1 -17 467.206 124.057   3
   5  -1 -17 261.508 104.966   3
   5   1 -16 1003.77 170.171   3
   5  -1 -16 1024.55 166.919   3
   5   1 -15 665.204 147.402   3
   5  -1 -15 339.623 111.051   3
   5   1 -14 547.968 130.018   3
   5  -1 -14 439.093 124.165   3
   5   1 -13 1496.74 188.131   3
   5  -1 -13 1364.77 182.419   3
   5   1 -12-31.2297 88.9530   3
   5  -1 -12-25.1996 82.0939   3
   5   1 -11 4063.53 299.621   3
   5  -1 -11 4559.41 307.892   3
   5   1 -10 4229.12 306.100   3
   5  -1 -10 3806.14 284.178   3
   5   1  -9 17483.2 629.178   3
   5  -1  -9 19223.3 633.422   3
   5   1  -8 353.651 117.657   3
   5  -1  -8 340.051 104.489   3
   5   1  -7-21.8715 76.3564   3
   5  -1  -7 54.2884 71.7960   3
   5   1  -6 120.718 84.5813   3
   5  -1  -6 218.692 98.6636   3
   5   1  -5 249.661 104.238   3
   5  -1  -5 142.243 68.8516   3
   5  -1  -4 1810.98 178.986   3
   5   1  -4 1644.82 181.787   3
   5  -1  -3 2644.69 227.763   3
   5   1  -3 2771.69 234.916   3
   5  -1  -2 164.887 83.4528   3
   5   1  -2 269.227 90.0893   3
   5  -1  -1 6307.79 317.027   3
   5   1  -1 5990.86 338.976   3
   5  -1   0 3588.40 243.199   3
   5   1   0 3874.67 259.176   3
  -5  -1   0 3989.17 258.634   4
   5  -1   1 1545.66 163.908   3
   5   1   1 1727.70 188.408   3
  -5  -1  -1 1813.92 173.490   4
  -5   1  -1 1845.44 166.362   4
   5  -1   2 179.443 65.3716   3
   5   1   2 109.660 61.6551   3
  -5  -1  -2 225.895 75.8215   4
  -5   1  -2 139.087 60.1242   4
   5  -1   3 474.731 92.6847   3
   5   1   3 618.360 115.713   3
  -5  -1  -3 465.763 91.6803   4
  -5   1  -3 731.598 107.590   4
   5  -1   4 998.434 138.651   3
   5   1   4 823.063 128.786   3
  -5  -1  -4 997.839 132.032   4
  -5   1  -4 856.678 112.938   4
   5  -1   5 500.233 93.3635   3
   5   1   5 812.842 129.693   3
  -5  -1  -5 690.532 113.596   4
  -5   1  -5 683.302 101.113   4
   5  -1   6 876.714 125.656   3
   5   1   6 711.878 113.795   3
  -5  -1  -6 1145.62 147.637   4
  -5   1  -6 962.615 126.811   4
   5  -1   7 1579.90 168.449   3
   5   1   7 1531.44 166.194   3
  -5  -1  -7 1916.59 187.579   4
  -5   1  -7 1765.86 170.290   4
   5  -1   8 1436.31 163.130   3
   5   1   8 1351.92 160.276   3
   5  -1   9 556.442 120.437   3
   5   1   9 434.748 108.004   3
   5  -1  10 4964.21 310.862   3
   5   1  10 4684.47 303.084   3
   5  -1  11 1397.76 180.304   3
   5   1  11 1506.15 189.515   3
  -5  -1 -12 4418.48 300.472   2
   5  -1  12 4823.90 309.466   3
   5   1  12 5197.71 326.952   3
   5  -1  13 109.260 94.1076   3
   5   1  13 78.5599 88.8221   3
  -5  -1 -13 112.887 88.1928   2
   5   1  14 948.567 154.646   3
  -5  -1 -14 893.360 148.649   2
  -5   1 -14 895.447 150.982   2
   5  -1  14 977.531 154.231   3
  -5  -1 -15 625.140 132.777   2
  -5   1 -15 517.849 136.927   2
   5   1  15 457.286 131.143   3
  -5  -1 -16 555.194 132.174   2
  -5   1 -16 510.825 120.648   2
  -5  -1 -17 72.5781 96.2174   2
  -5   1 -17 1.25022 74.8890   2
  -5  -1 -18 268.664 109.321   2
  -5   1 -18 10.4308 93.6491   2
   5  -2 -23 270.150 135.965   3
   5   2 -22 1839.30 258.432   3
   5  -2 -22 1465.35 225.665   3
   5   2 -21 2372.33 275.536   3
   5  -2 -21 2021.61 256.553   3
   5   2 -20 3822.24 338.644   3
   5  -2 -20 4306.09 349.813   3
   5   2 -19 77.3894 84.4419   3
   5  -2 -19 239.665 131.140   3
   5   2 -18 224.709 107.505   3
   5  -2 -18-35.8505 89.9705   3
   5   2 -17 211.679 119.016   3
   5  -2 -17 82.1405 86.9288   3
   5   2 -16 3562.16 311.566   3
   5  -2 -16 3428.26 286.176   3
   5   2 -15 208.462 103.931   3
   5  -2 -15 19.1696 70.7726   3
   5   2 -14-52.9642 97.4093   3
   5  -2 -14-37.7201 78.0533   3
   5   2 -13 614.784 135.057   3
   5  -2 -13 755.007 141.069   3
   5   2 -12 137.426 82.4111   3
   5  -2 -12 91.8461 75.7229   3
   5   2 -11 134.118 93.1850   3
   5  -2 -11 53.0645 82.4885   3
   5   2 -10 2009.09 212.055   3
   5  -2 -10 2078.72 204.986   3
   5   2  -9 940.197 159.188   3
   5  -2  -9 803.688 135.318   3
   5   2  -8 8888.23 429.359   3
   5  -2  -8 8877.34 411.930   3
   5   2  -7 793.493 137.048   3
   5  -2  -7 981.983 141.775   3
   5   2  -6 9003.10 421.430   3
   5  -2  -6 8253.16 381.389   3
   5  -2  -5 948.307 133.596   3
   5   2  -5 675.902 149.870   3
   5  -2  -4 414.993 112.230   3
   5   2  -4 752.068 164.262   3
   5  -2  -3 11848.4 449.071   3
   5   2  -3 10933.4 460.014   3
   5  -2  -2 6176.56 323.103   3
   5   2  -2 7105.98 366.583   3
   5  -2  -1 145.844 78.9439   3
   5   2  -1 84.7674 69.5991   3
  -5  -2   1 172.567 94.5913   4
   5  -2   0 2991.94 216.621   3
   5   2   0 2747.61 225.421   3
  -5  -2   0 3169.65 233.787   4
   5  -2   1 5491.32 289.624   3
   5   2   1 5160.61 297.465   3
  -5  -2  -1 5652.28 307.421   4
  -5   2  -1 5384.77 269.597   4
   5  -2   2-86.0460 71.0348   3
   5   2   2-98.5648 84.6346   3
  -5  -2  -2 46.2221 61.4382   4
  -5   2  -2-17.4294 48.4661   4
   5  -2   3 565.663 100.827   3
   5   2   3 605.024 105.830   3
  -5  -2  -3 585.391 112.681   4
  -5   2  -3 555.624 91.9625   4
   5  -2   4 310.759 83.1536   3
   5   2   4 280.123 95.2973   3
  -5  -2  -4 377.249 92.6312   4
  -5   2  -4 286.937 73.0066   4
   5  -2   5-130.376 85.6380   3
   5   2   5-50.9918 61.4343   3
  -5  -2  -5 3.00295 61.8295   4
  -5   2  -5 25.0149 49.9316   4
   5  -2   6 56.3491 71.1733   3
   5   2   6 33.4584 66.6348   3
  -5  -2  -6 60.6327 72.3142   4
  -5   2  -6 152.637 65.2846   4
   5  -2   7 1461.70 158.435   3
   5   2   7 1498.52 172.514   3
  -5  -2  -7 1738.36 182.418   4
  -5   2  -7 1590.80 158.888   4
   5   2   8 1653.93 175.346   3
  -5   2  -8 1652.94 161.951   4
   5  -2   8 1616.98 170.130   3
   5  -2   9 783.891 132.827   3
   5   2   9 778.413 134.224   3
   5  -2  10 430.985 112.780   3
   5   2  10 461.311 110.686   3
   5  -2  11 534.809 110.645   3
   5   2  11 499.595 116.644   3
   5  -2  12 1060.26 157.905   3
   5   2  12 988.687 156.230   3
  -5  -2 -12 763.196 134.088   2
  -5  -2 -13 2562.24 236.359   2
   5  -2  13 2505.54 228.812   3
   5   2  13 2702.57 248.537   3
   5   2  14 123.593 89.4787   3
  -5  -2 -14 154.979 93.7165   2
  -5   2 -14 240.479 102.497   2
   5   2  15 1028.48 165.330   3
  -5  -2 -15 862.553 150.739   2
  -5   2 -15 1015.05 166.355   2
  -5  -2 -16-164.715 85.9102   2
  -5   2 -16-105.339 72.3147   2
  -5  -2 -17 239.285 93.7177   2
  -5   2 -17 74.8788 82.8800   2
  -5  -2 -18 86.6294 90.2484   2
  -5   2 -18 279.927 129.208   2
   5  -3 -23-94.9420 117.885   3
   5   3 -22 550.766 165.282   3
   5  -3 -22 393.407 138.362   3
   5   3 -21 1856.78 240.758   3
   5  -3 -21 2038.82 250.523   3
   5   3 -20 298.487 120.761   3
   5  -3 -20 150.831 93.4882   3
   5   3 -19 447.461 144.826   3
   5  -3 -19 230.667 98.6652   3
   5   3 -18 380.642 127.312   3
   5  -3 -18 185.297 86.5971   3
   5   3 -17 1726.98 222.959   3
   5  -3 -17 1408.93 192.132   3
   5   3 -16 188.676 105.762   3
   5  -3 -16 210.214 108.468   3
   5   3 -15 244.689 99.9550   3
   5  -3 -15 283.767 106.326   3
   5   3 -14 3196.64 282.920   3
   5  -3 -14 3033.87 260.892   3
   5   3 -13 874.030 165.093   3
   5  -3 -13 1029.31 156.783   3
   5   3 -12 786.420 146.737   3
   5  -3 -12 1004.58 158.595   3
   5   3 -11 153.176 98.8607   3
   5  -3 -11 34.2789 76.7737   3
   5  -3 -10 1551.22 176.314   3
   5   3 -10 1577.10 197.635   3
   5   3  -9-7.99614 74.6157   3
   5  -3  -9 0.43442 70.7797   3
   5   3  -8 388.832 113.056   3
   5  -3  -8 594.128 128.302   3
   5   3  -7-11.2616 86.0581   3
   5  -3  -7 67.7916 129.549   3
   5   3  -6 1724.59 198.166   3
   5  -3  -6 1430.10 158.930   3
   5  -3  -5 254.031 82.8941   3
   5   3  -5 317.115 95.8399   3
   5  -3  -4 2290.95 194.673   3
   5   3  -4 2365.28 225.989   3
   5  -3  -3 17480.7 546.886   3
   5   3  -3 17079.0 592.895   3
   5  -3  -2 3942.86 251.067   3
   5   3  -2 4271.68 285.222   3
   5  -3  -1 782.926 114.552   3
   5   3  -1 748.437 127.767   3
  -5  -3   1 1024.48 143.810   4
   5  -3   0 345.429 76.9196   3
   5   3   0 376.867 83.0776   3
  -5  -3   0 372.333 103.323   4
   5  -3   1 374.588 84.0464   3
   5   3   1 728.949 134.820   3
  -5  -3  -1 553.923 133.756   4
   5  -3   2 221.130 70.1074   3
   5   3   2 330.053 90.4705   3
  -5  -3  -2 318.434 90.6808   4
  -5   3  -2 430.663 82.1268   4
   5  -3   3 665.405 104.550   3
   5   3   3 533.948 109.267   3
  -5  -3  -3 735.248 130.334   4
  -5   3  -3 549.435 91.3524   4
   5  -3   4 664.911 104.598   3
   5   3   4 757.250 124.271   3
  -5  -3  -4 679.359 117.402   4
  -5   3  -4 631.070 94.8830   4
   5  -3   5 3721.35 238.124   3
   5   3   5 3476.14 252.524   3
  -5  -3  -5 3463.67 248.896   4
  -5   3  -5 3416.90 215.098   4
   5  -3   6 1819.18 174.760   3
   5   3   6 2021.46 198.467   3
  -5  -3  -6 2058.20 197.213   4
  -5   3  -6 2100.03 171.439   4
   5  -3   7 143.902 85.9051   3
   5   3   7-20.1018 64.3135   3
  -5  -3  -7 110.244 84.2588   4
  -5   3  -7 71.3792 54.3533   4
   5   3   8 1786.38 184.197   3
  -5   3  -8 1917.68 169.037   4
   5  -3   8 2002.22 184.890   3
   5  -3   9 26.7502 55.6422   3
   5   3   9 130.964 93.3682   3
   5  -3  10 316.427 99.0044   3
   5   3  10 407.024 110.216   3
   5  -3  11 400.692 105.983   3
   5   3  11 157.592 92.7782   3
  -5  -3 -11 141.152 77.7397   2
   5  -3  12 91.9296 80.2346   3
   5   3  12 61.7300 70.0135   3
  -5  -3 -12-23.2346 76.9112   2
   5   3  13 945.081 159.319   3
  -5  -3 -13 578.210 118.399   2
   5  -3  13 1024.37 153.733   3
   5   3  14 191.850 102.090   3
  -5  -3 -14-2.88239 88.2003   2
  -5   3 -14 49.2845 77.3198   2
   5   3  15 406.883 117.913   3
  -5  -3 -15 192.313 99.3441   2
  -5   3 -15 249.583 113.930   2
  -5  -3 -16 152.154 95.2232   2
  -5   3 -16 62.8092 82.4681   2
  -5  -3 -17 2118.31 233.887   2
  -5   3 -17 2120.11 242.908   2
  -5  -3 -18 250.670 118.264   2
   5  -4 -23 180.931 103.676   3
   5  -4 -22 200.685 104.679   3
   5   4 -21 65.0353 91.5903   3
   5  -4 -21-32.3272 90.8780   3
   5   4 -20 604.355 164.748   3
   5  -4 -20 536.626 135.843   3
   5   4 -19 74.8024 95.6196   3
   5  -4 -19-111.261 92.4078   3
   5   4 -18 54.5421 87.8729   3
   5  -4 -18 189.181 102.530   3
   5   4 -17 140.614 111.634   3
   5  -4 -17-24.9537 69.4229   3
   5   4 -16-64.3011 81.4907   3
   5  -4 -16 71.7622 80.5520   3
   5   4 -15 3339.56 297.429   3
   5  -4 -15 3325.02 279.031   3
   5   4 -14 632.209 150.417   3
   5  -4 -14 936.061 153.973   3
   5   4 -13 333.086 103.486   3
   5  -4 -13 454.480 114.966   3
   5   4 -12 3846.38 308.051   3
   5  -4 -12 4725.32 313.341   3
   5   4 -11 2897.15 269.326   3
   5  -4 -11 3358.77 262.704   3
   5  -4 -10 1568.67 187.071   3
   5   4 -10 1305.79 187.420   3
   5   4  -9-42.4194 72.3683   3
   5  -4  -9 28.1932 64.5298   3
   5   4  -8-94.2911 92.9258   3
   5  -4  -8 58.7873 64.6487   3
   5  -4  -7 1635.30 168.063   3
   5   4  -7 1142.70 165.972   3
   5   4  -6 677.930 137.559   3
   5  -4  -6 562.138 108.685   3
   5  -4  -5 687.377 112.655   3
   5   4  -5 609.227 126.151   3
   5  -4  -4 404.865 95.3768   3
   5   4  -4 636.031 131.163   3
   5   4  -3 1768.55 208.527   3
   5  -4  -3 1343.57 145.725   3
   5  -4  -2 14312.5 478.050   3
   5   4  -2 14937.9 549.923   3
   5  -4  -1 2209.04 180.373   3
   5   4  -1 2327.35 214.730   3
  -5  -4   1 2794.08 231.419   4
   5  -4   0 120.567 60.3806   3
   5   4   0 157.095 79.3828   3
  -5  -4   0 333.393 102.917   4
   5  -4   1 8698.24 354.003   3
   5   4   1 8477.64 393.712   3
  -5  -4  -1 8727.68 406.383   4
   5  -4   2 2548.89 189.608   3
   5   4   2 2477.14 214.637   3
  -5  -4  -2 2466.04 219.689   4
   5  -4   3 1258.62 137.891   3
   5   4   3 1082.54 150.314   3
  -5   4  -3 1308.33 128.278   4
  -5  -4  -3 1081.37 147.254   4
   5  -4   4 396.622 87.1880   3
   5   4   4 481.420 105.083   3
  -5  -4  -4 257.687 89.8097   4
  -5   4  -4 438.713 81.1868   4
   5  -4   5-39.9028 62.1595   3
   5   4   5 107.775 90.6828   3
  -5  -4  -5-22.1764 67.9719   4
  -5   4  -5-29.9569 42.5404   4
   5  -4   6 1767.57 165.776   3
   5   4   6 1782.13 185.964   3
  -5  -4  -6 1403.88 174.389   4
  -5   4  -6 1771.56 151.423   4
   5  -4   7 968.903 125.974   3
   5   4   7 865.425 138.265   3
  -5  -4  -7 1037.01 150.920   4
  -5   4  -7 956.274 113.630   4
   5  -4   8 96.7247 57.9904   3
   5   4   8 21.8528 72.0866   3
   5  -4   9 315.203 93.5971   3
   5   4   9 353.489 104.381   3
   5  -4  10 403.078 97.1770   3
   5   4  10 686.502 135.104   3
  -5  -4 -10 478.107 106.104   2
   5  -4  11 63.8672 65.9753   3
   5   4  11 54.2919 67.1253   3
  -5  -4 -11-49.9090 77.7321   2
   5   4  12 1374.80 184.164   3
  -5  -4 -12 1042.17 152.759   2
   5  -4  12 1088.69 155.309   3
  -5  -4 -13 1760.68 193.435   2
   5   4  13 1909.72 218.192   3
   5   4  14 1667.37 204.137   3
  -5  -4 -14 1340.33 178.396   2
   5   4  15 416.572 135.141   3
  -5  -4 -15 376.622 112.049   2
  -5   4 -15 197.400 99.4371   2
  -5  -4 -16 1070.22 174.323   2
  -5   4 -16 1414.71 192.568   2
   5   4  16 1321.34 196.513   3
  -5  -4 -17 172.112 114.804   2
  -5   4 -17 279.220 117.960   2
  -5  -4 -18 792.290 170.232   2
   5  -5 -23 150.889 95.2091   3
   5  -5 -22 502.306 149.678   3
   5   5 -21 324.519 124.001   3
   5  -5 -21 474.230 136.495   3
   5   5 -20 749.262 164.255   3
   5  -5 -20 820.799 155.477   3
   5   5 -19 155.961 101.368   3
   5  -5 -19-104.899 96.9899   3
   5   5 -18 262.093 101.743   3
   5  -5 -18 114.399 78.5445   3
   5   5 -17 38.6437 75.4135   3
   5  -5 -17 6.84364 85.8716   3
   5   5 -16 1773.53 228.394   3
   5  -5 -16 1443.19 189.050   3
   5   5 -15 95.4110 98.6142   3
   5  -5 -15 99.2761 73.5593   3
   5   5 -14 14.3617 87.7550   3
   5  -5 -14 191.477 98.4736   3
   5   5 -13 3604.13 304.355   3
   5  -5 -13 3331.30 263.178   3
   5   5 -12 1588.42 208.878   3
   5  -5 -12 1389.26 177.993   3
   5   5 -11 38.1388 88.4226   3
   5  -5 -11 199.663 92.1496   3
   5   5 -10 15.7079 75.6512   3
   5  -5 -10-29.7746 69.5144   3
   5   5  -9 2669.55 242.949   3
   5  -5  -9 2746.72 221.423   3
   5  -5  -8 1687.17 176.095   3
   5   5  -8 985.490 160.549   3
   5  -5  -7 1240.47 151.038   3
   5   5  -7 1295.12 169.896   3
   5   5  -6 1076.17 158.393   3
   5  -5  -6 928.309 124.071   3
   5  -5  -5 1614.78 156.468   3
   5   5  -5 1481.58 179.207   3
   5  -5  -4 744.507 112.272   3
   5   5  -4 778.174 143.324   3
   5   5  -3 2013.08 217.735   3
   5  -5  -3 976.895 122.953   3
   5  -5  -2-35.3979 62.0400   3
   5   5  -2-71.8171 96.0099   3
   5  -5  -1 219.537 69.1720   3
   5   5  -1 273.768 77.5416   3
  -5  -5   1 215.069 86.1484   4
   5  -5   0 774.198 110.522   3
   5   5   0 692.276 131.307   3
  -5  -5   0 772.894 139.162   4
   5  -5   1 5424.25 267.254   3
   5   5   1 5111.76 313.195   3
  -5  -5  -1 5432.36 329.451   4
   5  -5   2 114.556 65.7264   3
   5   5   2 75.7801 79.1642   3
  -5  -5  -2 58.2543 73.9162   4
   5  -5   3 84.0040 51.7851   3
   5   5   3 281.202 93.1250   3
  -5  -5  -3 235.022 100.219   4
   5  -5   4 3785.60 227.872   3
   5   5   4 3444.56 257.223   3
  -5  -5  -4 3415.53 260.825   4
   5  -5   5 2634.21 192.709   3
   5   5   5 2686.04 231.646   3
  -5  -5  -5 2648.32 231.626   4
   5   5   6 4904.31 305.564   3
  -5  -5  -6 5123.04 326.691   4
   5  -5   6 5180.89 276.010   3
   5  -5   7 147.793 71.6169   3
   5   5   7 40.9765 85.0183   3
  -5  -5  -7 199.856 98.0948   4
   5  -5   8 37.9143 57.4932   3
   5   5   8 141.680 97.3218   3
  -5  -5  -8 221.755 101.197   4
   5  -5   9 1045.00 136.627   3
   5   5   9 1055.90 155.243   3
  -5  -5  -9 1071.79 142.009   2
   5  -5  10 110.172 75.4499   3
   5   5  10 4.85598 67.7878   3
  -5  -5 -10 24.0202 61.7979   2
   5   5  11 1396.24 184.179   3
  -5  -5 -11 1303.63 165.350   2
   5  -5  11 1162.98 149.092   3
   5   5  12 545.662 134.219   3
  -5  -5 -12 481.227 110.382   2
   5   5  13 662.795 136.992   3
  -5  -5 -13 483.181 119.815   2
   5   5  14 968.360 167.580   3
  -5  -5 -14 861.706 153.559   2
   5   5  15 178.549 119.230   3
  -5  -5 -15 20.0801 89.2353   2
  -5   5 -15 208.867 109.157   2
  -5  -5 -16 1486.27 200.566   2
  -5   5 -16 1354.36 196.770   2
   5   5  16 1460.56 204.183   3
  -5  -5 -17 66.9204 88.4796   2
  -5   5 -17 307.974 105.449   2
  -5  -5 -18 1469.46 205.901   2
   5  -6 -23-76.9731 98.5794   3
   5  -6 -22 0.58959 72.3570   3
   5   6 -21 192.806 120.813   3
   5  -6 -21 261.962 113.705   3
   5   6 -20-16.2675 105.328   3
   5  -6 -20 97.1703 101.327   3
   5   6 -19 1634.77 230.447   3
   5  -6 -19 1475.26 202.687   3
   5   6 -18 64.0633 89.2227   3
   5  -6 -18 19.6628 79.8302   3
   5   6 -17-33.5902 92.0384   3
   5  -6 -17-84.7769 87.5046   3
   5   6 -16 2760.02 281.078   3
   5  -6 -16 2486.85 244.509   3
   5   6 -15 1624.42 229.632   3
   5  -6 -15 1315.02 179.929   3
   5   6 -14 5507.87 384.519   3
   5  -6 -14 6343.23 365.982   3
   5   6 -13 233.715 102.345   3
   5  -6 -13 391.453 117.637   3
   5   6 -12 3626.50 302.739   3
   5  -6 -12 3455.91 264.980   3
   5   6 -11 2400.62 247.456   3
   5  -6 -11 2412.09 216.688   3
   5  -6 -10 1851.69 189.817   3
   5   6 -10 1492.94 194.191   3
   5   6  -9 154.596 95.2431   3
   5  -6  -9 283.023 87.1791   3
   5   6  -8-92.2080 94.8730   3
   5  -6  -8 10.3754 54.2276   3
   5   6  -7 7.18583 81.1843   3
   5  -6  -7 61.9951 64.2504   3
   5  -6  -6 142.689 71.6640   3
   5   6  -6 151.275 81.4808   3
   5  -6  -5 1115.86 136.853   3
   5   6  -5 1042.57 154.100   3
   5  -6  -4 70.0437 61.9649   3
   5   6  -4 74.8137 78.5524   3
   5  -6  -3 2367.43 181.140   3
   5   6  -3 2059.84 201.822   3
   5  -6  -2 52.5687 45.0573   3
   5   6  -2 39.8646 74.4541   3
   5  -6  -1 844.079 111.755   3
   5   6  -1 618.216 116.916   3
  -5  -6   1 730.991 131.374   4
   5  -6   0 948.963 113.716   3
   5   6   0 792.995 130.822   3
  -5  -6   0 807.074 142.978   4
   5  -6   1 100.219 59.6241   3
   5   6   1 202.029 98.5628   3
  -5  -6  -1 105.304 92.5961   4
   5  -6   2 2827.50 187.681   3
   5   6   2 2842.97 236.574   3
  -5  -6  -2 2617.90 236.408   4
   5  -6   3 272.517 68.5607   3
   5   6   3 434.324 111.523   3
  -5  -6  -3 267.609 97.7706   4
   5  -6   4 82.2008 52.5140   3
   5   6   4 171.393 95.8247   3
  -5  -6  -4 59.1326 76.8944   4
   5  -6   5 1081.53 122.305   3
   5   6   5 1155.44 164.834   3
  -5  -6  -5 1018.12 155.110   4
   5  -6   6 671.054 103.282   3
   5   6   6 732.391 129.214   3
  -5  -6  -6 841.641 146.274   4
   5  -6   7 84.1044 53.4288   3
   5   6   7 167.183 98.9892   3
  -5  -6  -7 69.7218 86.4718   4
   5  -6   8 90.7545 53.9681   3
   5   6   8 116.427 88.9708   3
  -5  -6  -8 33.0535 59.6869   2
  -5  -6  -8 88.0584 86.0231   4
   5  -6   9 68.0730 61.4210   3
   5   6   9 207.573 109.642   3
  -5  -6  -9 74.9080 69.8291   2
   5   6  10 993.551 154.771   3
  -5  -6 -10 1028.72 144.059   2
   5  -6  10 958.651 126.340   3
   5   6  11 438.564 127.882   3
  -5  -6 -11 450.969 112.429   2
   5   6  12 307.349 109.148   3
  -5  -6 -12 408.162 104.607   2
   5   6  13 218.615 110.843   3
  -5  -6 -13-23.3283 72.3819   2
  -5  -6 -14 1850.73 211.393   2
   5   6  14 2207.01 238.849   3
   5   6  15 1302.00 200.913   3
  -5  -6 -15 1662.67 205.475   2
  -5   6 -15 1193.04 187.510   2
  -5  -6 -16 1465.23 196.516   2
  -5   6 -16 1091.62 171.975   2
   5   6  16 1383.00 202.418   3
  -5  -6 -17 1849.61 219.561   2
  -5  -6 -18 165.858 98.3534   2
   5  -7 -23 120.428 104.241   3
   5  -7 -22 43.5744 78.3085   3
   5  -7 -21 244.134 105.397   3
   5   7 -20 131.378 117.082   3
   5  -7 -20-7.86256 71.4619   3
   5   7 -19 28.8025 106.278   3
   5  -7 -19-1.28583 72.7067   3
   5   7 -18 1241.82 210.904   3
   5  -7 -18 1325.23 189.579   3
   5   7 -17 4.89799 94.4165   3
   5  -7 -17 43.6135 75.9234   3
   5   7 -16-38.6854 85.3263   3
   5  -7 -16 40.9199 69.3039   3
   5   7 -15 436.367 145.180   3
   5  -7 -15 546.178 120.516   3
   5   7 -14 4216.67 341.483   3
   5  -7 -14 4071.81 292.815   3
   5   7 -13 164.047 106.282   3
   5  -7 -13 51.0512 62.0364   3
   5   7 -12 5713.48 383.132   3
   5  -7 -12 5966.82 340.526   3
   5   7 -11 503.222 133.153   3
   5  -7 -11 490.923 116.752   3
   5   7 -10-108.331 100.404   3
   5  -7 -10 36.2925 55.4832   3
   5   7  -9-14.3727 88.9711   3
   5  -7  -9 184.509 80.1836   3
   5   7  -8 494.324 121.454   3
   5  -7  -8 477.907 103.447   3
   5   7  -7 743.276 141.499   3
   5  -7  -7 927.865 125.336   3
   5  -7  -6 1245.41 141.919   3
   5   7  -6 1259.65 175.924   3
   5  -7  -5 140.818 67.2068   3
   5   7  -5 115.457 71.8473   3
   5  -7  -4 589.658 93.2325   3
   5   7  -4 766.848 142.470   3
   5  -7  -3 1507.22 141.681   3
   5   7  -3 1338.02 172.853   3
   5  -7  -2-19.1968 44.8704   3
   5   7  -2 27.6129 65.8823   3
   5  -7  -1 3149.75 196.491   3
   5   7  -1 2459.68 226.864   3
  -5  -7   1 2593.49 237.770   4
   5  -7   0 310.975 70.6442   3
   5   7   0 212.168 95.0678   3
  -5  -7   0 289.438 109.801   4
   5  -7   1 31.9458 45.8955   3
   5   7   1 14.7674 73.8471   3
  -5  -7  -1-2.07154 72.9617   4
   5  -7   2 369.430 70.2956   3
   5   7   2 264.257 98.4663   3
  -5  -7  -2 309.132 109.795   4
   5  -7   3 759.783 102.552   3
   5   7   3 792.685 133.990   3
  -5  -7  -3 589.752 124.882   4
   5  -7   4 2151.01 165.206   3
   5   7   4 2114.30 204.554   3
  -5  -7  -4 1780.76 200.078   4
   5  -7   5 184.786 62.9875   3
   5   7   5 260.092 106.058   3
  -5  -7  -5 144.233 95.1998   4
   5  -7   6-16.5909 47.4671   3
   5   7   6-17.9902 80.2972   3
  -5  -7  -6 8.12567 80.4265   4
   5   7   7 2933.40 246.557   3
  -5  -7  -7 3114.97 219.795   2
  -5  -7  -7 3152.69 274.193   4
   5   7   8 113.991 72.4449   3
  -5  -7  -8 142.368 76.3504   2
  -5  -7  -8 9.91808 66.9710   4
   5   7   9 114.535 97.8010   3
  -5  -7  -9 79.5426 65.1941   2
  -5  -7  -9 97.9385 97.2184   4
   5   7  10 157.951 91.7011   3
  -5  -7 -10 115.797 70.4538   2
   5   7  11-124.077 91.5696   3
  -5  -7 -11-24.0673 57.8321   2
   5   7  12 122.494 93.2936   3
  -5  -7 -12 32.4989 69.1989   2
   5   7  13 261.326 115.841   3
  -5  -7 -13 237.945 95.1186   2
   5   7  14 499.616 133.412   3
  -5  -7 -14 618.188 129.241   2
   5   7  15 905.250 175.282   3
  -5  -7 -15 804.046 142.635   2
  -5   7 -15 730.295 156.090   2
  -5  -7 -16 1985.61 220.216   2
  -5   7 -16 1972.80 225.801   2
   5   7  16 2221.77 242.862   3
  -5  -7 -17 99.7832 88.9341   2
   5   8 -20 2988.37 319.840   3
   5   8 -19 751.802 171.367   3
   5   8 -18-132.139 110.093   3
   5   8 -17 6667.94 448.748   3
   5   8 -16 188.953 121.902   3
   5  -8 -16 76.6031 84.9832   3
   5   8 -15 794.044 164.998   3
   5  -8 -15 891.836 146.123   3
   5   8 -14 454.007 137.154   3
   5  -8 -14 576.028 132.504   3
   5   8 -13 171.155 123.907   3
   5  -8 -13 462.448 119.662   3
   5  -8 -12 1492.96 172.932   3
   5   8 -12 1383.03 199.983   3
   5   8 -11 1135.11 173.691   3
   5  -8 -11 1247.32 153.909   3
   5   8 -10 293.098 105.927   3
   5  -8 -10 318.151 90.4830   3
   5   8  -9 2287.72 238.326   3
   5  -8  -9 2269.25 189.229   3
   5   8  -8 134.370 91.4206   3
   5  -8  -8 91.1440 50.7741   3
   5   8  -7 18.4214 75.8754   3
   5   8  -6 131.906 99.7526   3
   5   8  -5 359.403 108.320   3
   5   8  -4 295.487 93.8392   3
   5   8  -3 1686.09 198.926   3
   5   8  -2 1364.05 173.041   3
   5   8  -1-47.0909 89.4605   3
  -5  -8   1-142.168 95.2621   4
   5   8   0 1122.37 163.297   3
  -5  -8   0 1335.22 177.580   4
   5   8   1 2456.96 229.778   3
  -5  -8  -1 3200.74 274.963   4
   5   8   2 85.6436 76.4660   3
  -5  -8  -2 113.590 86.6106   4
   5   8   3 731.092 133.683   3
  -5  -8  -3 861.465 144.894   4
   5   8   4 305.955 104.555   3
  -5  -8  -4 65.0998 80.0910   4
   5   8   5 103.903 84.1907   3
  -5  -8  -5 166.988 64.7376   2
  -5  -8  -5 120.721 91.4083   4
  -5  -8  -6 1297.35 142.347   2
   5   8   6 1130.66 156.759   3
   5   8   7 152.224 95.2822   3
  -5  -8  -7 15.6613 53.2824   2
   5   8   8 609.957 125.618   3
  -5  -8  -8 473.892 99.5410   2
  -5  -8  -8 489.637 131.911   4
   5   8   9 158.767 92.9213   3
  -5  -8  -9 108.373 75.2554   2
   5   8  10 906.767 157.699   3
  -5  -8 -10 881.637 133.824   2
   5   8  11 601.288 136.291   3
  -5  -8 -11 544.101 113.884   2
   5   8  12 721.660 158.691   3
  -5  -8 -12 568.701 128.537   2
   5   8  13 131.018 86.9609   3
  -5  -8 -13 216.573 86.4654   2
   5   8  14-4.38066 91.9354   3
  -5  -8 -14 261.334 92.0206   2
   5   8  15 737.761 164.807   3
  -5  -8 -15 834.565 159.465   2
  -5   8 -15 605.978 134.126   2
  -5  -8 -16 699.829 146.364   2
  -5  -8 -17 163.772 91.0175   2
   5   9 -19 649.015 153.712   3
   5   9 -18 45.2621 96.6935   3
   5   9 -17 175.560 104.511   3
   5   9 -16 2135.07 258.708   3
   5   9 -15 409.205 127.527   3
   5   9 -14 56.0491 95.4380   3
   5   9 -13 8333.39 481.616   3
   5   9 -12 3321.87 299.689   3
   5   9 -11 172.859 80.6601   3
   5   9 -10 77.8975 94.7292   3
   5   9  -9 927.378 163.493   3
   5   9  -8 882.064 153.477   3
   5   9  -7 776.540 146.692   3
   5   9  -6 176.636 101.706   3
   5   9  -5 1885.85 212.716   3
   5   9  -4 546.740 111.269   3
   5   9  -3 282.566 100.532   3
   5   9  -2 240.119 87.6067   3
   5   9  -1 1672.17 188.326   3
  -5  -9   1 1535.87 193.236   4
   5   9   0 2450.11 229.444   3
  -5  -9   0 2841.74 262.182   4
   5   9   1 590.443 119.688   3
  -5  -9  -1 722.467 144.935   4
   5   9   2 95.3730 80.0825   3
  -5  -9  -2 91.5931 78.0441   4
   5   9   3 43.3675 69.8767   3
  -5  -9  -3-31.5239 93.2573   4
   5   9   4 303.230 107.079   3
  -5  -9  -4 248.529 111.464   4
   5   9   5-26.1401 73.5967   3
  -5  -9  -5 95.3230 55.7570   2
  -5  -9  -5-68.1848 96.6467   4
   5   9   6 760.319 136.671   3
  -5  -9  -6 1027.57 125.972   2
  -5  -9  -6 927.135 169.688   4
   5   9   7 2952.64 256.496   3
  -5  -9  -7 2935.12 212.757   2
  -5  -9  -7 3058.83 284.893   4
   5   9   8 310.450 114.664   3
  -5  -9  -8 158.280 75.5882   2
  -5  -9  -8 482.709 138.557   4
   5   9   9 2338.62 237.596   3
  -5  -9  -9 2137.16 193.446   2
  -5  -9  -9 2428.78 262.251   4
   5   9  10 502.687 127.911   3
  -5  -9 -10 491.359 107.567   2
  -5  -9 -10 414.772 140.569   4
   5   9  11 1182.02 183.960   3
  -5  -9 -11 1029.57 151.347   2
   5   9  12 466.155 132.108   3
  -5  -9 -12 621.834 119.032   2
   5   9  13 168.874 92.9791   3
  -5  -9 -13 182.476 79.6907   2
   5   9  14 759.809 152.125   3
  -5  -9 -14 594.159 130.533   2
  -5  -9 -15 751.584 145.876   2
  -5   9 -15 552.336 141.008   2
  -5  -9 -16-8.82295 67.6622   2
  -5  -9 -17 602.163 139.970   2
   5  10 -18 3027.63 319.724   3
   5  10 -17 481.118 151.885   3
   5  10 -16 615.856 144.593   3
   5  10 -15 235.382 122.598   3
   5  10 -14 912.144 180.398   3
   5  10 -13 5483.55 389.864   3
   5  10 -12 1332.19 207.319   3
   5  10 -11 14.0699 90.8159   3
   5  10 -10 306.561 122.140   3
   5  10  -9 189.579 90.4526   3
   5  10  -8 3800.09 303.864   3
   5  10  -7 6622.33 398.248   3
   5  10  -6 779.867 161.966   3
   5  10  -5 2191.54 229.641   3
   5  10  -4 421.528 124.558   3
   5  10  -3 5846.60 362.236   3
   5  10  -2-97.3776 87.8061   3
   5  10  -1 167.365 86.0450   3
  -5 -10   1 272.929 110.029   4
   5  10   0 774.427 143.592   3
  -5 -10   0 1089.89 171.476   4
   5  10   1 245.999 103.451   3
  -5 -10  -1 173.751 99.6341   4
   5  10   2 11.4790 67.2722   3
  -5 -10  -2 349.810 119.909   4
   5  10   3 462.349 126.862   3
  -5 -10  -3 152.011 102.889   4
   5  10   4 228.989 97.1824   3
  -5 -10  -4 128.586 86.2009   4
   5  10   5 374.317 107.211   3
  -5 -10  -5 669.743 146.120   4
   5  10   6 1251.31 171.646   3
  -5 -10  -6 1293.99 196.333   4
   5  10   7 306.385 102.153   3
  -5 -10  -7 727.368 162.320   4
   5  10   8 157.922 104.737   3
  -5 -10  -8 261.756 119.323   4
   5  10   9 77.6412 76.2595   3
  -5 -10  -9 393.204 144.526   4
   5  10  10 48.3773 78.2910   3
  -5 -10 -10 20.8026 76.5837   4
   5  10  11 445.073 123.839   3
  -5 -10 -11 407.661 137.934   4
   5  10  12 130.688 108.684   3
   5  10  13 461.468 128.404   3
   5  11 -17 1090.10 202.178   3
   5  11 -16 624.206 150.359   3
   5  11 -15 733.246 160.535   3
   5  11 -14 1620.44 226.616   3
   5  11 -13 1481.65 211.347   3
   5  11 -12 1069.39 187.707   3
   5  11 -11 4997.10 371.000   3
   5  11 -10 237.358 100.141   3
   5  11  -9 318.457 108.870   3
   5  11  -8 192.047 97.1203   3
   5  11  -7 116.419 98.4603   3
   5  11  -6 556.428 125.412   3
   5  11  -5-78.7910 98.8644   3
   5  11  -4 690.808 131.765   3
   5  11  -3-69.1134 91.1721   3
   5  11  -2-51.3967 87.4165   3
   5  11  -1 641.014 135.196   3
  -5 -11   1 619.439 140.356   4
   5  11   0 71.3853 87.7303   3
  -5 -11   0 17.0979 91.1652   4
   5  11   1 3204.62 269.034   3
  -5 -11  -1 2994.60 287.790   4
   5  11   2 35.8236 84.5348   3
  -5 -11  -2-15.2035 98.7342   4
   5  11   3 136.309 93.7084   3
  -5 -11  -3-46.4294 89.1850   4
   5  11   4 146.006 79.6041   3
  -5 -11  -4 99.4706 93.2941   4
   5  11   5 1470.32 187.679   3
  -5 -11  -5 1762.33 230.851   4
   5  11   6 336.746 103.655   3
  -5 -11  -6 622.451 154.936   4
   5  11   7 140.641 92.4942   3
  -5 -11  -7 315.872 128.151   4
   5  11   8-8.56394 70.3327   3
  -5 -11  -8-106.747 95.9739   4
   5  11   9 865.914 164.313   3
  -5 -11  -9 919.218 189.443   4
   5  11  10 182.098 87.9976   3
  -5 -11 -10 150.653 128.058   4
   5  11  11 238.984 111.335   3
  -5 -11 -11 279.745 117.560   4
   5  11  12 1464.56 194.983   3
  -5 -11 -12 1481.17 221.875   4
   5  12 -16-100.108 100.925   3
   5  12 -15 199.650 100.169   3
   5  12 -14 118.033 107.915   3
   5  12 -13-53.0263 97.9065   3
   5  12 -12-38.7702 95.5324   3
   5  12 -11-105.854 90.0125   3
   5  12 -10 3039.84 290.971   3
   5  12  -9 140.173 86.0869   3
   5  12  -8 73.3213 76.0873   3
   5  12  -7 27.2688 72.5948   3
   5  12  -6 215.966 84.8704   3
   5  12  -5-46.1226 95.3223   3
   5  12  -4 1554.94 196.298   3
   5  12  -3-1.84359 82.6053   3
   5  12  -2 95.9185 84.4858   3
   5  12  -1-39.4801 76.7505   3
  -5 -12   1-233.251 114.447   4
   5  12   0 300.329 98.4604   3
  -5 -12   0 209.805 118.533   4
   5  12   1 1310.96 177.988   3
  -5 -12  -1 1626.00 217.317   4
   5  12   2 698.975 142.561   3
  -5 -12  -2 784.051 162.165   4
   5  12   3 572.792 130.590   3
  -5 -12  -3 451.730 135.560   4
   5  12   4 87.4970 73.8680   3
  -5 -12  -4 203.411 124.803   4
   5  12   5 15.5818 71.0821   3
  -5 -12  -5 269.841 131.398   4
   5  12   6 668.312 140.633   3
  -5 -12  -6 830.149 171.137   4
   5  12   7 90.1911 75.6137   3
  -5 -12  -7 246.805 114.344   4
   5  12   8 700.692 150.519   3
  -5 -12  -8 926.014 184.981   4
  -5 -12  -9 2211.42 264.825   4
   5  12   9 2380.28 247.711   3
   5  12  10 1158.62 173.592   3
  -5 -12 -10 1771.56 250.684   4
   5  12  11 191.854 111.369   3
  -5 -12 -11 94.3837 122.985   4
   5  13 -15 556.973 143.548   3
   5  13 -14 776.499 172.006   3
   5  13 -13 197.939 103.817   3
   5  13 -12 4483.89 357.804   3
   5  13 -11 511.611 150.305   3
   5  13 -10 3579.39 309.514   3
   5  13  -9 70.9661 86.3945   3
   5  13  -8 1184.79 181.635   3
   5  13  -7 436.793 126.942   3
   5  13  -6 23.0293 74.7234   3
   5  13  -5 581.731 127.353   3
   5  13  -4 760.003 147.317   3
   5  13  -3 188.722 83.0193   3
   5  13  -2 611.256 123.732   3
   5  13  -1 17.7992 73.7894   3
   5  13   0 422.919 109.573   3
  -5 -13   0 624.996 160.397   4
   5  13   1 173.207 86.0449   3
  -5 -13  -1 143.694 106.112   4
   5  13   2 180.130 94.7608   3
  -5 -13  -2-7.41726 98.6435   4
   5  13   3 741.937 140.105   3
  -5 -13  -3 788.875 178.938   4
   5  13   4-106.589 90.3841   3
  -5 -13  -4-161.840 114.970   4
   5  13   5 74.5224 69.9199   3
  -5 -13  -5 5.54557 91.2895   4
   5  13   6 50.5196 92.4261   3
  -5 -13  -6-52.9092 86.3075   4
   5  13   7 1236.98 179.367   3
  -5 -13  -7 700.221 163.116   4
   5  13   8 310.716 124.432   3
  -5 -13  -8 107.025 118.206   4
  -5 -13  -9 2005.94 263.215   4
   5  13   9 2045.78 240.847   3
   5  13  10 2101.39 235.926   3
   5  14 -14 523.704 151.751   3
   5  14 -13 507.924 139.387   3
   5  14 -12 1035.97 186.628   3
   5  14 -11 149.492 106.554   3
   5  14 -10 477.190 141.278   3
   5  14  -9 72.4344 75.4993   3
   5  14  -8-27.7250 83.6365   3
   5  14  -7-141.624 105.343   3
   5  14  -6 653.499 130.223   3
   5  14  -5 184.123 89.4265   3
   5  14  -4 125.305 80.0354   3
   5  14  -3 13.7134 78.3211   3
   5  14  -2-20.8052 72.0814   3
   5  14  -1 1845.59 210.769   3
   5  14   0 1812.02 216.142   3
  -5 -14   0 1635.16 233.716   4
   5  14   1 360.644 116.177   3
  -5 -14  -1 262.000 122.600   4
   5  14   2 59.8201 88.8216   3
  -5 -14  -2 187.617 122.083   4
   5  14   3 480.540 120.760   3
  -5 -14  -3 694.008 168.322   4
   5  14   4 469.180 113.905   3
  -5 -14  -4 592.499 141.871   4
   5  14   5 445.545 119.890   3
  -5 -14  -5 658.998 162.765   4
   5  14   6-116.434 92.2703   3
  -5 -14  -6 80.1352 122.674   4
   5  14   7 124.420 83.6283   3
  -5 -14  -7 279.936 129.286   4
   5  14   8 2062.86 234.638   3
   5  14   9 481.661 134.632   3
   5  15 -12 699.988 152.389   3
   5  15 -11 0.57922 79.6908   3
   5  15 -10 703.717 157.201   3
   5  15  -9-188.653 115.227   3
   5  15  -8 299.309 99.7386   3
   5  15  -7 27.8470 75.6739   3
   5  15  -6 213.730 95.5788   3
   5  15  -5 98.8451 69.0572   3
   5  15  -4-7.31670 73.5801   3
   5  15  -3-105.397 94.3024   3
   5  15  -2 1800.62 217.159   3
   5  15  -1 301.735 115.518   3
   5  15   0 1217.78 184.917   3
   5  15   1 162.599 97.9214   3
  -5 -15  -1 92.0737 107.181   4
   5  15   2 741.763 140.611   3
  -5 -15  -2 723.297 164.968   4
   5  15   3 1171.05 176.803   3
  -5 -15  -3 1122.58 198.101   4
   5  15   4 3152.65 280.595   3
  -5 -15  -4 4020.15 368.891   4
   5  15   5 924.540 160.679   3
   5  15   6 89.5208 74.0329   3
   5  15   7 3431.13 292.673   3
   5  16 -10-228.296 126.300   3
   5  16  -9 528.248 134.991   3
   5  16  -8 69.6249 81.6080   3
   5  16  -7 37.0232 81.4994   3
   5  16  -6 37.4188 74.8586   3
   5  16  -5 671.643 145.243   3
   5  16  -4 874.447 166.098   3
   5  16  -3 40.7873 79.1427   3
   5  16  -2-73.2645 88.2131   3
   5  16  -1 3251.94 284.472   3
   5  16   0 277.800 116.862   3
   5  16   1 1162.13 175.999   3
   5  16   2 376.868 116.312   3
   5  16   3 16.6059 76.2371   3
   5  16   4 2922.20 272.422   3
   5  16   5 745.073 147.521   3
   5  17  -8 697.089 148.201   3
   5  17  -7 259.598 103.948   3
   5  17  -6-88.0561 93.5022   3
   5  17  -5 129.398 83.7624   3
   5  17  -4 1037.05 173.291   3
   5  17  -3 329.199 117.644   3
   5  17  -2 572.350 132.087   3
   5  17  -1 65.1045 73.7677   3
   5  17   0 394.740 105.960   3
   5  17   1-165.890 106.209   3
   5  17   2 342.372 115.548   3
   6   0 -19-31.8387 116.721   3
   6   0 -18 1136.98 200.103   3
   6   0 -17 116.634 110.268   3
   6   0 -16 177.730 91.4170   3
   6   0 -15 53.0109 86.2848   3
   6   0 -14 116.405 99.2142   3
   6   0 -13 97.9169 101.021   3
   6   0 -12 386.632 124.010   3
   6   0 -11-127.830 91.0849   3
   6   0 -10 123.606 94.2443   3
   6   0  -9 18.0784 82.7602   3
   6   0  -8 1565.84 210.704   3
   6   0  -7 89.2500 98.7665   3
   6   0  -6 203.398 152.857   3
   6   0  -5-25.0768 82.3251   3
   6   0  -4 934.838 145.210   3
   6   0  -3 33.6589 76.8192   3
   6   0  -2 19505.3 658.859   3
   6   0  -1 390.650 130.558   3
   6   0   0-54.3905 86.5175   3
   6   0   1 72.6386 83.1750   3
   6   0   2 552.501 117.965   3
  -6   0  -2 659.066 127.823   4
   6   0   3 2.30584 68.5810   3
  -6   0  -3 27.0975 63.8279   4
   6   0   4 525.907 119.867   3
  -6   0  -4 427.133 106.189   4
   6   0   5 3.32437 78.2943   3
  -6   0  -5 94.3931 70.3659   4
   6   0   6 3592.44 277.436   3
  -6   0  -6 3326.13 257.298   4
   6   0   7 77.2880 78.8422   3
  -6   0  -7 71.1367 66.3066   4
   6   0   8 19.2209 66.4762   3
  -6   0  -8 124.436 71.1887   4
   6   0   9-123.824 84.3799   3
  -6   0  -9-87.3300 65.9589   4
   6   0  10 1143.68 177.767   3
  -6   0 -10 1038.18 155.750   4
   6   0  11 34.8430 73.8213   3
  -6   0 -11-23.1538 80.6167   4
   6   0  12 1212.74 180.657   3
  -6   0 -12 1116.95 165.526   4
   6   0  13-12.8061 77.0214   3
  -6   0 -13 60.9578 77.1329   2
   6   0  14 204.004 111.906   3
   6   1 -19 635.259 161.059   3
   6  -1 -19 591.792 152.724   3
   6   1 -18 45.7296 85.2816   3
   6  -1 -18 72.9557 87.5049   3
   6   1 -17-89.2592 93.9989   3
   6  -1 -17 29.3712 94.3853   3
   6   1 -16 56.0502 94.9069   3
   6  -1 -16-6.46304 106.123   3
   6   1 -15 308.489 120.766   3
   6  -1 -15 438.004 134.459   3
   6   1 -14 2177.90 254.276   3
   6  -1 -14 2454.70 269.487   3
   6   1 -13 554.337 148.604   3
   6  -1 -13 687.534 142.933   3
   6   1 -12 232.585 111.883   3
   6  -1 -12 159.208 96.9314   3
   6   1 -11 2050.11 242.519   3
   6  -1 -11 1722.96 217.737   3
   6   1 -10 3356.76 295.681   3
   6  -1 -10 2804.37 267.814   3
   6   1  -9 929.412 159.590   3
   6  -1  -9 1066.68 182.133   3
   6   1  -8 149.133 110.422   3
   6  -1  -8 482.491 145.398   3
   6  -1  -7 2182.05 225.156   3
   6   1  -7 2035.74 225.233   3
   6  -1  -6 397.419 120.422   3
   6   1  -6 202.633 87.1955   3
   6  -1  -5 2372.15 241.335   3
   6   1  -5 2365.67 239.073   3
   6  -1  -4 571.887 119.809   3
   6   1  -4 431.574 117.824   3
   6  -1  -3 163.152 91.9862   3
   6   1  -3 237.763 85.5648   3
   6  -1  -2 761.333 147.255   3
   6   1  -2 1019.35 162.062   3
   6  -1  -1 8031.56 401.764   3
   6   1  -1 7322.98 396.806   3
   6  -1   0 1610.44 185.304   3
   6   1   0 1550.66 189.203   3
   6  -1   1 5061.98 311.808   3
   6   1   1 4986.59 321.901   3
  -6  -1  -1 5670.54 331.661   4
   6  -1   2 26.5501 73.2976   3
   6   1   2-44.1999 86.4426   3
  -6  -1  -2 172.192 92.9915   4
   6  -1   3 830.926 139.801   3
   6   1   3 762.051 132.979   3
  -6  -1  -3 674.366 130.297   4
  -6   1  -3 603.440 111.338   4
   6  -1   4 314.114 103.063   3
   6   1   4 254.747 94.2389   3
  -6  -1  -4 318.732 102.461   4
  -6   1  -4 388.738 96.5817   4
   6  -1   5 996.247 151.596   3
   6   1   5 834.258 136.355   3
  -6  -1  -5 956.739 143.739   4
  -6   1  -5 825.138 128.482   4
   6  -1   6 94.7879 73.3725   3
   6   1   6 277.388 99.5883   3
  -6  -1  -6 420.972 114.152   4
  -6   1  -6 235.604 79.3182   4
   6  -1   7 1921.09 206.938   3
   6   1   7 1633.33 198.188   3
  -6  -1  -7 1788.44 193.605   4
  -6   1  -7 1669.66 184.314   4
   6  -1   8 1298.84 170.010   3
   6   1   8 1086.68 167.666   3
  -6  -1  -8 1248.97 167.639   4
  -6   1  -8 1181.43 151.267   4
   6  -1   9 429.890 116.572   3
   6   1   9 283.979 104.845   3
  -6  -1  -9 189.831 79.0656   4
   6  -1  10 19.2757 82.3558   3
   6   1  10 238.584 111.421   3
  -6  -1 -10 80.8038 76.9096   4
   6  -1  11 139.094 89.8749   3
   6   1  11 48.1768 77.7026   3
  -6  -1 -11-96.7768 76.0142   4
   6  -1  12-28.2957 74.2694   3
   6   1  12 106.328 88.4765   3
  -6  -1 -12-83.5089 90.9843   2
  -6  -1 -12 74.0435 70.6877   4
   6  -1  13 233.113 104.149   3
   6   1  13 410.634 127.796   3
  -6  -1 -13 319.535 116.091   2
  -6   1 -13 191.771 90.3806   2
  -6  -1 -13 317.800 107.341   4
   6   1  14-5.67972 90.1175   3
  -6  -1 -14 86.3216 82.1870   2
   6  -1  14-63.4971 82.0621   3
   6  -2 -19 3450.56 330.954   3
   6   2 -18 447.186 157.231   3
   6  -2 -18 218.538 95.8355   3
   6   2 -17-78.1875 93.9405   3
   6  -2 -17 80.6328 93.3490   3
   6   2 -16 592.962 139.354   3
   6  -2 -16 659.551 156.286   3
   6   2 -15 384.725 143.303   3
   6  -2 -15 457.033 132.985   3
   6   2 -14 2202.83 262.059   3
   6  -2 -14 2505.64 264.649   3
   6   2 -13 840.848 174.592   3
   6  -2 -13 719.242 148.848   3
   6   2 -12-40.4580 76.8904   3
   6  -2 -12-58.6149 86.9589   3
   6   2 -11 272.227 118.295   3
   6  -2 -11 158.343 92.4742   3
   6   2 -10 58.7254 106.792   3
   6  -2 -10 9.87514 73.8056   3
   6   2  -9 520.824 141.157   3
   6  -2  -9 378.848 125.173   3
   6  -2  -8 8849.27 447.225   3
   6   2  -8 8330.30 454.600   3
   6  -2  -7 200.031 110.787   3
   6   2  -7 221.015 120.531   3
   6  -2  -6 2007.68 212.615   3
   6   2  -6 1941.79 231.814   3
   6   2  -5 1749.51 229.852   3
   6  -2  -5 1148.76 167.953   3
   6  -2  -4 3557.82 279.151   3
   6   2  -4 3069.99 262.356   3
   6  -2  -3 5755.86 341.876   3
   6   2  -3 5889.83 360.041   3
   6  -2  -2 3634.83 270.373   3
   6   2  -2 3521.19 278.786   3
   6  -2  -1 78.7713 68.2700   3
   6   2  -1 253.138 96.2211   3
   6  -2   0 41.5968 81.5988   3
   6   2   0 123.343 80.8637   3
   6  -2   1 1912.49 188.572   3
   6   2   1 2226.10 230.526   3
  -6  -2  -1 2159.71 211.123   4
   6  -2   2 5809.96 334.712   3
   6   2   2 5917.41 349.720   3
  -6  -2  -2 5839.07 346.683   4
   6  -2   3 379.618 109.516   3
   6   2   3 446.313 122.518   3
  -6  -2  -3 287.872 93.6455   4
  -6   2  -3 494.135 114.585   4
   6  -2   4 214.502 73.2957   3
   6   2   4 424.259 111.992   3
  -6  -2  -4 392.901 109.461   4
   6  -2   5 32.6224 64.0144   3
   6   2   5-23.3511 79.9798   3
  -6  -2  -5 46.0239 66.1332   4
   6  -2   6 11.2685 68.3660   3
   6   2   6 41.3100 91.7349   3
  -6  -2  -6-129.552 79.0735   4
   6  -2   7 2075.57 209.518   3
   6   2   7 1809.26 203.298   3
  -6  -2  -7 1736.02 195.222   4
   6  -2   8-14.4791 70.0114   3
   6   2   8-1.25107 75.9470   3
  -6  -2  -8 38.4737 68.0294   4
   6  -2   9 146.297 91.9411   3
   6   2   9 210.492 110.176   3
  -6  -2  -9 194.496 87.6656   4
   6  -2  10-58.4906 67.6204   3
   6   2  10-33.0062 73.3596   3
  -6  -2 -10 16.2507 75.0429   4
   6  -2  11 146.297 88.8703   3
   6   2  11 113.066 89.1123   3
  -6  -2 -11-8.37703 69.4615   4
   6  -2  12 42.4773 76.1118   3
   6   2  12 82.8641 74.6000   3
  -6  -2 -12-72.0093 75.7530   2
  -6  -2 -12-7.88370 74.6193   4
   6  -2  13-26.7730 75.9463   3
   6   2  13-28.5476 82.9428   3
  -6  -2 -13 21.3418 72.6483   2
  -6  -2 -13 92.4390 88.1169   4
   6   2  14 4.98104 73.3320   3
  -6  -2 -14 112.835 95.3412   2
   6  -3 -20 3066.38 315.864   3
   6  -3 -19-10.0437 74.5014   3
   6   3 -18 1109.08 202.226   3
   6  -3 -18 1131.49 192.432   3
   6   3 -17 269.309 138.143   3
   6  -3 -17 207.345 122.682   3
   6   3 -16 153.878 112.757   3
   6  -3 -16 203.004 111.606   3
   6   3 -15 601.479 156.815   3
   6  -3 -15 442.083 120.944   3
   6   3 -14 2497.64 272.468   3
   6  -3 -14 2725.84 270.578   3
   6   3 -13-20.3115 93.4235   3
   6  -3 -13-52.5744 92.2932   3
   6   3 -12 913.791 175.145   3
   6  -3 -12 623.400 127.846   3
   6   3 -11-18.2813 84.2001   3
   6  -3 -11 109.420 90.4903   3
   6   3 -10 637.673 135.314   3
   6  -3 -10 542.980 119.769   3
   6   3  -9 3349.51 293.712   3
   6  -3  -9 2827.51 253.375   3
   6  -3  -8 3164.23 265.701   3
   6   3  -8 3108.00 284.949   3
   6  -3  -7 1395.32 180.640   3
   6   3  -7 1410.24 201.280   3
   6  -3  -6 244.736 97.8751   3
   6   3  -6 319.779 121.479   3
   6  -3  -5 2917.67 244.924   3
   6   3  -5 2833.65 266.724   3
   6  -3  -4 293.154 100.131   3
   6   3  -4 968.808 171.865   3
   6  -3  -3 5425.56 327.482   3
   6   3  -3 5625.61 370.129   3
   6  -3  -2 786.331 133.372   3
   6   3  -2 1075.08 172.214   3
   6  -3  -1 4326.45 285.845   3
   6   3  -1 4197.26 304.217   3
   6  -3   0 956.918 134.506   3
   6   3   0 992.470 163.220   3
   6  -3   1 612.179 110.604   3
   6   3   1 576.716 135.832   3
  -6  -3  -1 649.202 127.194   4
   6  -3   2 401.340 90.5061   3
   6   3   2 603.210 131.708   3
  -6  -3  -2 755.884 148.351   4
   6  -3   3-22.3926 60.5292   3
   6   3   3-100.013 88.4510   3
  -6  -3  -3 56.3378 80.2478   4
   6  -3   4 254.386 91.2387   3
   6   3   4 381.586 117.044   3
  -6  -3  -4 161.537 89.0842   4
   6  -3   5 224.553 85.2282   3
   6   3   5 3.43094 74.5204   3
  -6  -3  -5 19.1400 72.3030   4
   6  -3   6 217.590 80.0084   3
   6   3   6 32.8693 66.9017   3
  -6  -3  -6 276.396 105.112   4
   6  -3   7 263.758 87.7604   3
   6   3   7 185.818 96.2708   3
  -6  -3  -7 169.945 78.9600   4
   6  -3   8 164.028 84.7516   3
   6   3   8 9.71049 79.1476   3
  -6  -3  -8 118.338 76.7313   4
   6  -3   9 50.2161 66.1553   3
   6   3   9 158.895 88.8777   3
  -6  -3  -9 37.6895 70.0817   4
   6  -3  10 504.435 118.464   3
   6   3  10 519.934 135.901   3
  -6  -3 -10 375.014 116.824   4
   6  -3  11 168.320 88.9310   3
   6   3  11 250.969 106.292   3
  -6  -3 -11-24.0602 88.6357   2
  -6  -3 -11 152.675 81.9271   4
   6   3  12 1633.14 217.393   3
  -6  -3 -12 1315.40 187.197   2
  -6  -3 -12 1593.21 208.037   4
   6  -3  12 1798.87 208.098   3
   6   3  13 40.0066 86.8728   3
  -6  -3 -13 45.5890 77.2372   2
  -6  -3 -13 89.8154 97.5658   4
   6  -3  13 104.350 94.8336   3
  -6  -3 -14 163.293 84.0970   2
   6  -4 -20 975.713 189.387   3
   6  -4 -19 1332.19 209.404   3
   6   4 -18 55.5094 103.284   3
   6  -4 -18 17.5686 80.2004   3
   6   4 -17 1128.04 198.934   3
   6  -4 -17 1429.65 209.087   3
   6   4 -16 1509.97 226.958   3
   6  -4 -16 1507.93 217.003   3
   6   4 -15 299.787 135.563   3
   6  -4 -15 177.406 111.964   3
   6   4 -14 683.699 161.130   3
   6  -4 -14 594.999 142.051   3
   6   4 -13 37.7955 96.2732   3
   6  -4 -13 78.6328 77.0790   3
   6   4 -12 200.312 110.727   3
   6  -4 -12 140.461 89.1861   3
   6   4 -11 1465.16 212.102   3
   6  -4 -11 1508.10 190.056   3
   6   4 -10 474.255 123.379   3
   6  -4 -10 371.170 113.725   3
   6   4  -9 1864.29 222.007   3
   6  -4  -9 1336.35 180.449   3
   6  -4  -8 92.5850 79.8620   3
   6   4  -8 110.742 101.261   3
   6  -4  -7 106.734 94.6777   3
   6   4  -7-7.68487 81.3424   3
   6  -4  -6 1738.06 193.718   3
   6   4  -6 1857.77 225.704   3
   6  -4  -5 611.909 127.472   3
   6   4  -5 1091.99 191.398   3
   6  -4  -4 5836.28 336.194   3
   6   4  -4 6465.70 394.368   3
   6  -4  -3 1297.12 163.035   3
   6   4  -3 1818.44 209.319   3
   6  -4  -2 895.594 131.289   3
   6   4  -2 918.419 162.374   3
   6  -4  -1 132.675 77.1680   3
   6   4  -1 313.621 105.362   3
   6  -4   0 1834.16 180.886   3
   6   4   0 1871.17 209.796   3
   6  -4   1-29.1556 64.0271   3
   6   4   1 163.311 114.669   3
  -6  -4  -1 128.046 91.8675   4
   6  -4   2 137.830 75.8328   3
   6   4   2 70.6739 83.8766   3
  -6  -4  -2 222.764 112.045   4
   6  -4   3 11.6624 60.1721   3
   6   4   3-42.8044 76.5297   3
  -6  -4  -3 114.464 92.3181   4
   6  -4   4 294.751 79.3885   3
   6   4   4 140.613 78.7606   3
  -6  -4  -4 140.049 81.1933   4
   6  -4   5-18.0324 57.0945   3
   6   4   5-83.4315 92.6001   3
  -6  -4  -5-111.438 93.2208   4
   6  -4   6 107.253 77.3387   3
   6   4   6-109.311 99.1909   3
  -6  -4  -6-8.18536 71.1172   4
   6  -4   7 121.213 69.9284   3
   6   4   7 81.6268 77.5851   3
  -6  -4  -7 85.8970 76.4039   4
   6  -4   8 49.6304 69.7327   3
   6   4   8 48.2762 81.8311   3
  -6  -4  -8 3.49614 66.9751   4
   6  -4   9-26.8412 64.1073   3
   6   4   9-38.6850 91.7019   3
  -6  -4  -9 84.3242 80.1724   4
   6  -4  10 297.280 104.505   3
   6   4  10 273.007 101.993   3
  -6  -4 -10 322.652 106.571   2
  -6  -4 -10 279.517 111.416   4
   6  -4  11 833.966 149.037   3
   6   4  11 938.031 173.260   3
  -6  -4 -11 673.982 140.562   2
  -6  -4 -11 701.030 156.749   4
   6   4  12 184.594 108.244   3
  -6  -4 -12 16.5445 81.0306   2
  -6  -4 -12 147.404 90.3830   4
   6  -4  12 215.201 98.4833   3
   6   4  13 150.934 103.735   3
  -6  -4 -13 43.0187 86.1060   2
  -6  -4 -13 111.742 85.9148   4
  -6  -4 -14 157.968 97.2908   2
   6  -5 -20 146.448 107.857   3
   6  -5 -19 1669.27 229.230   3
   6  -5 -18 814.622 168.730   3
   6   5 -17 178.060 113.010   3
   6  -5 -17 238.609 100.727   3
   6   5 -16 697.501 167.710   3
   6  -5 -16 482.610 121.968   3
   6   5 -15 828.920 173.515   3
   6  -5 -15 670.147 140.087   3
   6   5 -14 400.477 126.385   3
   6  -5 -14 456.295 128.180   3
   6   5 -13 493.851 148.937   3
   6  -5 -13 622.481 143.466   3
   6   5 -12 16.0719 92.6558   3
   6  -5 -12-54.6242 82.1923   3
   6   5 -11 70.5772 80.0872   3
   6  -5 -11 25.0370 71.0632   3
   6   5 -10 95.4788 100.722   3
   6  -5 -10 34.6102 66.3276   3
   6   5  -9 716.399 156.152   3
   6  -5  -9 496.925 118.073   3
   6  -5  -8 4679.35 309.446   3
   6   5  -8 4693.48 350.208   3
   6  -5  -7 221.892 102.809   3
   6   5  -7 116.009 104.135   3
   6  -5  -6 296.725 91.7807   3
   6   5  -6 309.646 135.620   3
   6  -5  -5 1367.02 164.872   3
   6   5  -5 1163.12 177.894   3
   6  -5  -4 158.587 79.0595   3
   6   5  -4 296.182 114.256   3
   6  -5  -3 678.129 118.413   3
   6   5  -3 790.315 153.499   3
   6  -5  -2 349.603 97.5331   3
   6   5  -2 812.235 161.873   3
   6  -5  -1 108.996 71.5985   3
   6   5  -1 77.1475 82.9695   3
   6  -5   0 1.22443 61.9237   3
   6   5   0 77.0808 87.0396   3
   6  -5   1 767.444 122.597   3
   6   5   1 633.961 129.661   3
  -6  -5  -1 653.822 137.155   4
   6  -5   2 345.940 86.6877   3
   6   5   2 303.678 107.890   3
  -6  -5  -2 339.285 111.157   4
   6  -5   3 630.634 112.483   3
   6   5   3 637.341 144.669   3
  -6  -5  -3 549.179 130.435   4
   6  -5   4 888.526 129.319   3
   6   5   4 834.921 152.674   3
  -6  -5  -4 851.950 159.583   4
   6  -5   5 677.038 116.829   3
   6   5   5 588.159 114.950   3
  -6  -5  -5 624.847 134.342   4
   6  -5   6-86.4960 76.3252   3
   6   5   6-115.377 104.084   3
  -6  -5  -6-196.814 105.195   4
   6  -5   7 80.4910 57.2055   3
   6   5   7 39.9079 90.7778   3
  -6  -5  -7 265.731 98.5713   4
   6  -5   8 864.422 130.594   3
   6   5   8 660.610 136.254   3
  -6  -5  -8 739.317 142.822   4
   6   5   9 103.935 113.479   3
  -6  -5  -9-133.231 88.0912   2
  -6  -5  -9 137.747 103.175   4
   6   5  10 638.418 142.793   3
  -6  -5 -10 450.665 116.926   2
  -6  -5 -10 364.927 111.324   4
  -6  -5 -11 2820.44 252.756   2
  -6  -5 -11 2780.94 276.710   4
   6   5  11 2900.50 283.982   3
   6   5  12 1103.36 188.518   3
  -6  -5 -12 916.814 161.767   2
  -6  -5 -12 1470.01 212.150   4
  -6  -5 -13 285.271 107.027   2
  -6  -5 -13 402.526 136.185   4
  -6  -5 -14 1297.62 189.191   2
   6  -6 -19 483.269 126.736   3
   6  -6 -18 2214.04 253.946   3
   6  -6 -17 357.433 122.978   3
   6   6 -16 1234.88 215.718   3
   6  -6 -16 1050.42 175.396   3
   6   6 -15 1444.07 226.723   3
   6  -6 -15 1492.43 206.867   3
   6   6 -14 98.0924 100.089   3
   6  -6 -14 169.095 100.765   3
   6   6 -13 572.349 140.517   3
   6  -6 -13 485.708 115.672   3
   6   6 -12 293.644 122.170   3
   6  -6 -12 253.558 94.7119   3
   6   6 -11 338.577 121.923   3
   6  -6 -11 212.731 104.305   3
   6   6 -10 773.988 166.290   3
   6  -6 -10 564.683 119.880   3
   6  -6  -9 894.622 158.204   3
   6   6  -9 385.657 124.370   3
   6  -6  -8 124.347 92.0795   3
   6   6  -8 183.016 116.608   3
   6  -6  -7 2523.55 225.722   3
   6   6  -7 2621.45 265.781   3
   6  -6  -6 367.076 98.0777   3
   6   6  -6 527.378 143.445   3
   6  -6  -5 90.8746 66.1491   3
   6   6  -5-36.0230 105.704   3
   6  -6  -4-60.3443 78.0038   3
   6   6  -4 37.4762 99.0607   3
   6  -6  -3 638.399 112.894   3
   6   6  -3 620.615 141.251   3
   6  -6  -2 845.852 123.829   3
   6   6  -2 876.039 163.200   3
   6  -6  -1 999.952 133.194   3
   6   6  -1 628.452 138.349   3
   6  -6   0 1089.88 137.601   3
   6   6   0 1064.81 177.963   3
  -6  -6   0 1470.00 195.608   4
   6   6   1 984.466 163.715   3
  -6  -6  -1 1133.57 175.300   4
   6   6   2 218.242 126.073   3
  -6  -6  -2 531.021 140.065   4
   6   6   3 357.467 114.473   3
  -6  -6  -3 455.858 127.617   4
   6   6   4 1002.93 173.116   3
  -6  -6  -4 1016.35 168.462   4
   6   6   5 76.4558 78.5942   3
  -6  -6  -5-57.3916 98.0120   4
   6   6   6 716.599 141.481   3
  -6  -6  -6 714.721 142.736   4
   6   6   7 47.3204 79.5320   3
  -6  -6  -7-28.3793 82.6434   4
   6   6   8 621.465 139.087   3
  -6  -6  -8 574.443 114.727   2
  -6  -6  -8 392.517 126.036   4
   6   6   9 204.761 103.313   3
  -6  -6  -9 111.867 82.0160   2
  -6  -6  -9 4.77306 64.9078   4
   6   6  10 132.398 93.5345   3
  -6  -6 -10 56.4843 76.2843   2
  -6  -6 -10 236.865 113.408   4
   6   6  11 878.174 174.402   3
  -6  -6 -11 755.157 138.762   2
  -6  -6 -11 661.475 154.624   4
  -6  -6 -12 632.594 133.019   2
  -6  -6 -12 535.695 136.976   4
  -6  -6 -13 17.5008 74.4885   2
  -6  -6 -14 525.944 130.474   2
   6   7 -15 154.044 99.5906   3
   6   7 -14 1170.15 194.250   3
   6   7 -13 1057.24 196.999   3
   6   7 -12 79.4409 96.1793   3
   6   7 -11 506.617 124.804   3
   6   7 -10 394.360 139.200   3
   6   7  -9 79.4988 94.8929   3
   6   7  -8 182.167 111.876   3
   6   7  -7 2500.18 268.734   3
   6   7  -6 2107.11 244.260   3
   6   7  -5 28.6913 99.6981   3
   6   7  -4 1353.90 189.246   3
   6   7  -3 146.055 78.4863   3
   6   7  -2-12.0672 86.3975   3
   6   7  -1 544.115 122.494   3
   6   7   0 948.667 165.634   3
  -6  -7   0 1309.97 190.717   4
   6   7   1 526.007 143.609   3
  -6  -7  -1 660.525 149.498   4
   6   7   2 4810.96 342.515   3
  -6  -7  -2 4520.89 336.647   4
   6   7   3 143.693 115.284   3
  -6  -7  -3 357.901 111.262   4
   6   7   4 180.044 89.8905   3
  -6  -7  -4-18.9590 72.1786   4
   6   7   5 152.045 81.5424   3
  -6  -7  -5 246.277 100.777   4
   6   7   6 51.3593 70.5130   3
  -6  -7  -6 103.112 100.407   4
   6   7   7 92.9825 87.1719   3
  -6  -7  -7 68.3405 59.0062   2
  -6  -7  -7 258.343 114.471   4
   6   7   8 91.8763 71.9303   3
  -6  -7  -8-63.2857 80.0413   2
  -6  -7  -8 129.298 90.6195   4
   6   7   9 56.9993 88.8414   3
  -6  -7  -9 139.622 78.5834   2
  -6  -7  -9 15.7005 100.675   4
   6   7  10 175.718 102.817   3
  -6  -7 -10-3.97087 68.8001   2
  -6  -7 -10 26.3916 68.4153   4
  -6  -7 -11 190.286 102.246   2
  -6  -7 -11 395.695 131.012   4
  -6  -7 -12 139.792 91.1523   2
  -6  -7 -13 778.838 153.332   2
   6   8 -15 59.7955 94.1422   3
   6   8 -14 568.640 155.954   3
   6   8 -13 4.46577 87.4069   3
   6   8 -12 169.977 108.193   3
   6   8 -11 1360.75 209.298   3
   6   8 -10 181.746 122.068   3
   6   8  -9 217.914 119.589   3
   6   8  -8 96.7027 107.367   3
   6   8  -7 118.694 109.179   3
   6   8  -6 8.31294 95.8990   3
   6   8  -5 987.553 180.744   3
   6   8  -4 202.191 110.438   3
   6   8  -3 12.1496 78.7620   3
   6   8  -2 1070.11 175.314   3
   6   8  -1-150.079 101.177   3
   6   8   0 57.3490 70.8855   3
  -6  -8   0 345.268 131.464   4
   6   8   1 1016.52 177.947   3
  -6  -8  -1 1079.91 184.514   4
   6   8   2 960.213 165.883   3
  -6  -8  -2 1159.67 192.779   4
   6   8   3 229.391 109.129   3
  -6  -8  -3 352.963 126.482   4
   6   8   4 98.0672 92.9319   3
  -6  -8  -4-59.1826 92.4051   4
   6   8   5 136.602 91.9775   3
  -6  -8  -5 67.4460 96.9735   4
   6   8   6 50.8987 93.4283   3
  -6  -8  -6-46.5996 82.9736   4
   6   8   7 2068.04 226.926   3
  -6  -8  -7 2331.73 258.730   4
   6   8   8 435.652 129.214   3
  -6  -8  -8 468.947 144.021   4
   6   8   9 912.184 169.988   3
  -6  -8  -9 973.385 178.027   4
  -6  -8 -10 1481.29 212.889   4
   6   9 -14 329.220 133.829   3
   6   9 -13 4630.34 383.763   3
   6   9 -12 869.487 183.229   3
   6   9 -11 2380.99 277.466   3
   6   9 -10 1837.05 244.464   3
   6   9  -9 4969.32 380.754   3
   6   9  -8 1662.84 236.606   3
   6   9  -7-29.3479 89.7614   3
   6   9  -6 357.798 123.909   3
   6   9  -5-114.812 110.418   3
   6   9  -4 167.551 88.7013   3
   6   9  -3 130.942 81.6189   3
   6   9  -2 106.999 91.5912   3
   6   9  -1-43.8776 87.1347   3
   6   9   0 274.934 101.678   3
  -6  -9   0 174.614 111.989   4
   6   9   1 92.1039 85.9309   3
  -6  -9  -1 245.493 106.040   4
   6   9   2 135.933 105.849   3
  -6  -9  -2 178.037 100.789   4
   6   9   3 218.918 97.8677   3
  -6  -9  -3 216.612 97.8516   4
   6   9   4 89.4646 95.7442   3
  -6  -9  -4-114.677 101.704   4
   6   9   5 65.2798 76.9655   3
  -6  -9  -5-61.6046 80.1029   4
   6   9   6 1512.39 203.543   3
  -6  -9  -6 1800.91 236.380   4
   6   9   7 229.886 127.186   3
  -6  -9  -7 63.8807 81.0722   4
   6   9   8 55.9675 81.4138   3
  -6  -9  -8 61.4263 107.017   4
  -6  -9  -9 371.392 136.342   4
   6  10 -12 489.061 134.259   3
   6  10 -11-5.37122 112.710   3
   6  10 -10 111.832 109.732   3
   6  10  -9 704.533 167.545   3
   6  10  -8 239.823 102.813   3
   6  10  -7 631.977 141.016   3
   6  10  -6-190.394 120.633   3
   6  10  -5 149.562 94.4420   3
   6  10  -4-37.5642 91.4087   3
   6  10  -3 2223.37 245.402   3
   6  10  -2 396.495 127.400   3
   6  10  -1 306.651 116.238   3
   6  10   0-40.0671 71.6526   3
   6  10   1 189.789 102.337   3
  -6 -10  -1 188.600 116.229   4
   6  10   2 642.738 150.775   3
  -6 -10  -2 542.323 140.558   4
   6  10   3 345.772 125.301   3
  -6 -10  -3 348.208 133.111   4
   6  10   4 588.040 123.288   3
  -6 -10  -4 763.534 174.790   4
   6  10   5 373.543 120.971   3
  -6 -10  -5 340.734 132.962   4
   6  10   6 494.628 125.367   3
  -6 -10  -6 430.818 130.044   4
   6  10   7-35.6103 80.3421   3
  -6 -10  -7-48.8877 104.481   4
   6  11 -11 5694.37 418.615   3
   6  11 -10 156.529 116.849   3
   6  11  -9 254.612 129.332   3
   6  11  -8 139.615 99.5900   3
   6  11  -7 117.571 85.1290   3
   6  11  -6-28.3739 94.2010   3
   6  11  -5-125.279 122.823   3
   6  11  -4-111.864 93.7054   3
   6  11  -3 321.893 116.257   3
   6  11  -2 1711.65 224.779   3
   6  11  -1 308.480 121.399   3
   6  11   0 2628.57 262.797   3
   6  11   1 705.010 157.350   3
  -6 -11  -1 950.582 190.280   4
   6  11   2 1453.16 206.390   3
  -6 -11  -2 1496.17 218.716   4
   6  11   3 367.473 130.886   3
  -6 -11  -3-42.2486 89.8989   4
   6  11   4 1079.98 175.255   3
  -6 -11  -4 960.639 189.178   4
   6  11   5-46.4074 97.3452   3
  -6 -11  -5 131.099 108.387   4
   6  12  -8-148.100 109.617   3
   6  12  -7-196.416 139.356   3
   6  12  -6 50.4174 90.3715   3
   6  12  -5-90.3854 115.132   3
   6  12  -4-180.969 101.790   3
   6  12  -3 148.393 96.4504   3
   6  12  -2 88.8607 80.1033   3
   6  12  -1 58.8644 85.2700   3
   6  12   0 494.916 140.264   3
   6  12   1 2169.98 245.629   3
  -6 -12  -1 1891.28 264.175   4
   6  12   2 709.249 163.216   3
   6  12   3-124.264 88.4926   3
   6  13  -4 3432.21 313.105   3
   6  13  -3 832.381 169.636   3
   6  13  -2 1634.02 223.124   3
   6  13  -1 259.822 116.774   3
   7   0 -13 270.817 109.520   3
   7   0 -12 1223.61 210.715   3
   7   0 -11-43.2453 95.4009   3
   7   0 -10 411.299 119.737   3
   7   0  -9 172.243 99.5212   3
   7   0  -8 955.889 174.554   3
   7   0  -7-42.8892 90.8836   3
   7   0  -6 330.327 119.822   3
   7   0  -5-1.13440 90.8891   3
   7   0  -4-69.3790 89.1874   3
   7   0  -3-196.150 95.0286   3
   7   0  -2 703.814 137.588   3
   7   0  -1-108.336 87.5492   3
   7   0   0 2718.94 258.431   3
   7   0   1 87.9620 83.0497   3
   7   0   2 88.9788 87.7457   3
   7   0   3-0.31261 67.9619   3
   7   0   4 406.286 118.629   3
   7   0   5-70.2807 94.8390   3
   7   0   6 148.472 99.4097   3
   7   0   7 23.2289 65.6646   3
   7   0   8 196.407 109.733   3
   7  -1 -14 292.279 136.784   3
   7   1 -13 10.4616 88.3046   3
   7  -1 -13-105.875 97.4617   3
   7   1 -12 2896.83 305.219   3
   7  -1 -12 2647.02 285.521   3
   7  -1 -11 124.109 109.861   3
   7   1 -11 133.922 126.021   3
   7  -1 -10 130.309 105.933   3
   7   1 -10-17.0845 76.4905   3
   7  -1  -9 183.701 107.449   3
   7   1  -9 228.437 106.746   3
   7  -1  -8 637.623 146.841   3
   7   1  -8 764.561 156.946   3
   7  -1  -7 395.975 139.377   3
   7   1  -7 62.4249 84.3937   3
   7  -1  -6 99.3442 90.0304   3
   7   1  -6 162.108 89.3752   3
   7  -1  -5-135.136 100.103   3
   7   1  -5-149.594 105.023   3
   7  -1  -4 46.1815 75.6842   3
   7   1  -4-215.822 112.146   3
   7  -1  -3-26.1519 85.6961   3
   7   1  -3-91.1301 106.071   3
   7  -1  -2 81.0140 76.4801   3
   7   1  -2 1.86021 81.1822   3
   7  -1  -1-30.2171 77.7999   3
   7   1  -1 71.7460 90.6526   3
   7  -1   0 557.398 123.455   3
   7   1   0 665.166 136.780   3
   7  -1   1 30.8858 87.5425   3
   7   1   1-35.6273 78.0920   3
   7  -1   2 281.085 108.744   3
   7   1   2 289.679 112.371   3
   7  -1   3 490.300 124.184   3
   7   1   3 824.788 150.882   3
   7  -1   4 71.9028 85.5695   3
   7   1   4-107.765 94.2949   3
   7  -1   5 526.889 128.625   3
   7   1   5 545.199 136.966   3
   7  -1   6-64.5894 83.5323   3
   7   1   6-46.6200 83.9401   3
   7  -1   7 64.8275 85.6119   3
   7   1   7 116.038 99.6715   3
   7  -1   8 202.443 102.427   3
   7   1   8 225.433 102.641   3
   7  -1   9 92.6838 80.1284   3
   7  -2 -14 529.250 157.207   3
   7  -2 -13 96.0933 87.0491   3
   7  -2 -12 173.237 107.075   3
   7   2 -12 185.811 90.1017   3
   7  -2 -11 131.967 98.6429   3
   7   2 -11 160.840 110.234   3
   7  -2 -10 186.757 100.719   3
   7   2 -10 276.271 132.069   3
   7  -2  -9 265.715 127.452   3
   7   2  -9 174.427 107.128   3
   7  -2  -8 800.308 162.216   3
   7   2  -8 560.023 143.381   3
   7  -2  -7 1463.10 194.020   3
   7   2  -7 1704.31 220.260   3
   7  -2  -6 629.507 127.528   3
   7   2  -6 739.167 144.493   3
   7  -2  -5 113.354 87.1608   3
   7   2  -5 169.683 105.000   3
   7  -2  -4 589.458 118.870   3
   7   2  -4 435.116 118.737   3
   7  -2  -3 1383.52 182.235   3
   7   2  -3 1191.10 185.103   3
   7  -2  -2 119.010 97.5202   3
   7   2  -2 69.5939 74.6102   3
   7  -2  -1 680.149 133.084   3
   7   2  -1 336.125 110.663   3
   7  -2   0 596.120 132.700   3
   7   2   0 773.676 153.437   3
   7  -2   1 619.662 134.504   3
   7   2   1 315.204 118.869   3
   7  -2   2 1260.24 171.002   3
   7   2   2 1734.11 219.619   3
   7  -2   3 361.639 115.759   3
   7   2   3 707.765 153.035   3
   7  -2   4 866.318 152.981   3
   7   2   4 1163.88 177.722   3
  -7  -2  -4 1269.08 184.939   4
   7  -2   5 123.241 84.0650   3
   7   2   5 311.481 129.200   3
   7  -2   6-17.8467 79.6616   3
   7   2   6 105.275 80.8792   3
  -7  -2  -6 132.217 79.0652   4
   7  -2   7 92.1010 78.9438   3
   7   2   7-202.610 109.229   3
   7  -2   8 459.824 122.687   3
   7  -2   9 112.404 76.1042   3
   7  -3 -15 268.765 109.466   3
   7  -3 -14 310.670 118.441   3
   7  -3 -13 688.242 158.276   3
   7  -3 -12 201.643 101.610   3
   7  -3 -11 350.029 112.554   3
   7   3 -11 501.505 135.293   3
   7  -3 -10 206.267 110.175   3
   7   3 -10 271.878 127.128   3
   7  -3  -9 563.490 138.156   3
   7   3  -9 674.883 172.962   3
   7  -3  -8 71.2115 75.4989   3
   7   3  -8 311.643 114.054   3
   7  -3  -7 155.496 96.3810   3
   7   3  -7 64.9780 93.2016   3
   7  -3  -6 1511.63 202.447   3
   7   3  -6 1469.02 215.911   3
   7  -3  -5 35.0428 73.6785   3
   7   3  -5-34.2081 106.652   3
   7  -3  -4-67.3944 85.4195   3
   7   3  -4-154.456 116.430   3
   7  -3  -3-0.84553 70.0556   3
   7   3  -3 40.2587 90.7250   3
   7  -3  -2 25.5797 77.0292   3
   7   3  -2 57.0118 76.9973   3
   7   3  -1 1811.06 229.675   3
   7  -3  -1 1415.99 174.925   3
   7  -3   0 1233.10 174.145   3
   7   3   0 1223.18 193.973   3
   7  -3   1 1421.90 187.267   3
   7   3   1 1431.28 197.413   3
   7  -3   2 276.575 97.0074   3
   7   3   2 486.791 133.893   3
   7  -3   3 203.626 97.3317   3
   7   3   3 332.071 119.353   3
   7  -3   4 12.0712 75.0473   3
   7   3   4 99.9881 82.1575   3
  -7  -3  -4-45.3672 66.6913   4
   7  -3   5-6.41972 68.9391   3
   7   3   5-84.8840 81.6987   3
  -7  -3  -5 69.9302 68.5680   4
   7  -3   6 1160.89 171.475   3
   7   3   6 1069.93 184.300   3
  -7  -3  -6 1090.54 181.843   4
   7  -3   7 1029.79 169.339   3
  -7  -3  -7 778.085 154.861   4
  -7  -3  -8 135.596 78.1375   4
  -7  -3  -9-110.012 94.8850   4
   7  -4 -15-114.308 93.3788   3
   7  -4 -14 98.7784 92.0781   3
   7  -4 -13-52.9280 78.5430   3
   7  -4 -12 482.203 124.115   3
   7  -4 -11 222.181 98.7305   3
   7  -4 -10 1073.30 178.663   3
   7   4 -10 881.012 178.555   3
   7  -4  -9 526.490 133.466   3
   7   4  -9 488.202 151.685   3
   7  -4  -8 177.096 89.9153   3
   7   4  -8-119.095 114.277   3
   7  -4  -7 24.1120 77.9509   3
   7   4  -7-313.641 147.949   3
   7  -4  -6 277.424 115.488   3
   7   4  -6-157.872 127.815   3
   7  -4  -5 194.119 93.0032   3
   7   4  -5 170.708 99.5131   3
   7  -4  -4 175.948 78.3887   3
   7   4  -4 194.468 105.659   3
   7  -4  -3 948.047 155.923   3
   7   4  -3 749.834 152.413   3
   7  -4  -2-0.64668 65.2365   3
   7   4  -2 177.523 100.875   3
   7  -4  -1 1399.60 182.026   3
   7   4  -1 1656.21 224.977   3
   7  -4   0 226.341 96.0431   3
   7   4   0 305.397 125.521   3
   7  -4   1 149.472 92.3371   3
   7   4   1 325.246 115.773   3
   7   4   2 3812.51 321.987   3
   7   4   3 327.604 121.386   3
  -7  -4  -3 459.624 133.119   4
   7   4   4-10.4880 84.3561   3
  -7  -4  -4 405.218 134.662   4
   7   4   5 58.8085 79.2873   3
  -7  -4  -5 41.4676 90.4306   4
  -7  -4  -6 177.645 87.3978   4
  -7  -4  -7 258.035 114.713   4
  -7  -4  -8-35.6558 82.5962   4
   7   5  -9 250.160 119.475   3
   7   5  -8 189.688 102.430   3
   7   5  -7 178.137 79.7503   3
   7   5  -6-81.8160 96.2112   3
   7   5  -5 3781.29 328.275   3
   7   5  -4 275.754 118.024   3
   7   5  -3 145.196 87.6852   3
   7   5  -2 3449.01 314.960   3
   7   5  -1 4145.57 341.709   3
   7   5   0 243.233 121.909   3
   7   5   1 955.357 167.204   3
   7   5   2 154.971 110.284   3
   7   5   3 960.175 180.775   3
  -7  -5  -3 798.703 161.074   4
  -7  -5  -4 382.093 116.944   4
  -7  -5  -5-79.6015 91.1206   4
  -7  -5  -6 84.5199 94.0503   4
  -7  -5  -8 449.602 122.871   2
   7   6  -7 2607.47 294.258   3
   7   6  -6 1804.93 236.290   3
   7   6  -5 48.5569 97.9218   3
   7   6  -4 384.211 131.371   3
   7   6  -3 235.460 119.804   3
   7   6  -2 3297.25 309.558   3
   7   6  -1 192.075 122.243   3
   7   6   0 852.388 159.855   3
   7   6   1 1485.89 210.396   3
  -7  -6  -3 92.5844 75.1846   4
  -7  -6  -4-4.59019 74.5818   4
  -7  -6  -5 163.278 100.356   4
   0   0   0    0.00    0.00   0
;
_shelx_hkl_checksum     77949
_iucr_refine_instructions_details
;
TITL PP-11 in P21/c #14
CELL  0.71073   5.1450  15.1359  19.5828   90.000   96.547   90.000
ZERR     4.00   0.0002   0.0007   0.0009    0.000    0.004    0.000
LATT   1
SYMM  - X, 1/2 + Y, 1/2 - Z
SFAC  C    H    N
UNIT  68 68 20
MERG   2
OMIT    -4.00 180.00
HTAB C17 N3
EQIV $1 -x-1, -y+1, -z+1
HTAB N4 N5_$1
HTAB C17 N3
HTAB N4 N5_$1
OMIT    -1   1   1
FMAP   2
PLAN    3
ACTA
BOND   $H
CONF
L.S.  13
WGHT    0.057500    0.544300
FVAR       5.27068
C1    1   -0.077533    0.451289    0.179066    11.00000    0.03815    0.02856 =
         0.02680    0.00089    0.01020   -0.00209
C2    1    0.038387    0.388115    0.282187    11.00000    0.02377    0.02354 =
         0.02447   -0.00441    0.00796   -0.00392
C3    1   -0.136082    0.449525    0.248253    11.00000    0.03117    0.02286 =
         0.02599   -0.00138    0.00893   -0.00246
C4    1   -0.313268    0.490884    0.286667    11.00000    0.03018    0.02225 =
         0.03099   -0.00056    0.00777    0.00001
AFIX  43
H4    2   -0.434116    0.531720    0.266794    11.00000   -1.20000
AFIX   0
C5    1   -0.302255    0.468841    0.355326    11.00000    0.02488    0.02207 =
         0.02932   -0.00393    0.00850   -0.00065
C6    1   -0.112057    0.405721    0.385325    11.00000    0.02309    0.02374 =
         0.02563   -0.00466    0.00719   -0.00250
C7    1    0.094023    0.327922    0.488248    11.00000    0.02809    0.03742 =
         0.02595   -0.00271    0.00305    0.00156
AFIX  23
H7A   2    0.101540    0.338767    0.537253    11.00000   -1.20000
H7B   2    0.263356    0.343118    0.474293    11.00000   -1.20000
AFIX   0
C8    1    0.044596    0.229889    0.474973    11.00000    0.03135    0.03610 =
         0.03383    0.00223    0.00507    0.00476
AFIX  23
H8A   2    0.054610    0.217937    0.426680    11.00000   -1.20000
H8B   2    0.182185    0.196349    0.501271    11.00000   -1.20000
AFIX   0
C9    1   -0.216682    0.198097    0.493442    11.00000    0.04601    0.04894 =
         0.04655    0.00280    0.01502   -0.00747
AFIX 137
H9A   2   -0.223144    0.205212    0.541932    11.00000   -1.50000
H9B   2   -0.238806    0.136835    0.481473    11.00000   -1.50000
H9C   2   -0.354197    0.232032    0.468661    11.00000   -1.50000
AFIX   0
C10   1   -0.480616    0.509390    0.396964    11.00000    0.02804    0.02382 =
         0.02819   -0.00173    0.00635   -0.00012
C11   1   -0.208949    0.504282    0.120994    11.00000    0.06142    0.04174 =
         0.03165    0.00735    0.01104    0.00908
AFIX 137
H11A  2   -0.204261    0.565697    0.133317    11.00000   -1.50000
H11B  2   -0.387510    0.485472    0.111219    11.00000   -1.50000
H11C  2   -0.119779    0.495832    0.081018    11.00000   -1.50000
AFIX   0
C12   1    0.386804    0.291706    0.238361    11.00000    0.02415    0.02496 =
         0.02984   -0.00813    0.00934   -0.00490
C13   1    0.511498    0.273191    0.180415    11.00000    0.04120    0.03140 =
         0.03256   -0.00479    0.01786    0.00017
AFIX  43
H13   2    0.460557    0.302086    0.139143    11.00000   -1.20000
AFIX   0
C14   1    0.711722    0.211516    0.184636    11.00000    0.04313    0.03274 =
         0.04430   -0.00919    0.02403    0.00045
AFIX  43
H14   2    0.795336    0.199505    0.145996    11.00000   -1.20000
AFIX   0
C15   1    0.788626    0.167774    0.245204    11.00000    0.02989    0.02927 =
         0.04923   -0.01097    0.01096    0.00018
AFIX  43
H15   2    0.924544    0.126972    0.247792    11.00000   -1.20000
AFIX   0
C16   1    0.661129    0.185314    0.302100    11.00000    0.02930    0.03448 =
         0.03630   -0.00698    0.00329    0.00079
AFIX  43
H16   2    0.710299    0.155204    0.342930    11.00000   -1.20000
AFIX   0
C17   1    0.460887    0.247119    0.299351    11.00000    0.02630    0.03590 =
         0.02918   -0.00790    0.00826   -0.00012
AFIX  43
H17   2    0.377136    0.258529    0.338069    11.00000   -1.20000
AFIX   0
N1    3    0.114320    0.396567    0.170336    11.00000    0.03804    0.03169 =
         0.02589    0.00015    0.01151   -0.00003
N2    3    0.187978    0.356726    0.233725    11.00000    0.02823    0.02847 =
         0.02266   -0.00248    0.01000   -0.00087
N3    3    0.057736    0.365435    0.348543    11.00000    0.02311    0.02568 =
         0.02427   -0.00493    0.00801   -0.00178
N4    3   -0.102958    0.385658    0.452534    11.00000    0.03026    0.03399 =
         0.02440   -0.00272    0.01041    0.00608
N5    3   -0.622029    0.541819    0.430460    11.00000    0.03611    0.03382 =
         0.03189   -0.00216    0.01021    0.00631
H4N   2   -0.205622    0.412651    0.477666    11.00000    0.04148
HKLF 4
REM  PP-11 in P21/c #14
REM R1 =  0.0553 for    3834 Fo > 4sig(Fo)  and  0.0761 for all    5031 data
REM    205 parameters refined using      0 restraints
END
WGHT      0.0575      0.5444
REM Highest difference peak  0.393,  deepest hole -0.192,  1-sigma level  0.048
Q1    1   0.4498  0.2839  0.2112  11.00000  0.05    0.39
Q2    1  -0.2146  0.4359  0.3709  11.00000  0.05    0.38
Q3    1  -0.0861  0.4057  0.2622  11.00000  0.05    0.33
;
