# Supplementary material for: Crystal structure of 3-methyl-1-phenyl-6-propyl­amino-1H-pyrazolo[3,4-b]pyridine-5-carbo­nitrile
Source: Acta Crystallogr E Crystallogr Commun. 2015 Sep 17;71(Pt 10):o766–7. doi: 10.1107/S2056989015017004 (PMC4647426; doi:10.1107/S2056989015017004)
Supplement: Supplementary file 2 [file e-71-0o766-Isup2.hkl]

#
# h,k,l, Fc-squared, Fo-squared, sigma(Fo-squared), status flag
#
data_I
_shelx_title 'PP-11 in P21/c'
_shelx_refln_list_code          4
_shelx_F_calc_maximum      191.17
_exptl_crystal_F_000       616.00
_reflns_d_resolution_high  0.6578

loop_
 _space_group_symop_operation_xyz
 'x, y, z'
 '-x, y+1/2, -z+1/2'
 '-x, -y, -z'
 'x, -y-1/2, z-1/2'

_cell_length_a     5.1450
_cell_length_b    15.1359
_cell_length_c    19.5828
_cell_angle_alpha  90.000
_cell_angle_beta   96.547
_cell_angle_gamma  90.000

_shelx_F_squared_multiplier     1.000

loop_
 _refln_index_h
 _refln_index_k
 _refln_index_l
 _refln_F_squared_calc
 _refln_F_squared_meas
 _refln_F_squared_sigma
 _refln_observed_status
   1   0   0       4300.73       3839.13        50.27 o
   2   0   0         29.77         40.02         2.07 o
   3   0   0        176.77        140.90         4.79 o
   4   0   0        148.96        151.78         8.56 o
   5   0   0        355.42        382.45        10.57 o
   6   0   0          1.27         -1.96         3.11 o
   7   0   0         87.07         97.87         9.30 o
   1   1   0       1383.13       1273.95        11.67 o
   2   1   0        402.93        417.99         9.15 o
   3   1   0       1726.29       1702.59        17.66 o
   4   1   0          0.61         -0.71         1.02 o
   5   1   0        140.27        137.35         5.27 o
   6   1   0         61.22         56.94         4.77 o
   7   1   0         19.10         21.98         3.30 o
   1   2   0        404.68        434.19         9.75 o
   2   2   0        172.59        174.15         3.43 o
   3   2   0          5.30          3.53         0.90 o
   4   2   0        195.61        178.13         4.44 o
   5   2   0        116.66        107.11         4.68 o
   6   2   0          7.90          2.98         2.07 o
   7   2   0         22.61         24.61         3.61 o
   1   3   0        435.01        499.73         8.22 o
   2   3   0         11.57          9.15         0.91 o
   3   3   0       1152.81       1218.86        13.39 o
   4   3   0          8.49          7.16         1.37 o
   5   3   0         18.05         13.08         1.78 o
   6   3   0         44.60         34.98         3.74 o
   7   3   0         40.30         44.23         4.66 o
   0   4   0       1319.21       1339.06        10.78 o
   1   4   0      16533.06      17410.97       147.15 o
   2   4   0          1.43          5.20         1.36 o
   3   4   0         98.40         91.09         5.94 o
   4   4   0        354.53        319.59         7.27 o
   5   4   0         11.16          6.79         2.07 o
   6   4   0         85.21         66.60         4.93 o
   7   4   0          6.33          9.38         2.75 o
   1   5   0       1984.54       2206.27        31.60 o
   2   5   0        509.35        585.42         6.95 o
   3   5   0        183.87        182.55         4.65 o
   4   5   0        264.95        262.37         8.76 o
   5   5   0         23.10         27.03         2.60 o
   6   5   0          0.32          1.18         1.82 o
   7   5   0          0.94          8.76         4.39 o
   0   6   0        804.94        738.83         6.00 o
   1   6   0        295.77        340.12         5.56 o
   2   6   0       2252.43       2325.39        24.56 o
   3   6   0         16.14         10.58         1.25 o
   4   6   0         55.34         63.01         3.22 o
   5   6   0         31.05         31.26         2.65 o
   6   6   0         34.12         43.05         4.34 o
   7   6   0         34.13         30.68         5.75 o
   1   7   0       2310.50       2490.54        19.85 o
   2   7   0        189.83        191.67         3.11 o
   3   7   0          1.38         -0.51         0.86 o
   4   7   0         68.28         51.26         3.35 o
   5   7   0         13.13         10.09         1.81 o
   6   7   0         39.69         40.78         6.50 o
   0   8   0        835.57        880.80         7.28 o
   1   8   0         68.16         76.18         2.32 o
   2   8   0        786.39        811.80         9.54 o
   3   8   0         65.04         59.04         2.46 o
   4   8   0        222.82        202.35         8.58 o
   5   8   0         54.10         44.24         4.33 o
   6   8   0          6.05          5.70         5.18 o
   1   9   0         97.33         86.29         2.54 o
   2   9   0        319.10        333.75         9.04 o
   3   9   0          1.02         -1.22         0.63 o
   4   9   0         58.00         53.42         4.42 o
   5   9   0         91.04         94.83         7.05 o
   6   9   0          9.24          8.18         2.71 o
   0  10   0        221.05        237.61         3.16 o
   1  10   0          0.59         -0.20         1.00 o
   2  10   0         55.65         45.96         3.15 o
   3  10   0         33.71         24.93         2.98 o
   4  10   0          0.03         -2.13         2.61 o
   5  10   0         34.16         33.52         5.68 o
   6  10   0          0.48         -1.44         2.58 o
   1  11   0        235.16        239.27         3.82 o
   2  11   0         21.65         16.04         1.88 o
   3  11   0         54.80         47.17         3.85 o
   4  11   0         48.57         55.53         4.61 o
   5  11   0          0.73          1.61         2.28 o
   6  11   0         89.51         94.62         9.46 o
   0  12   0        235.33        269.53         3.90 o
   1  12   0         78.60         89.66         2.36 o
   2  12   0          2.31         -0.32         1.85 o
   3  12   0        234.09        219.98         8.22 o
   4  12   0         70.46         73.91         5.33 o
   5  12   0          8.71          9.35         2.73 o
   6  12   0          8.38         17.82         5.05 o
   1  13   0         21.77         27.32         1.38 o
   2  13   0         44.77         38.36         2.56 o
   3  13   0         32.44         28.92         3.32 o
   4  13   0         12.18         14.37         2.78 o
   5  13   0         16.49         18.19         3.64 o
   0  14   0         68.59         72.01         3.14 o
   1  14   0        109.90        121.92         2.97 o
   2  14   0         44.50         39.02         2.97 o
   3  14   0          8.08          6.50         1.95 o
   4  14   0         98.31        121.30         6.98 o
   5  14   0         46.04         62.45         5.71 o
   1  15   0         56.12         52.30         3.18 o
   2  15   0         28.02         29.01         2.48 o
   3  15   0         48.27         50.78         4.30 o
   4  15   0         35.13         32.56         5.10 o
   5  15   0         32.22         43.84         6.66 o
   0  16   0          1.04          2.51         2.31 o
   1  16   0          0.12          2.50         1.73 o
   2  16   0         19.44         13.40         1.80 o
   3  16   0          2.98          3.64         1.44 o
   4  16   0          5.66          5.98         2.26 o
   5  16   0          0.01         10.00         4.21 o
   1  17   0         39.03         41.30         3.85 o
   2  17   0         24.57         24.22         4.12 o
   3  17   0         26.71         28.12         4.91 o
   4  17   0         19.17         24.64         3.46 o
   5  17   0         12.41         14.21         3.81 o
   0  18   0        131.53        147.19        10.07 o
   1  18   0         63.93         65.70         8.51 o
   2  18   0         41.96         41.57         5.77 o
   3  18   0         11.53         18.42         4.31 o
   4  18   0          0.01         11.81         4.22 o
   1  19   0          0.01          0.03         4.65 o
   2  19   0          7.02          4.76         2.61 o
   3  19   0         27.82         30.68         5.22 o
   0  20   0         83.37         70.89         7.92 o
   1  20   0          3.15          0.56         2.28 o
   2  20   0          1.35          0.55         2.56 o
   1  21   0          3.74          3.68         2.84 o
  -7   1   1          2.06          0.61         2.13 o
  -6   1   1        282.15        276.79        12.75 o
  -5   1   1        233.24        221.89         8.33 o
  -4   1   1         10.52          7.28         1.18 o
  -3   1   1         32.28         31.71         1.62 o
  -2   1   1        498.12        514.41         9.64 o
   1   1   1        877.77        885.85        48.18 o
   2   1   1        423.24        421.85        20.75 o
   3   1   1        139.29        136.31         4.35 o
   4   1   1        159.56        139.47         3.93 o
   5   1   1         58.90         62.59         3.10 o
   6   1   1        191.82        188.80         7.35 o
   7   1   1          0.07         -0.15         2.10 o
  -7   2   1         19.52         19.32         6.19 o
  -6   2   1          8.45          5.44         3.14 o
  -5   2   1          1.82          4.68         1.65 o
  -4   2   1        109.11        112.11         5.16 o
  -3   2   1        418.22        441.24         7.53 o
  -2   2   1        877.53        881.85        12.10 o
  -1   2   1       4355.50       4329.51        47.98 o
   1   2   1       8169.21       9133.05       276.67 o
   2   2   1       1527.61       1411.42        32.30 o
   3   2   1          8.04         13.20         1.18 o
   4   2   1        191.68        197.50         4.65 o
   5   2   1        191.14        195.22         5.22 o
   6   2   1         81.75         75.12         4.32 o
   7   2   1         12.92         17.66         5.48 o
  -7   3   1         56.24         57.03         7.11 o
  -6   3   1        174.37        153.59         7.50 o
  -5   3   1         33.36         30.59         2.91 o
  -4   3   1        292.67        280.92         6.82 o
  -3   3   1         16.57         13.20         1.42 o
  -2   3   1          3.50          1.96         0.89 o
  -1   3   1       3857.04       4167.07        50.80 o
   0   3   1        148.15        151.84         1.57 o
   1   3   1      36545.82      35610.00       250.73 o
   2   3   1        310.50        308.29         5.29 o
   3   3   1         23.70         16.57         1.93 o
   4   3   1          0.23         -1.31         1.00 o
   5   3   1         18.82         19.22         3.18 o
   6   3   1         24.17         22.15         2.56 o
   7   3   1         41.93         51.34         4.89 o
  -7   4   1         48.44         54.41         5.09 o
  -6   4   1          7.06          7.53         3.26 o
  -5   4   1         81.91         87.22         5.78 o
  -4   4   1         39.36         34.21         2.50 o
  -3   4   1          1.52          3.37         1.04 o
  -2   4   1        928.49       1031.31        13.87 o
  -1   4   1          0.90          4.55         1.02 o
   0   4   1       4528.74       4597.49        22.06 o
   1   4   1       9550.94       9778.51        70.88 o
   2   4   1        310.42        374.80         5.08 o
   3   4   1        191.10        216.64         5.20 o
   4   4   1          0.77          0.23         0.99 o
   5   4   1        323.16        310.97         7.95 o
   6   4   1          0.51          2.41         2.15 o
   7   4   1          3.22          8.19         3.16 o
  -7   5   1        119.08        149.23        12.30 o
  -6   5   1          1.34          3.39         1.95 o
  -5   5   1         13.26          8.56         1.59 o
  -4   5   1         37.75         44.57         2.81 o
  -3   5   1         97.05         88.01         3.89 o
  -2   5   1        526.98        565.14         8.70 o
  -1   5   1       1352.75       1412.21        16.01 o
   0   5   1       1640.42       1619.43        10.08 o
   1   5   1       1237.84       1321.32        19.88 o
   2   5   1        426.75        483.01         6.09 o
   3   5   1          1.09          1.61         0.81 o
   4   5   1         17.44         16.49         1.82 o
   5   5   1        204.11        192.05         6.23 o
   6   5   1         26.68         25.01         2.69 o
   7   5   1         38.22         34.39         6.02 o
  -7   6   1          1.65          6.91         4.40 o
  -6   6   1         34.71         31.07         6.69 o
  -5   6   1         30.68         26.90         2.48 o
  -4   6   1        139.65        133.15         7.28 o
  -3   6   1          1.06         -1.42         0.86 o
  -2   6   1        782.68        858.28        11.37 o
  -1   6   1        959.55       1059.58        11.00 o
   0   6   1        808.15        776.99         6.13 o
   1   6   1        844.58        795.97         9.68 o
   2   6   1        646.97        673.18         7.99 o
   3   6   1         24.61         29.79         1.90 o
   4   6   1          7.50          5.62         2.02 o
   5   6   1          0.22          4.65         1.61 o
   6   6   1         30.88         38.13         4.31 o
   7   6   1         57.56         53.49         7.57 o
  -6   7   1         16.88         19.59         4.41 o
  -5   7   1        109.10        101.37         7.74 o
  -4   7   1        111.74         99.19         4.01 o
  -3   7   1         94.96         83.57         3.11 o
  -2   7   1        505.29        548.81        11.30 o
  -1   7   1        215.11        226.87         2.85 o
   0   7   1       1222.25       1279.34         9.04 o
   1   7   1         13.78         10.11         0.84 o
   2   7   1       4095.10       4379.66        29.09 o
   3   7   1         80.25         76.77         2.90 o
   4   7   1          2.58          1.68         1.19 o
   5   7   1          0.24          0.64         1.24 o
   6   7   1         19.25         21.53         3.73 o
  -6   8   1          1.50         -5.40         3.64 o
  -5   8   1          0.75         -3.35         2.35 o
  -4   8   1        206.04        190.05         5.99 o
  -3   8   1        829.73        794.80        14.90 o
  -2   8   1        112.48         92.02         2.37 o
  -1   8   1        355.43        390.88         4.63 o
   0   8   1        108.77        102.33         1.38 o
   1   8   1          7.85         11.95         1.07 o
   2   8   1       2597.19       2684.99        24.00 o
   3   8   1        100.44         96.25         3.12 o
   4   8   1         19.99         16.57         1.75 o
   5   8   1        101.54        101.20        13.39 o
   6   8   1         30.83         37.73         4.61 o
  -6   9   1          0.70         -1.58         3.14 o
  -5   9   1         59.90         57.91         4.85 o
  -4   9   1        100.50         82.11         6.41 o
  -3   9   1        303.93        350.70        11.77 o
  -2   9   1        135.69        117.90         4.84 o
  -1   9   1         11.40          7.37         0.67 o
   0   9   1         94.88         81.05         1.37 o
   1   9   1         24.28         16.29         1.60 o
   2   9   1        213.87        227.52         4.37 o
   3   9   1        177.02        209.71         5.39 o
   4   9   1         90.79         80.18         5.27 o
   5   9   1         23.68         23.42         3.32 o
   6   9   1          3.03          5.79         2.76 o
  -6  10   1          9.59         11.04         4.18 o
  -5  10   1          6.72          7.69         2.44 o
  -4  10   1         53.44         51.37         4.30 o
  -3  10   1          0.00         -6.13         3.07 o
  -2  10   1         31.07         33.38         2.79 o
  -1  10   1        173.28        173.69         2.89 o
   0  10   1       1233.80       1290.64         7.90 o
   1  10   1        402.59        382.75         6.68 o
   2  10   1          2.71         -0.09         1.27 o
   3  10   1        106.12        106.95         3.99 o
   4  10   1         84.72         74.79         7.50 o
   5  10   1          4.50          7.53         2.58 o
   6  10   1          1.19          6.81         2.76 o
  -6  11   1          6.98         11.10         4.37 o
  -5  11   1         20.84         22.71         3.51 o
  -4  11   1          1.58         -0.74         1.85 o
  -3  11   1        105.94         75.29         4.59 o
  -2  11   1        131.34        118.53         6.92 o
  -1  11   1        114.77        104.00         2.51 o
   0  11   1          6.96          9.06         0.48 o
   1  11   1         10.74         11.36         1.21 o
   2  11   1        349.32        325.35         8.65 o
   3  11   1         13.87         18.26         2.83 o
   4  11   1         20.74         26.65         3.50 o
   5  11   1         85.98        111.96         7.07 o
   6  11   1         14.10         29.62         4.42 o
  -6  12   1          1.49          2.12         3.07 o
  -5  12   1          1.30         -4.22         3.49 o
  -4  12   1         31.88         28.50         3.34 o
  -3  12   1         61.29         48.99         3.90 o
  -2  12   1         51.99         51.00         3.45 o
  -1  12   1          5.08          3.32         0.76 o
   0  12   1         21.60         18.75         0.72 o
   1  12   1        161.68        167.09         3.91 o
   2  12   1         22.20         16.77         2.21 o
   3  12   1        216.82        197.39         7.76 o
   4  12   1          6.55         11.34         2.62 o
   5  12   1         51.21         52.34         5.67 o
   6  12   1         51.54         73.80         6.48 o
  -6  13   1          9.07          9.35         4.20 o
  -5  13   1          1.17          0.64         2.66 o
  -4  13   1         37.42         39.86         5.11 o
  -3  13   1          0.00         -1.62         1.90 o
  -2  13   1        172.90        151.79         4.96 o
  -1  13   1          1.33          0.51         0.61 o
   0  13   1        110.15        103.68         1.95 o
   1  13   1         38.55         43.01         2.09 o
   2  13   1         44.12         38.00         2.54 o
   3  13   1        126.87        125.42         6.26 o
   4  13   1          8.58          5.82         2.24 o
   5  13   1          3.51          5.76         2.41 o
  -5  14   1         52.14         66.44         7.59 o
  -4  14   1         22.31         10.63         2.55 o
  -3  14   1         32.35         33.36         4.17 o
  -2  14   1        162.05        156.05         5.15 o
  -1  14   1        291.28        296.56         4.42 o
   0  14   1         47.74         48.62         2.11 o
   1  14   1         37.92         36.99         1.68 o
   2  14   1          0.65          1.37         1.19 o
   3  14   1         21.58         25.26         3.14 o
   4  14   1         23.03         34.54         4.16 o
   5  14   1          5.36         11.28         3.04 o
  -5  15   1          1.29         10.86         4.16 o
  -4  15   1          1.25         -1.98         2.74 o
  -3  15   1         22.27         19.73         2.79 o
  -2  15   1        168.26        158.95         5.35 o
  -1  15   1          6.33          6.93         1.87 o
   0  15   1         28.03         27.76         2.21 o
   1  15   1          0.56          0.28         1.08 o
   2  15   1         64.86         65.34         3.48 o
   3  15   1         20.54         20.32         4.11 o
   4  15   1         69.83         74.07         5.69 o
   5  15   1          0.00          4.64         2.60 o
  -5  16   1        102.92        117.06        10.24 o
  -4  16   1          1.46          1.59         2.30 o
  -3  16   1         83.31         90.95         5.34 o
  -2  16   1         84.48         82.55         4.65 o
  -1  16   1         27.51         29.11         3.98 o
   0  16   1          4.07          3.19         2.22 o
   1  16   1        113.51        118.36         4.81 o
   2  16   1        110.55        110.27         4.84 o
   3  16   1          0.40         -0.15         1.24 o
   4  16   1          1.01         -1.01         3.00 o
   5  16   1         27.40         41.83         6.34 o
  -5  17   1          0.73          2.34         2.66 o
  -4  17   1         23.84         30.94         3.74 o
  -3  17   1          3.85          6.12         3.16 o
  -2  17   1          2.43          2.41         2.40 o
  -1  17   1         44.63         50.60         4.21 o
   0  17   1          8.34          6.91         2.07 o
   1  17   1         31.79         33.20         3.15 o
   2  17   1          6.60          4.21         3.35 o
   3  17   1         35.24         39.66         5.11 o
   4  17   1         10.46         15.48         2.39 o
   5  17   1          2.33         -5.97         3.82 o
  -4  18   1         41.52         50.93         6.71 o
  -3  18   1         89.87         82.63         7.88 o
  -2  18   1         15.38         16.54         4.05 o
  -1  18   1          1.65          0.97         4.74 o
   0  18   1         84.27         91.30         5.61 o
   1  18   1         41.09         42.28         4.12 o
   2  18   1          0.01         -2.91         1.92 o
   3  18   1          2.99          5.27         2.37 o
   4  18   1         18.58         30.68         5.62 o
  -3  19   1          2.60          5.24         3.08 o
  -2  19   1         72.73         79.94         7.99 o
  -1  19   1          6.83          6.16         2.98 o
   0  19   1          0.19          0.67         2.65 o
   1  19   1          6.64          8.44         3.33 o
   2  19   1         11.95         13.62         3.62 o
   3  19   1          5.13          7.99         3.26 o
  -2  20   1          1.03          1.31         2.91 o
  -1  20   1          4.85          6.49         3.34 o
   0  20   1          0.66          3.41         3.15 o
   1  20   1          4.54          8.85         3.44 o
   2  20   1         28.26         32.09         5.43 o
  -1  21   1          1.30          1.80         2.36 o
   0  21   1         14.36         12.47         2.86 o
   1  21   1         50.10         51.80         6.82 o
  -7   0   2         23.69         25.34         4.95 o
  -6   0   2        669.84        702.13        23.72 o
  -5   0   2        324.03        312.06        14.15 o
  -4   0   2          0.66          0.34         1.81 o
  -3   0   2         28.85         34.16         3.52 o
  -2   0   2        163.21        145.61         5.99 o
  -1   0   2       1559.56       1328.84        20.15 o
   1   0   2       1160.26       1029.15        16.05 o
   2   0   2         79.85         70.78         4.00 o
   3   0   2         22.57         24.21         2.16 o
   4   0   2         20.19         19.62         2.30 o
   5   0   2        199.63        205.88        11.24 o
   6   0   2         24.01         21.82         3.12 o
   7   0   2          3.68          3.20         3.16 o
  -7   1   2          0.30          1.53         2.00 o
  -6   1   2         31.96         32.28         4.64 o
  -5   1   2          5.31          7.74         2.20 o
  -4   1   2        201.16        185.62         8.30 o
  -3   1   2         13.26          7.38         1.08 o
  -2   1   2        385.49        410.43         6.19 o
  -1   1   2        795.46        853.15        14.27 o
   1   1   2       1756.12       1864.46       129.70 o
   2   1   2         74.11         68.28         7.37 o
   3   1   2        445.25        437.87         7.22 o
   4   1   2        416.93        415.91         8.21 o
   5   1   2          4.07          5.76         1.17 o
   6   1   2          1.13          1.70         2.01 o
   7   1   2          5.08         10.27         2.81 o
  -7   2   2          4.60          3.28         2.13 o
  -6   2   2        133.26        128.89         6.99 o
  -5   2   2        220.20        238.13        16.73 o
  -4   2   2         78.76         76.29         3.54 o
  -3   2   2         43.79         49.24         2.42 o
  -2   2   2          9.63         13.21         1.03 o
  -1   2   2       7402.79       7742.01        76.21 o
   0   2   2          1.65          0.74         0.35 o
   1   2   2       9572.36       9572.87        86.77 o
   2   2   2        114.99        250.18       147.50 o
   3   2   2         34.25         32.34         1.65 o
   4   2   2         22.62         15.46         1.59 o
   5   2   2          0.22         -1.14         1.12 o
   6   2   2        212.98        210.74         7.14 o
   7   2   2         55.15         53.12         8.53 o
  -7   3   2          0.71          1.49         1.96 o
  -6   3   2         32.69         32.99         5.20 o
  -5   3   2        142.61        147.33         6.78 o
  -4   3   2         86.30         79.29         3.69 o
  -3   3   2         78.82         50.08         2.47 o
  -2   3   2       1091.28       1129.04        24.89 o
  -1   3   2          3.19         37.14        27.38 o
   0   3   2        393.84        405.81         3.63 o
   1   3   2        936.97        943.79         8.37 o
   2   3   2        236.38        251.86         6.37 o
   3   3   2        106.42        101.48         2.81 o
   4   3   2        386.88        356.76         7.72 o
   5   3   2         13.31         12.09         1.48 o
   6   3   2         22.82         20.30         3.34 o
   7   3   2         11.92         13.49         3.78 o
  -7   4   2          5.87          2.50         3.21 o
  -6   4   2         33.87         32.57         3.68 o
  -5   4   2        531.32        525.14        12.99 o
  -4   4   2        351.27        331.66         7.45 o
  -3   4   2         65.92         56.54         2.63 o
  -2   4   2        548.46        544.56         7.97 o
  -1   4   2        186.68        225.93         3.91 o
   0   4   2          0.21          0.93         0.28 o
   1   4   2       7012.55       7130.47        44.33 o
   2   4   2        559.77        642.72        12.37 o
   3   4   2        109.67        115.44         2.95 o
   4   4   2          4.59          5.73         1.04 o
   5   4   2        102.95         90.10         4.30 o
   6   4   2          3.00          4.92         1.81 o
   7   4   2        113.29        137.24        11.59 o
  -7   5   2        108.90        124.15        11.34 o
  -6   5   2         10.82         20.20         8.33 o
  -5   5   2          2.36         -1.79         1.88 o
  -4   5   2        173.93        167.31         6.87 o
  -3   5   2         12.48         11.34         1.40 o
  -2   5   2        326.31        364.81         7.66 o
  -1   5   2          7.98         10.71         0.99 o
   0   5   2       1030.35       1033.67         7.06 o
   1   5   2        306.59        311.85         3.20 o
   2   5   2       3412.17       3516.07        23.98 o
   3   5   2         55.10         51.58         1.95 o
   4   5   2         18.46         13.71         1.42 o
   5   5   2          1.93          3.03         1.50 o
   6   5   2         11.82         11.97         2.08 o
   7   5   2          2.07          5.58         3.97 o
  -7   6   2        113.25        118.69        11.14 o
  -6   6   2         27.48         30.85         3.55 o
  -5   6   2          9.11          1.72         1.39 o
  -4   6   2          0.14          1.14         1.13 o
  -3   6   2        377.84        356.43         7.91 o
  -2   6   2         32.26         29.64         1.08 o
  -1   6   2         80.69         77.54         1.70 o
   0   6   2          6.85          5.48         0.37 o
   1   6   2          5.47          5.78         0.41 o
   2   6   2       3938.05       4158.81        28.22 o
   3   6   2         81.55         76.87         3.39 o
   4   6   2          0.01         -2.47         1.28 o
   5   6   2        107.94         99.95         4.49 o
   6   6   2          4.67         13.85         5.63 o
  -6   7   2          2.53         -0.43         3.11 o
  -5   7   2          0.27         -0.01         1.33 o
  -4   7   2        198.76        191.99         5.97 o
  -3   7   2        427.85        411.61         8.60 o
  -2   7   2         24.06         18.85         1.32 o
  -1   7   2        832.00        853.82        18.62 o
   0   7   2        581.23        593.95         4.59 o
   1   7   2       2344.29       2545.01        24.93 o
   2   7   2       2874.52       2992.66        21.35 o
   3   7   2        141.26        132.85         4.91 o
   4   7   2         46.93         42.67         2.63 o
   5   7   2         14.84         11.98         1.83 o
   6   7   2        150.34        168.03         8.64 o
  -6   8   2         44.53         38.52         6.31 o
  -5   8   2         43.58         49.10         6.23 o
  -4   8   2         93.27         80.16         3.55 o
  -3   8   2         18.36         15.18         1.37 o
  -2   8   2          0.25          1.54         0.31 o
  -1   8   2         20.83         22.37         1.39 o
   0   8   2         89.89         83.92         1.37 o
   1   8   2          1.38          0.19         0.26 o
   2   8   2         38.00         41.73         2.17 o
   3   8   2          0.61         -0.07         1.23 o
   4   8   2         80.30         72.48         3.35 o
   5   8   2          6.27          3.55         2.06 o
   6   8   2         26.88         37.95         4.53 o
  -6   9   2          2.06          3.85         3.30 o
  -5   9   2          9.54          8.64         3.15 o
  -4   9   2         97.66         85.41         5.35 o
  -3   9   2         34.83         39.71         1.99 o
  -2   9   2          0.54          1.56         1.44 o
  -1   9   2          7.82          4.57         0.78 o
   0   9   2        118.02        119.27         1.74 o
   1   9   2        104.68        111.89         3.87 o
   2   9   2         25.27         23.39         1.50 o
   3   9   2         83.19        100.14         2.83 o
   4   9   2          7.48          9.23         1.44 o
   5   9   2          6.28          3.36         2.01 o
   6   9   2          2.66          5.67         2.63 o
  -6  10   2         16.90         14.27         4.59 o
  -5  10   2          0.27         -3.51         3.16 o
  -4  10   2        115.39         93.23         5.68 o
  -3  10   2          6.23         -1.16         2.29 o
  -2  10   2         24.20         21.38         2.35 o
  -1  10   2        602.21        630.52         5.95 o
   0  10   2         85.77         70.43         1.48 o
   1  10   2          3.50          3.90         0.88 o
   2  10   2         85.45         77.84         4.11 o
   3  10   2       2887.24       2855.96        31.38 o
   4  10   2          0.21         -1.10         2.15 o
   5  10   2          0.17          4.79         6.09 o
   6  10   2         10.03         21.36         3.70 o
  -6  11   2         60.76         61.61         8.09 o
  -5  11   2          2.45         -1.85         3.15 o
  -4  11   2         16.59          8.33         2.13 o
  -3  11   2         44.24         33.75         3.16 o
  -2  11   2        510.55        466.50        10.76 o
  -1  11   2          0.42          0.73         0.60 o
   0  11   2          1.32          1.48         0.29 o
   1  11   2        626.98        625.58         8.02 o
   2  11   2        148.40        163.71         6.06 o
   3  11   2        408.05        404.77        10.96 o
   4  11   2          1.56         -0.36         1.83 o
   5  11   2          0.71          0.44         2.31 o
   6  11   2         44.32         53.05         5.40 o
  -6  12   2          0.80          3.20         2.88 o
  -5  12   2          4.61          3.45         3.04 o
  -4  12   2          3.22          0.56         2.17 o
  -3  12   2        159.30        132.40         6.31 o
  -2  12   2        117.51        125.19         6.23 o
  -1  12   2        252.91        260.98         3.99 o
   0  12   2         47.34         52.96         1.31 o
   1  12   2         48.22         47.05         2.13 o
   2  12   2         54.81         60.91         3.89 o
   3  12   2         52.12         58.06         4.33 o
   4  12   2        170.01        176.57         8.24 o
   5  12   2         21.29         26.58         3.85 o
   6  12   2         15.03         25.53         5.88 o
  -6  13   2         55.81         58.82         8.03 o
  -5  13   2         26.78         22.00         4.45 o
  -4  13   2         24.42         23.22         4.40 o
  -3  13   2          0.64         -0.56         1.83 o
  -2  13   2        191.20        180.78         5.42 o
  -1  13   2         36.52         39.20         1.55 o
   0  13   2        162.56        167.95         2.46 o
   1  13   2        237.30        239.79         4.97 o
   2  13   2          5.46          3.02         1.29 o
   3  13   2         42.67         43.26         3.83 o
   4  13   2          2.57         12.95         5.30 o
   5  13   2          1.22          3.18         3.38 o
  -5  14   2          0.72         -0.75         2.59 o
  -4  14   2          0.98         -3.15         2.88 o
  -3  14   2          0.37         -0.73         2.11 o
  -2  14   2          5.03          4.53         2.54 o
  -1  14   2         68.19         62.25         1.95 o
   0  14   2         25.82         18.38         1.44 o
   1  14   2        164.03        176.54         4.06 o
   2  14   2        175.60        176.46         5.51 o
   3  14   2          7.03          3.96         3.33 o
   4  14   2        217.85        218.06        16.03 o
   5  14   2          0.12          4.09         2.59 o
  -5  15   2         59.21         64.82         7.82 o
  -4  15   2          2.15         -2.73         2.92 o
  -3  15   2          6.89         12.43         3.23 o
  -2  15   2         87.25         76.58         4.36 o
  -1  15   2         43.98         51.95         3.91 o
   0  15   2          7.99          7.61         1.09 o
   1  15   2        116.02        106.88         2.96 o
   2  15   2          0.66          0.64         1.12 o
   3  15   2          7.76         10.70         2.00 o
   4  15   2         99.69         89.01         6.14 o
   5  15   2         20.09         26.43         3.85 o
  -5  16   2          0.00         -2.64         3.18 o
  -4  16   2          0.33          1.00         2.24 o
  -3  16   2         80.30         96.25         5.51 o
  -2  16   2        149.35        153.55         9.63 o
  -1  16   2         36.92         42.51         9.07 o
   0  16   2          0.77         -0.63         2.31 o
   1  16   2         17.02         10.01         1.78 o
   2  16   2         20.00         15.80         2.41 o
   3  16   2          9.61         10.61         1.91 o
   4  16   2          8.43          7.64         2.42 o
   5  16   2         15.39         13.57         4.19 o
  -5  17   2         11.50         20.60         4.75 o
  -4  17   2          6.44          8.98         3.32 o
  -3  17   2         19.06         12.36         3.72 o
  -2  17   2         92.07        105.13         8.38 o
  -1  17   2          5.56          9.73         5.57 o
   0  17   2        112.77        108.11         9.18 o
   1  17   2         13.39         12.10         1.85 o
   2  17   2         82.70         94.31         5.81 o
   3  17   2          2.33          1.79         1.29 o
   4  17   2         49.23         46.33         3.80 o
   5  17   2          5.50         12.32         4.16 o
  -4  18   2          7.95         14.76         4.33 o
  -3  18   2         23.09         22.34         4.64 o
  -2  18   2         17.85         27.08         4.79 o
  -1  18   2         43.21         37.74         7.11 o
   0  18   2          6.50          7.39         2.33 o
   1  18   2          6.31          3.67         2.83 o
   2  18   2          0.86         -1.29         1.76 o
   3  18   2         13.53         15.78         2.95 o
   4  18   2          0.54         -0.36         3.25 o
  -3  19   2          9.56         13.31         4.13 o
  -2  19   2         28.34         34.15         5.43 o
  -1  19   2        183.72        201.91        12.18 o
   0  19   2          6.88          5.62         2.53 o
   1  19   2         16.36         16.24         4.04 o
   2  19   2          3.07          4.54         2.16 o
   3  19   2         30.34         35.82         4.43 o
  -2  20   2          3.77          1.87         3.12 o
  -1  20   2         44.03         53.06         6.74 o
   0  20   2         56.91         60.88         5.17 o
   1  20   2         23.99         25.74         5.09 o
   2  20   2         34.92         47.49         6.54 o
  -1  21   2         13.81         19.66         4.93 o
   0  21   2         13.53         11.73         2.74 o
   1  21   2          0.03         -1.19         3.11 o
  -7   1   3          0.81         -1.99         2.40 o
  -6   1   3         14.03          7.26         2.26 o
  -5   1   3         89.81         97.47         5.89 o
  -4   1   3        522.30        485.19        11.28 o
  -3   1   3        589.90        575.59        18.47 o
  -2   1   3       1498.43       1467.91        35.78 o
  -1   1   3       2991.88       2879.43        28.31 o
   0   1   3        215.34        208.55         4.41 o
   1   1   3         34.20         74.11        48.90 o
   2   1   3        765.93        736.67        10.64 o
   3   1   3        235.68        256.09        10.12 o
   4   1   3         97.57        100.32         3.32 o
   5   1   3         24.08         20.75         2.13 o
   6   1   3         28.97         25.72         2.29 o
   7   1   3         21.75         24.06         6.02 o
  -7   2   3         46.60         46.65         4.67 o
  -6   2   3        230.17        209.51         8.92 o
  -5   2   3        449.35        411.10        16.47 o
  -4   2   3        213.23        180.65         6.61 o
  -3   2   3        347.49        323.57         7.90 o
  -2   2   3         24.57         22.79         2.04 o
  -1   2   3       1815.01       2045.14       110.33 o
   0   2   3         53.54         51.71         0.96 o
   1   2   3        272.51        246.22         5.78 o
   2   2   3        217.26        206.82         7.68 o
   3   2   3        175.47        169.83         9.19 o
   4   2   3         97.29         94.39         3.22 o
   5   2   3         22.97         20.75         1.84 o
   6   2   3         11.31         14.56         1.95 o
   7   2   3         17.07         19.60         6.23 o
  -7   3   3          1.98          0.61         2.00 o
  -6   3   3        192.76        198.53         8.83 o
  -5   3   3        609.42        622.69        14.47 o
  -4   3   3         99.36         76.22         4.38 o
  -3   3   3         82.80         81.61         3.92 o
  -2   3   3         11.03          9.62         1.01 o
  -1   3   3        442.72        450.49         7.02 o
   0   3   3        103.96        103.25         2.42 o
   1   3   3       9517.49       9504.83        59.57 o
   2   3   3          1.59         34.28        45.14 o
   3   3   3         75.24         81.23         9.99 o
   4   3   3        133.17        136.58         4.38 o
   5   3   3         20.03         22.19         1.91 o
   6   3   3          1.37         -0.71         1.53 o
   7   3   3          6.66          9.41         2.72 o
  -7   4   3         27.16         30.90         3.92 o
  -6   4   3         44.62         55.32         9.38 o
  -5   4   3         46.42         54.35         7.65 o
  -4   4   3         29.64         22.10         2.73 o
  -3   4   3          2.54          4.67         1.23 o
  -2   4   3         27.72         29.39         1.37 o
  -1   4   3        211.69        207.56         7.52 o
   0   4   3        868.69        980.62         9.47 o
   1   4   3        282.12        244.43         4.60 o
   2   4   3        431.20        501.91        30.08 o
   3   4   3          0.44          0.73         0.79 o
   4   4   3         25.61         24.71         2.32 o
   5   4   3         42.37         43.34         2.52 o
   6   4   3          0.32          0.78         1.52 o
   7   4   3          5.92         14.23         3.23 o
  -7   5   3         10.24          5.23         3.16 o
  -6   5   3         27.04         26.06         3.37 o
  -5   5   3         40.09         49.96        18.65 o
  -4   5   3        192.50        198.43         8.62 o
  -3   5   3         89.25         93.30         3.44 o
  -2   5   3         19.63         15.14         1.40 o
  -1   5   3         17.39         13.24         1.27 o
   0   5   3        526.61        544.76         4.59 o
   1   5   3        152.81        142.31         4.62 o
   2   5   3       2435.76       2696.73        55.60 o
   3   5   3        157.20        165.47         3.84 o
   4   5   3         46.65         50.86         2.34 o
   5   5   3          5.98          6.29         2.18 o
   6   5   3         24.50         21.93         2.64 o
   7   5   3         22.66         31.59         4.33 o
  -7   6   3         10.59          8.48         4.31 o
  -6   6   3         22.84         22.74         3.17 o
  -5   6   3         88.25         80.66         5.54 o
  -4   6   3        724.81        688.28        19.55 o
  -3   6   3        124.21        120.22         4.90 o
  -2   6   3        481.62        582.01         9.62 o
  -1   6   3        455.25        452.45         7.61 o
   0   6   3       1688.87       1846.10        13.27 o
   1   6   3        369.15        382.69         5.04 o
   2   6   3        133.40        144.77         2.60 o
   3   6   3        184.42        166.22         3.74 o
   4   6   3         98.05         86.84         3.61 o
   5   6   3         12.52         11.41         1.80 o
   6   6   3         18.18         14.66         3.07 o
   7   6   3          0.36          3.33         2.71 o
  -6   7   3          4.02          5.26         2.83 o
  -5   7   3         59.79         51.98         3.94 o
  -4   7   3        302.48        280.85         8.13 o
  -3   7   3         99.15         96.58         3.42 o
  -2   7   3         41.00         35.47         2.05 o
  -1   7   3        717.46        725.37         7.83 o
   0   7   3          3.83          7.70         0.77 o
   1   7   3         13.45         11.09         0.71 o
   2   7   3       2063.96       2106.28        18.59 o
   3   7   3          0.61         -0.83         0.85 o
   4   7   3        255.54        238.10         6.50 o
   5   7   3         23.84         26.19         2.46 o
   6   7   3          2.63          9.23         3.86 o
  -6   8   3          0.79          0.44         2.84 o
  -5   8   3         77.92         60.69         7.16 o
  -4   8   3        147.79        146.43         5.61 o
  -3   8   3         47.02         34.93         3.68 o
  -2   8   3          7.24          2.84         0.35 o
  -1   8   3         76.32         94.51         2.16 o
   0   8   3        172.17        180.68         2.52 o
   1   8   3         12.42          6.43         1.06 o
   2   8   3         87.88         97.40         2.37 o
   3   8   3        279.78        276.95         4.81 o
   4   8   3         47.76         49.28         3.51 o
   5   8   3         25.10         28.67         3.54 o
   6   8   3          8.54         10.32         2.97 o
  -6   9   3          0.84          4.71         2.94 o
  -5   9   3         15.16         10.17         3.62 o
  -4   9   3          7.82          6.04         2.80 o
  -3   9   3         42.88         51.93         2.40 o
  -2   9   3        143.65        136.94         5.04 o
  -1   9   3          0.95         -0.04         0.28 o
   0   9   3        526.87        576.60         5.94 o
   1   9   3        887.61        953.49        11.18 o
   2   9   3        213.92        221.63         5.33 o
   3   9   3       1886.55       2045.11        44.40 o
   4   9   3         22.54         20.67         2.13 o
   5   9   3          1.10          0.41         2.01 o
   6   9   3          4.46          7.84         2.49 o
  -6  10   3         72.50         80.03         8.83 o
  -5  10   3        223.26        210.46        13.04 o
  -4  10   3         15.44         11.59         3.46 o
  -3  10   3        433.26        383.92        12.32 o
  -2  10   3        566.32        553.57        30.01 o
  -1  10   3         98.32        112.35         5.12 o
   0  10   3        704.29        744.60         6.53 o
   1  10   3          0.13          0.74         0.81 o
   2  10   3        488.83        502.68        10.97 o
   3  10   3        413.10        422.77         7.95 o
   4  10   3          2.59          2.79         1.18 o
   5  10   3          9.06         11.02         5.59 o
   6  10   3          3.94         12.49         3.28 o
  -6  11   3         16.52         11.59         4.18 o
  -5  11   3          5.79         -2.49         3.28 o
  -4  11   3         20.87         11.89         3.16 o
  -3  11   3        612.29        588.77        18.58 o
  -2  11   3          0.50         -0.75         1.88 o
  -1  11   3        665.43        682.95         8.07 o
   0  11   3         62.47         52.97         3.33 o
   1  11   3         24.85         21.93         1.71 o
   2  11   3         43.27         46.26         3.38 o
   3  11   3         10.26         13.20         2.70 o
   4  11   3          0.08          3.36         3.70 o
   5  11   3          0.12          1.54         3.29 o
   6  11   3          1.27          4.48         7.37 o
  -6  12   3          7.50          5.34         3.47 o
  -5  12   3          5.41         -0.07         2.97 o
  -4  12   3          4.18         -0.39         3.23 o
  -3  12   3          0.18         -6.71         3.59 o
  -2  12   3         46.22         51.60         3.20 o
  -1  12   3        367.03        372.82         5.04 o
   0  12   3        181.58        197.25         3.28 o
   1  12   3          6.51          5.56         0.97 o
   2  12   3        285.29        255.50         9.04 o
   3  12   3        168.22        159.62         7.05 o
   4  12   3        208.79        205.20         8.86 o
   5  12   3         17.82         18.78         3.39 o
   6  12   3          0.01         -4.47         3.19 o
  -6  13   3         21.94         29.96         6.11 o
  -5  13   3          9.88          6.79         2.99 o
  -4  13   3          1.84         -1.17         2.98 o
  -3  13   3         63.08         58.65         5.84 o
  -2  13   3          1.37         -0.05         1.02 o
  -1  13   3          7.53          6.56         0.83 o
   0  13   3          6.45          5.90         0.66 o
   1  13   3        129.73        114.64         3.15 o
   2  13   3         93.27         76.25         3.60 o
   3  13   3         16.57         15.72         3.15 o
   4  13   3        437.37        442.26        13.37 o
   5  13   3         16.90         27.37         3.97 o
  -5  14   3          6.20          0.49         2.82 o
  -4  14   3          3.03          4.08         2.22 o
  -3  14   3         36.46         29.56         4.21 o
  -2  14   3         11.61          8.58         5.41 o
  -1  14   3        220.52        216.40         4.58 o
   0  14   3         32.29         35.18         1.92 o
   1  14   3          7.00          9.51         1.05 o
   2  14   3        112.79        102.49         4.22 o
   3  14   3        128.70        127.99         6.49 o
   4  14   3        230.78        228.95         9.65 o
   5  14   3         22.80         20.57         3.84 o
  -5  15   3          2.05         -3.79         3.39 o
  -4  15   3         43.27         40.14         5.61 o
  -3  15   3         40.52         31.13         4.56 o
  -2  15   3        201.38        189.81         6.83 o
  -1  15   3          4.31          2.26         1.57 o
   0  15   3         95.98         97.03         3.27 o
   1  15   3          0.13          1.70         1.56 o
   2  15   3          6.92          6.18         1.37 o
   3  15   3         18.65         20.03         2.43 o
   4  15   3         50.68         62.64         5.32 o
   5  15   3         46.46         41.40         4.75 o
  -5  16   3          0.12          1.47         2.85 o
  -4  16   3          0.96         -0.94         2.22 o
  -3  16   3         12.09         14.14         2.40 o
  -2  16   3         16.56         14.09         3.35 o
  -1  16   3        201.14        190.76        11.56 o
   0  16   3         29.07         33.13         3.28 o
   1  16   3          0.54         -0.31         0.88 o
   2  16   3         91.48         86.79         4.12 o
   3  16   3         58.32         65.02         3.99 o
   4  16   3          8.90          9.25         2.67 o
   5  16   3          0.81          0.60         2.74 o
  -5  17   3          5.19         11.85         4.23 o
  -4  17   3          0.00          1.98         2.01 o
  -3  17   3          4.29          2.51         2.69 o
  -2  17   3          2.09          2.80         2.75 o
  -1  17   3         19.24         17.51         2.77 o
   0  17   3        134.61        142.30         6.82 o
   1  17   3         26.58         24.31         3.01 o
   2  17   3         28.20         34.86         3.84 o
   3  17   3          1.20          2.25         1.53 o
   4  17   3          8.34         13.28         2.24 o
  -4  18   3         77.23         94.65         8.79 o
  -3  18   3          0.03         -0.60         2.65 o
  -2  18   3          7.25          4.74         2.69 o
  -1  18   3         33.91         42.52         6.88 o
   0  18   3          3.29          1.93         1.92 o
   1  18   3         21.78         13.16         2.58 o
   2  18   3          0.01         -0.90         1.68 o
   3  18   3         10.01         12.94         2.84 o
   4  18   3          9.34         11.10         4.22 o
  -3  19   3          2.66          0.29         2.47 o
  -2  19   3          3.12          8.50         3.50 o
  -1  19   3         72.29         93.40         8.44 o
   0  19   3         24.20         21.15         5.25 o
   1  19   3         67.37         63.68         6.92 o
   2  19   3          7.81          6.66         2.39 o
   3  19   3          3.75         -0.14         3.04 o
  -2  20   3         39.49         49.27         6.65 o
  -1  20   3         37.74         42.02         6.10 o
   0  20   3         27.38         25.51         3.54 o
   1  20   3          0.31          1.72         2.61 o
   2  20   3          8.75         12.23         4.16 o
   3  20   3         17.30         18.21         4.84 o
  -1  21   3         29.31         37.37         6.05 o
   0  21   3         10.73          7.59         2.59 o
   1  21   3          1.63          8.85         3.97 o
  -7   0   4          0.41         -2.50         3.21 o
  -6   0   4         28.85         33.65         5.23 o
  -5   0   4       1692.41       1597.64        36.10 o
  -4   0   4         40.10         27.49         3.96 o
  -3   0   4         68.36        108.56         6.51 o
  -2   0   4        286.61        360.98        10.25 o
  -1   0   4        182.41        166.24         5.42 o
   0   0   4       4897.71       4627.11       107.94 o
   1   0   4       3027.67       2959.81        40.56 o
   2   0   4       2969.95       2902.17        42.67 o
   3   0   4        231.13        270.55         9.79 o
   4   0   4         11.33         12.50         2.12 o
   5   0   4         19.56         26.80         4.27 o
   6   0   4         20.06         17.12         2.86 o
   7   0   4         13.10         14.63         4.27 o
  -7   1   4          0.02         -2.14         4.72 o
  -6   1   4         17.24         18.37         3.02 o
  -5   1   4         59.30         62.39         4.59 o
  -4   1   4          9.79          6.82         1.88 o
  -3   1   4          6.85          8.56         3.03 o
  -2   1   4        135.39        142.02         4.30 o
  -1   1   4       1067.92        990.11        12.14 o
   0   1   4       2019.89       1868.77        17.20 o
   1   1   4        779.33        769.95         9.56 o
   2   1   4          0.77         46.55        34.80 o
   3   1   4       1119.74       1157.16        16.68 o
   4   1   4         31.03         33.88         2.08 o
   5   1   4         32.86         33.03         2.29 o
   6   1   4         12.61         11.67         1.78 o
   7   1   4          0.74         -0.49         3.23 o
  -7   2   4         14.76         18.86         3.02 o
  -6   2   4        122.64        119.39         8.78 o
  -5   2   4         14.28         20.50         6.07 o
  -4   2   4          0.27         -0.99         1.65 o
  -3   2   4        291.70        291.36         7.54 o
  -2   2   4       2087.13       2084.11        67.89 o
  -1   2   4        986.24        991.29        27.46 o
   0   2   4      11687.49      11227.13        62.95 o
   1   2   4        956.36       1092.29        12.59 o
   2   2   4        689.38        767.03        11.05 o
   3   2   4          6.97         14.69         1.96 o
   4   2   4         87.27         81.28         3.54 o
   5   2   4         11.46         11.33         1.52 o
   6   2   4         16.27         12.05         2.27 o
   7   2   4         40.17         39.59         3.96 o
  -7   3   4          2.37         -3.75         2.48 o
  -6   3   4         19.37         23.26        12.16 o
  -5   3   4         77.23         83.63         5.31 o
  -4   3   4        273.13        270.10         8.32 o
  -3   3   4       1810.93       1981.88        25.06 o
  -2   3   4        101.69        123.13         7.91 o
  -1   3   4        717.39        841.64        24.99 o
   0   3   4         34.32         37.19         0.90 o
   1   3   4        728.05        802.99         7.01 o
   2   3   4         41.92         48.71         3.61 o
   3   3   4         43.46         40.95         2.69 o
   4   3   4        169.92        156.49         4.16 o
   5   3   4         29.41         24.39         1.95 o
   6   3   4          7.67          9.32         2.02 o
   7   3   4          0.09          0.62         1.53 o
  -7   4   4          8.03          6.62         2.27 o
  -6   4   4        213.76        220.19        11.33 o
  -5   4   4         13.46         18.35         4.16 o
  -4   4   4       1175.77       1189.72        19.33 o
  -3   4   4         60.13         51.65         3.18 o
  -2   4   4        164.32        169.18         3.93 o
  -1   4   4          5.99         10.65         0.89 o
   0   4   4        562.65        588.35         8.42 o
   1   4   4        428.25        484.92        12.18 o
   2   4   4        573.53        589.91        17.36 o
   3   4   4        556.68        546.98        10.33 o
   4   4   4         68.95         79.09         2.95 o
   5   4   4         15.16         14.62         1.61 o
   6   4   4          7.42          7.19         1.81 o
   7   4   4          2.41          5.40         7.48 o
  -7   5   4          4.19          9.93         4.25 o
  -6   5   4          4.67          7.73         2.48 o
  -5   5   4         29.90         27.27         3.18 o
  -4   5   4        316.20        261.15         8.08 o
  -3   5   4        185.39        164.51         5.45 o
  -2   5   4          0.38          2.30         0.84 o
  -1   5   4       1034.27       1113.87        13.22 o
   0   5   4          7.38          9.56         0.76 o
   1   5   4        881.63        970.02         9.35 o
   2   5   4        886.90       1033.09        10.98 o
   3   5   4         16.05         28.44        14.85 o
   4   5   4         12.67          9.45         1.39 o
   5   5   4        133.40        128.80         5.14 o
   6   5   4         24.29         31.06         3.02 o
   7   5   4         14.82         13.75         4.21 o
  -7   6   4         29.48         13.83         4.73 o
  -6   6   4          2.44         -0.62         2.21 o
  -5   6   4          0.18          2.60         1.75 o
  -4   6   4        284.54        260.26         7.99 o
  -3   6   4         68.43         66.81         2.45 o
  -2   6   4         65.96         87.34         3.83 o
  -1   6   4        105.98        114.62         3.63 o
   0   6   4        154.86        135.31         2.79 o
   1   6   4       1652.90       1667.40        14.19 o
   2   6   4       1266.07       1278.98        12.80 o
   3   6   4         21.77         22.23         1.40 o
   4   6   4         50.16         41.03         2.71 o
   5   6   4          3.93          3.49         1.42 o
   6   6   4         31.36         36.35         4.35 o
   7   6   4          3.17         -0.17         2.68 o
  -6   7   4         44.87         48.74         6.81 o
  -5   7   4         29.35         23.51         3.19 o
  -4   7   4        693.01        668.29        17.17 o
  -3   7   4          0.27          0.47         0.63 o
  -2   7   4          2.33          3.21         0.78 o
  -1   7   4          9.32         10.83         0.83 o
   0   7   4        950.46        999.11        11.45 o
   1   7   4        160.91        168.12         2.97 o
   2   7   4        398.89        402.22         5.83 o
   3   7   4         76.57         81.01         2.14 o
   4   7   4         11.47         14.40         1.84 o
   5   7   4         74.55         73.64         3.89 o
   6   7   4          0.16          2.51         3.58 o
  -6   8   4          7.03          7.28         3.98 o
  -5   8   4         11.51         10.64         3.38 o
  -4   8   4          1.32          3.54         1.49 o
  -3   8   4        910.58        913.10        14.30 o
  -2   8   4         31.25         31.72         1.68 o
  -1   8   4          0.11          1.92         0.52 o
   0   8   4        709.58        723.39         8.29 o
   1   8   4         23.35         21.45         0.84 o
   2   8   4        186.55        170.19         2.95 o
   3   8   4         26.55         33.53         2.60 o
   4   8   4          7.15          7.44         1.14 o
   5   8   4          6.48          6.10         4.34 o
   6   8   4          1.19          0.69         2.83 o
  -6   9   4         10.99          6.03         3.19 o
  -5   9   4         26.73         19.68         4.01 o
  -4   9   4         50.52         46.96         3.19 o
  -3   9   4        437.76        408.45        13.97 o
  -2   9   4         78.26         65.03         3.04 o
  -1   9   4        280.39        311.04         3.97 o
   0   9   4        621.65        639.67         6.94 o
   1   9   4          0.16          0.64         0.25 o
   2   9   4          1.83          3.41         0.88 o
   3   9   4        146.13        143.41         4.51 o
   4   9   4         15.98         19.30         2.06 o
   5   9   4          7.96          9.95         2.78 o
   6   9   4          1.51         -0.34         3.67 o
  -6  10   4          0.62         -1.35         3.29 o
  -5  10   4         14.87         15.17         4.48 o
  -4  10   4          0.17         -0.14         2.35 o
  -3  10   4        442.60        401.63        14.95 o
  -2  10   4          2.29          1.66         0.52 o
  -1  10   4         74.54         74.11         1.85 o
   0  10   4        168.15        176.84         3.34 o
   1  10   4         50.62         50.20         2.51 o
   2  10   4          7.47          9.28         2.62 o
   3  10   4        985.21        927.76        12.89 o
   4  10   4         17.88         17.62         1.97 o
   5  10   4          9.36          6.33         2.32 o
   6  10   4         21.09         23.65         3.63 o
  -6  11   4          0.24         -4.03         3.37 o
  -5  11   4         26.42         24.87         4.74 o
  -4  11   4          4.77         -0.28         2.51 o
  -3  11   4        109.92        106.62         7.63 o
  -2  11   4         74.02         70.49         2.11 o
  -1  11   4          0.81          1.09         0.68 o
   0  11   4         30.07         29.96         1.40 o
   1  11   4          0.35         -0.19         0.84 o
   2  11   4        106.53         98.59         6.21 o
   3  11   4         72.30         77.73         3.31 o
   4  11   4         40.03         38.28         4.06 o
   5  11   4          1.32          4.48         2.18 o
   6  11   4         46.24         37.02         4.63 o
  -6  12   4          0.27         -6.51         3.66 o
  -5  12   4         47.36         55.97         7.07 o
  -4  12   4         80.15         79.98         7.43 o
  -3  12   4         89.87         89.79         7.24 o
  -2  12   4        281.21        312.98        11.74 o
  -1  12   4         31.50         36.33         1.86 o
   0  12   4         32.34         40.44         2.06 o
   1  12   4         57.98         57.16         2.66 o
   2  12   4        141.50        132.20         5.70 o
   3  12   4         75.26         74.56         4.92 o
   4  12   4        290.54        275.00        10.20 o
   5  12   4          2.16          4.70         2.29 o
  -6  13   4        124.17        123.55        11.27 o
  -5  13   4         25.20         27.36         5.30 o
  -4  13   4         16.07         10.32         2.74 o
  -3  13   4         28.91         24.51         4.11 o
  -2  13   4        242.98        244.26         6.11 o
  -1  13   4        159.60        158.30         3.34 o
   0  13   4        192.64        207.17         3.55 o
   1  13   4        225.89        227.33         4.30 o
   2  13   4         85.82         77.21         3.66 o
   3  13   4        135.75        124.00         6.71 o
   4  13   4        240.56        251.94        10.03 o
   5  13   4          0.00         -4.71         2.56 o
  -5  14   4          5.26          4.51         2.88 o
  -4  14   4          3.26         -4.84         3.55 o
  -3  14   4          9.38          3.18         2.17 o
  -2  14   4        308.78        308.83         7.00 o
  -1  14   4          4.82          3.14         0.83 o
   0  14   4          7.85          7.68         1.15 o
   1  14   4        102.25         95.49         2.85 o
   2  14   4          7.84          5.42         2.46 o
   3  14   4         45.82         52.35         9.20 o
   4  14   4         79.60         87.55         6.20 o
   5  14   4         22.15         18.88         3.20 o
  -5  15   4          1.74         -0.26         2.65 o
  -4  15   4          0.16         -1.10         2.82 o
  -3  15   4         22.13         17.44         2.75 o
  -2  15   4         34.03         36.69         4.30 o
  -1  15   4          8.90          6.24         1.10 o
   0  15   4         30.07         32.87         1.98 o
   1  15   4        287.23        283.34         5.12 o
   2  15   4         12.56         12.54         1.77 o
   3  15   4          6.59          4.39         1.63 o
   4  15   4         44.94         54.58         5.12 o
   5  15   4        113.52        126.74        15.61 o
  -5  16   4         24.82         31.48         5.98 o
  -4  16   4         42.83         34.99         5.50 o
  -3  16   4         78.77         81.24         5.07 o
  -2  16   4          2.42          1.34         2.09 o
  -1  16   4          6.26          5.52         1.99 o
   0  16   4         18.66         17.96         2.07 o
   1  16   4          0.66         -1.42         1.17 o
   2  16   4         56.37         61.26         3.54 o
   3  16   4         19.74         21.13         2.43 o
   4  16   4         11.60          9.59         2.80 o
   5  16   4        109.15        105.19         9.81 o
  -5  17   4         29.27         37.33         6.24 o
  -4  17   4         61.59         59.70         4.92 o
  -3  17   4          8.82          9.86         2.68 o
  -2  17   4          9.72          7.87         3.10 o
  -1  17   4         21.93         30.72         3.49 o
   0  17   4        302.21        308.42        14.05 o
   1  17   4          3.97         -1.33         1.54 o
   2  17   4         53.25         45.03         4.22 o
   3  17   4         42.00         49.17         3.57 o
   4  17   4         30.60         24.33         2.89 o
  -4  18   4          0.01          1.50         2.70 o
  -3  18   4         29.73         41.17         5.68 o
  -2  18   4          8.02         11.22         3.51 o
  -1  18   4        151.73        151.88         7.40 o
   0  18   4         67.28         68.30         4.94 o
   1  18   4         35.43         33.07         3.55 o
   2  18   4          2.84          3.49         2.07 o
   3  18   4         31.33         42.51         4.53 o
   4  18   4         19.10         20.29         5.52 o
  -3  19   4          1.56          4.05         2.73 o
  -2  19   4         18.43         29.35         5.14 o
  -1  19   4        110.85        113.28         9.04 o
   0  19   4          4.66          2.25         6.78 o
   1  19   4         11.71          8.31         3.02 o
   2  19   4          1.65          1.14         1.73 o
   3  19   4         10.70         16.11         6.63 o
  -2  20   4          9.69         16.29         4.70 o
  -1  20   4         17.34         23.85         4.84 o
   0  20   4          1.38          0.97         2.26 o
   1  20   4          7.29          8.64         3.52 o
   2  20   4         11.71         10.67         3.83 o
   3  20   4          0.61         -3.40         3.56 o
  -1  21   4          0.36         -4.51         3.51 o
   0  21   4          0.03          3.62         2.46 o
   1  21   4         57.56         50.76         6.80 o
  -7   1   5          0.72         -5.12         2.61 o
  -6   1   5         68.52         85.27         6.11 o
  -5   1   5          7.65          6.66         2.07 o
  -4   1   5        300.80        296.24        12.48 o
  -3   1   5       1113.01       1113.42        31.89 o
  -2   1   5        137.44        172.05        11.55 o
  -1   1   5        120.00        119.73         3.37 o
   0   1   5        909.29        879.75         7.22 o
   1   1   5       1123.30       1152.70        18.87 o
   2   1   5       1763.00       1926.63        44.10 o
   3   1   5          0.16          4.30         4.72 o
   4   1   5          1.98          3.71         1.62 o
   5   1   5         28.16         23.98         1.93 o
   6   1   5         32.13         32.42         2.51 o
   7   1   5         14.85         19.28         3.38 o
  -7   2   5          5.88          5.00         2.41 o
  -6   2   5         33.81         51.05        10.81 o
  -5   2   5         34.18         30.59         4.90 o
  -4   2   5         57.98         51.18         3.67 o
  -3   2   5         58.01         57.40         3.45 o
  -2   2   5         77.22         84.26         2.84 o
  -1   2   5        244.28        246.89         5.49 o
   0   2   5        102.38        136.39         1.47 o
   1   2   5        454.36        507.94        11.71 o
   2   2   5        356.03        396.40        23.63 o
   3   2   5        473.78        510.06        15.70 o
   4   2   5        234.02        236.86         7.54 o
   5   2   5          0.50         -1.01         1.10 o
   6   2   5          2.97          0.76         1.44 o
   7   2   5         11.12          7.11         3.39 o
  -7   3   5          0.00          0.24         2.18 o
  -6   3   5        115.09        103.67         6.49 o
  -5   3   5          8.19         10.24         2.26 o
  -4   3   5        596.91        559.64        12.48 o
  -3   3   5        201.08        211.59        13.67 o
  -2   3   5       1180.35       1287.68        21.66 o
  -1   3   5         94.87        121.62         3.15 o
   0   3   5        462.45        457.49         5.07 o
   1   3   5         37.82        132.23        13.25 o
   2   3   5       1257.43       1380.98        25.29 o
   3   3   5        151.40        164.62         9.07 o
   4   3   5        253.04        230.88         5.82 o
   5   3   5        137.70        126.72         4.27 o
   6   3   5          4.95          2.72         2.35 o
   7   3   5          0.38         -0.10         1.50 o
  -7   4   5          5.34          6.58         2.45 o
  -6   4   5         24.23         29.66         8.64 o
  -5   4   5         25.14         23.58         3.02 o
  -4   4   5        215.01        193.82         8.72 o
  -3   4   5        109.50         94.77         4.61 o
  -2   4   5         93.83        104.02         3.22 o
  -1   4   5        519.95        602.78         6.74 o
   0   4   5        343.13        364.80         3.35 o
   1   4   5        445.00        436.55         5.54 o
   2   4   5         30.67         38.45        24.32 o
   3   4   5        390.42        399.99         8.58 o
   4   4   5         94.94         90.28         3.56 o
   5   4   5          0.30         -0.27         1.06 o
   6   4   5          0.20         -2.22         1.55 o
   7   4   5          0.34          1.83         2.15 o
  -7   5   5        136.41        136.12        11.82 o
  -6   5   5         53.65         46.11         4.35 o
  -5   5   5         62.30         56.15         4.24 o
  -4   5   5        125.90        119.80         5.49 o
  -3   5   5        229.41        231.69         6.71 o
  -2   5   5       1202.18       1372.25        26.89 o
  -1   5   5          0.17          0.82         0.33 o
   0   5   5         13.33         19.50         1.48 o
   1   5   5       2580.04       2599.18        26.08 o
   2   5   5        221.78        281.32        12.55 o
   3   5   5         58.69         70.19         7.70 o
   4   5   5        184.06        188.69         6.67 o
   5   5   5         87.81         95.52         4.49 o
   6   5   5         25.03         22.76         2.52 o
   7   5   5          0.00         -2.87         3.28 o
  -7   6   5          0.10          1.75         3.52 o
  -6   6   5          1.02          1.51         2.28 o
  -5   6   5         35.79         39.05         3.68 o
  -4   6   5        202.54        186.96         6.84 o
  -3   6   5          0.23         -0.12         1.09 o
  -2   6   5         27.26         44.78         2.11 o
  -1   6   5        500.87        581.38        11.20 o
   0   6   5        221.19        213.06         3.08 o
   1   6   5         34.45         28.72         1.73 o
   2   6   5         29.43         25.53         2.15 o
   3   6   5         17.69         21.72         4.33 o
   4   6   5          0.48          0.89         1.09 o
   5   6   5         36.92         39.04         2.99 o
   6   6   5          7.90          0.61         2.41 o
   7   6   5          7.47          5.88         3.61 o
  -6   7   5          1.88          1.03         3.59 o
  -5   7   5          1.44          4.63         1.77 o
  -4   7   5         15.15         14.75         2.13 o
  -3   7   5        622.11        553.83         9.34 o
  -2   7   5        151.56        155.96         3.89 o
  -1   7   5          0.22          0.22         0.97 o
   0   7   5       1259.44       1357.75        11.09 o
   1   7   5        498.95        500.07        15.69 o
   2   7   5        201.65        192.24         6.40 o
   3   7   5        129.22        121.32         3.64 o
   4   7   5        197.10        181.85         6.44 o
   5   7   5          5.98          6.94         1.69 o
   6   7   5          9.71          6.99         2.28 o
  -6   8   5         29.18         35.55         6.51 o
  -5   8   5         15.34         12.94         3.90 o
  -4   8   5         59.43         62.48         3.79 o
  -3   8   5        218.51        198.24        10.20 o
  -2   8   5          4.96          1.97         0.32 o
  -1   8   5        424.65        441.05         4.80 o
   0   8   5        123.68        134.08         2.28 o
   1   8   5         19.82         31.53         2.10 o
   2   8   5         58.32         55.26         1.71 o
   3   8   5        593.82        517.57         8.18 o
   4   8   5         48.73         46.79         2.42 o
   5   8   5          6.98          4.83         1.61 o
   6   8   5          6.96          3.71         2.40 o
  -6   9   5          6.75         -4.13         3.97 o
  -5   9   5         83.55         67.89         7.66 o
  -4   9   5         81.81         82.40         4.30 o
  -3   9   5        649.06        609.52        17.36 o
  -2   9   5         63.15         74.63         2.60 o
  -1   9   5        488.98        545.49         6.32 o
   0   9   5          2.53          2.86         0.48 o
   1   9   5        183.69        158.24         2.83 o
   2   9   5        774.84        703.93         7.76 o
   3   9   5        233.66        242.07        10.73 o
   4   9   5         65.79         57.92         3.33 o
   5   9   5          3.73          0.56         1.74 o
   6   9   5          1.32          0.11         2.28 o
  -6  10   5         10.69          5.38         3.40 o
  -5  10   5         78.69         78.89         8.27 o
  -4  10   5         72.41         63.86         6.57 o
  -3  10   5        225.01        211.65        10.07 o
  -2  10   5        166.76        165.96         4.39 o
  -1  10   5        146.00        163.22         2.96 o
   0  10   5         20.52         22.15         0.98 o
   1  10   5        190.04        164.28         5.00 o
   2  10   5         87.95        101.38         6.31 o
   3  10   5         33.49         37.98         3.77 o
   4  10   5          6.04          3.28         1.32 o
   5  10   5         16.28         18.69         5.32 o
   6  10   5         13.72         12.89         3.22 o
  -6  11   5          5.13         -4.51         4.42 o
  -5  11   5          1.85         -2.84         3.56 o
  -4  11   5          0.22         -1.16         2.19 o
  -3  11   5          0.58         -0.20         2.41 o
  -2  11   5        214.18        198.63         4.53 o
  -1  11   5         28.37         23.98         1.19 o
   0  11   5        186.19        182.07         2.90 o
   1  11   5          7.57          9.86         1.34 o
   2  11   5        307.28        276.93        10.53 o
   3  11   5         23.27         19.87         1.87 o
   4  11   5         32.19         27.75         5.34 o
   5  11   5         49.56         57.57         5.26 o
   6  11   5          0.14          1.35         3.19 o
  -6  12   5          4.54         -3.25         4.14 o
  -5  12   5          0.35         -1.66         3.43 o
  -4  12   5         66.53         67.21         7.01 o
  -3  12   5         78.69         75.83         6.69 o
  -2  12   5        517.06        488.06        10.75 o
  -1  12   5        142.46        130.84         4.36 o
   0  12   5          1.10          1.27         0.47 o
   1  12   5          7.77          8.00         1.24 o
   2  12   5        126.47        112.84         4.96 o
   3  12   5         37.50         30.13         3.42 o
   4  12   5          2.91         17.66         3.45 o
   5  12   5          0.51          3.77         4.58 o
  -5  13   5         11.09         20.94         4.58 o
  -4  13   5          1.83         -2.08         3.22 o
  -3  13   5         60.20         55.74         5.87 o
  -2  13   5       1190.48       1199.49        15.41 o
  -1  13   5          7.76          4.90         0.98 o
   0  13   5         19.02         22.90         1.38 o
   1  13   5          1.79          5.26         1.07 o
   2  13   5          9.02          8.34         1.50 o
   3  13   5         32.86         25.97         8.48 o
   4  13   5        314.45        310.26        11.26 o
   5  13   5          4.35          1.61         2.00 o
  -5  14   5          4.17          6.63         3.22 o
  -4  14   5          0.06         -3.29         3.09 o
  -3  14   5         25.96         24.52         4.08 o
  -2  14   5         26.33         25.25         2.19 o
  -1  14   5         81.84         77.73         2.86 o
   0  14   5        110.29        106.09         4.70 o
   1  14   5          5.51          7.24         0.99 o
   2  14   5          1.77          0.05         1.27 o
   3  14   5         35.12         33.51         3.61 o
   4  14   5         37.15         30.19         3.85 o
   5  14   5         24.38         19.46         3.84 o
  -5  15   5          7.91          3.56         2.49 o
  -4  15   5         16.29         13.18         3.48 o
  -3  15   5          0.55          0.65         1.54 o
  -2  15   5          6.96          6.91         1.51 o
  -1  15   5         31.28         30.48         2.81 o
   0  15   5         48.67         53.23         2.56 o
   1  15   5         17.82         16.78         1.39 o
   2  15   5          2.10          3.56         1.28 o
   3  15   5          8.84         18.38         2.33 o
   4  15   5         55.14         62.06         7.57 o
   5  15   5         42.58         33.28         5.78 o
  -5  16   5         24.96         24.18         5.23 o
  -4  16   5         23.64         21.25         4.76 o
  -3  16   5         40.87         40.64         5.16 o
  -2  16   5          8.23          4.29         2.26 o
  -1  16   5        275.95        280.91        16.69 o
   0  16   5         67.59         70.61         2.97 o
   1  16   5          0.51         -0.56         1.38 o
   2  16   5         77.84         73.46         3.84 o
   3  16   5         19.93         15.01         2.62 o
   4  16   5         24.96         31.49         4.60 o
   5  16   5         27.25         26.82         5.31 o
  -5  17   5         11.38          4.66         3.02 o
  -4  17   5          6.32          4.26         2.12 o
  -3  17   5         12.76         13.34         3.67 o
  -2  17   5         35.10         32.37         5.01 o
  -1  17   5        275.05        284.94        12.73 o
   0  17   5         30.30         30.76         4.42 o
   1  17   5          0.20         -0.39         3.18 o
   2  17   5         15.96         13.65         1.94 o
   3  17   5          8.17         13.77         2.22 o
   4  17   5         23.09         17.77         2.57 o
  -4  18   5          7.96         10.30         3.75 o
  -3  18   5          7.00          3.34         2.76 o
  -2  18   5          4.36          5.21         3.21 o
  -1  18   5          0.34          3.91         2.28 o
   0  18   5          0.43         -0.14         1.86 o
   1  18   5          1.76         -3.32         2.91 o
   2  18   5          0.12          1.92         1.81 o
   3  18   5          4.89          5.04         5.23 o
   4  18   5          2.12          1.36         2.95 o
  -3  19   5          0.51         -0.90         2.74 o
  -2  19   5          4.10         11.34         3.97 o
  -1  19   5          0.16          5.86         3.59 o
   0  19   5         13.16         17.28         3.03 o
   1  19   5         14.22         14.21         4.00 o
   2  19   5         23.82         27.15         3.66 o
   3  19   5         60.03         74.75         7.81 o
  -2  20   5         89.52         95.45         8.81 o
  -1  20   5         19.87         19.58         4.17 o
   0  20   5        134.45        135.13         7.54 o
   1  20   5         51.48         45.95         6.26 o
   2  20   5          3.19          7.22         3.59 o
   3  20   5         32.91         34.05         6.46 o
  -1  21   5          6.00         10.06         3.58 o
   0  21   5        123.61        136.37         7.81 o
   1  21   5         30.07         31.80         5.67 o
  -7   0   6         15.99         11.89         4.31 o
  -6   0   6          0.56          7.32         5.50 o
  -5   0   6       1633.01       1627.41        37.28 o
  -4   0   6         64.62         63.08         5.86 o
  -3   0   6          9.00          2.75         1.95 o
  -2   0   6        281.81        294.84         9.70 o
  -1   0   6       3187.23       3024.09        43.41 o
   0   0   6       1017.04        935.79        11.17 o
   1   0   6        118.82        122.98         8.76 o
   2   0   6         64.50         77.24         4.56 o
   3   0   6        737.54        769.67        18.56 o
   4   0   6        163.70        160.77         8.75 o
   5   0   6         22.24         16.10         2.59 o
   6   0   6        109.84        124.35         6.79 o
   7   0   6          0.46          5.34         3.58 o
  -7   1   6          9.96          4.71         2.28 o
  -6   1   6          2.81         10.40         3.51 o
  -5   1   6          2.23          5.97         2.31 o
  -4   1   6        116.87        111.32         5.37 o
  -3   1   6       1106.91       1089.10        25.84 o
  -2   1   6       3601.91       3734.57        39.48 o
  -1   1   6         11.26         15.56         2.68 o
   0   1   6        313.43        258.12         4.98 o
   1   1   6        180.01        149.33         6.23 o
   2   1   6        204.59        231.04         5.57 o
   3   1   6        179.32        168.69         5.55 o
   4   1   6         28.75         28.54         4.08 o
   5   1   6         39.01         33.21         2.70 o
   6   1   6         10.89          8.86         1.91 o
   7   1   6          0.33         -2.00         2.13 o
  -7   2   6         27.05         24.55         3.44 o
  -6   2   6         64.79         71.21         5.64 o
  -5   2   6        306.29        309.83        13.50 o
  -4   2   6         83.53         76.81         4.74 o
  -3   2   6         14.72         13.50         1.97 o
  -2   2   6         32.84         58.19         3.15 o
  -1   2   6        993.03        933.04        12.28 o
   0   2   6       4761.48       4674.25        37.07 o
   1   2   6        114.76        170.25        41.39 o
   2   2   6        419.01        474.19         8.48 o
   3   2   6        208.66        230.12         6.57 o
   4   2   6          3.21          3.70         2.29 o
   5   2   6          2.76          2.76         1.24 o
   6   2   6          1.95         -0.96         1.77 o
   7   2   6          2.89          2.64         1.66 o
  -7   3   6         54.14         53.71         5.32 o
  -6   3   6          7.55         10.02         2.74 o
  -5   3   6         54.75         56.11         5.30 o
  -4   3   6         18.66         30.18         4.05 o
  -3   3   6        288.78        332.34         8.41 o
  -2   3   6          1.46          1.83         1.16 o
  -1   3   6       1059.08       1194.25        13.99 o
   0   3   6        906.48        987.78         9.55 o
   1   3   6       1027.06       1127.39        11.06 o
   2   3   6         54.72         70.13         9.11 o
   3   3   6         75.93         85.82         3.95 o
   4   3   6         22.48         31.53         3.00 o
   5   3   6         78.63         72.08         3.32 o
   6   3   6          6.18          5.69         2.57 o
   7   3   6         36.05         39.99         3.72 o
  -7   4   6          5.81          2.55         7.83 o
  -6   4   6         69.93         64.46         5.29 o
  -5   4   6         21.53         22.03         3.07 o
  -4   4   6        292.27        256.25         8.58 o
  -3   4   6        454.43        423.26         9.60 o
  -2   4   6        529.29        549.64        10.44 o
  -1   4   6         67.51         66.16         1.87 o
   0   4   6          0.80          5.41         0.85 o
   1   4   6         31.43         84.43         3.25 o
   2   4   6         31.95         45.58         2.00 o
   3   4   6         91.88         93.52         4.07 o
   4   4   6         76.00         79.16        11.28 o
   5   4   6         66.24         61.26         3.02 o
   6   4   6          0.57          0.16         1.95 o
   7   4   6         11.14          6.39         3.15 o
  -7   5   6          0.03         -2.95         3.46 o
  -6   5   6          8.46         10.86         2.74 o
  -5   5   6         37.82         35.63         3.52 o
  -4   5   6         18.89         10.05         2.03 o
  -3   5   6        155.85        160.82         5.72 o
  -2   5   6          0.88          0.17         1.12 o
  -1   5   6          0.06          1.70         0.45 o
   0   5   6         84.52         96.24         1.73 o
   1   5   6          0.75          4.47         1.10 o
   2   5   6        319.11        360.50         7.59 o
   3   5   6         22.65         25.89         8.63 o
   4   5   6        415.75        391.62        14.98 o
   5   5   6        202.58        182.80         6.25 o
   6   5   6          0.18         -3.82         1.91 o
   7   5   6          4.33          3.04         3.39 o
  -7   6   6         77.05         64.97         8.51 o
  -6   6   6         11.65         15.53         2.91 o
  -5   6   6          3.41          5.28         1.94 o
  -4   6   6         64.61         52.87         3.71 o
  -3   6   6        449.53        406.13        10.72 o
  -2   6   6          2.40          1.22         1.26 o
  -1   6   6       1771.16       1954.03        14.84 o
   0   6   6        459.75        488.33         5.32 o
   1   6   6        141.08        151.44         5.79 o
   2   6   6          2.73          4.87         1.27 o
   3   6   6         72.94         76.10         3.40 o
   4   6   6        143.17        147.17         6.28 o
   5   6   6         22.39         26.47         2.54 o
   6   6   6         23.79         25.76         3.62 o
  -6   7   6         54.75         75.85         8.79 o
  -5   7   6         46.58         45.03         3.98 o
  -4   7   6        207.22        194.25         7.00 o
  -3   7   6        107.24        105.96         5.96 o
  -2   7   6        249.80        301.24         7.75 o
  -1   7   6        260.50        272.97         4.76 o
   0   7   6        533.65        587.72         6.22 o
   1   7   6          4.23          9.94         0.58 o
   2   7   6         20.55         17.14         1.88 o
   3   7   6          2.35          4.08         1.23 o
   4   7   6         15.78         16.20         2.47 o
   5   7   6          0.21         -0.37         1.31 o
   6   7   6          1.25          2.62         2.08 o
  -6   8   6          5.73          0.30         3.45 o
  -5   8   6          1.59          4.75         3.59 o
  -4   8   6          3.79          7.06         1.70 o
  -3   8   6          2.13          2.79         1.19 o
  -2   8   6        625.74        581.52        12.33 o
  -1   8   6        237.35        237.46         3.55 o
   0   8   6          4.51          3.27         0.61 o
   1   8   6        322.94        337.93         7.67 o
   2   8   6         68.98         80.85         2.60 o
   3   8   6         44.85         60.79         3.59 o
   4   8   6         67.45         57.89         3.26 o
   5   8   6         44.02         44.19         3.79 o
   6   8   6          0.04         -0.03         2.23 o
  -6   9   6         20.97         12.88         4.46 o
  -5   9   6          8.71          6.36         3.66 o
  -4   9   6         12.79          9.36         1.86 o
  -3   9   6          3.59          7.32         3.38 o
  -2   9   6          3.48          5.53         1.47 o
  -1   9   6          0.33          2.43         0.88 o
   0   9   6          5.20          4.86         0.54 o
   1   9   6         84.34         74.08         1.99 o
   2   9   6        376.01        352.38         7.84 o
   3   9   6        122.55         95.82         4.44 o
   4   9   6          3.82          1.76         1.25 o
   5   9   6         27.04         33.30         2.93 o
   6   9   6         61.34         59.31         5.55 o
  -6  10   6          4.23         -6.85         4.34 o
  -5  10   6         19.17         28.07         5.83 o
  -4  10   6         10.79         10.54         3.39 o
  -3  10   6         90.77         93.98         4.01 o
  -2  10   6       1292.17       1315.50        14.63 o
  -1  10   6        310.14        320.07         4.38 o
   0  10   6         30.39         23.92         1.06 o
   1  10   6         88.27         90.82         2.27 o
   2  10   6         76.78         80.70         5.97 o
   3  10   6        108.97        103.32         4.60 o
   4  10   6         26.19         19.50         2.12 o
   5  10   6         52.06         45.72         4.65 o
   6  10   6         15.61         16.78         3.25 o
  -6  11   6          0.03         -1.02         3.39 o
  -5  11   6         14.41         20.03         4.51 o
  -4  11   6          3.87          6.85         3.12 o
  -3  11   6         14.97         12.79         3.21 o
  -2  11   6        165.16        143.32         3.69 o
  -1  11   6          0.18          2.44         0.87 o
   0  11   6         10.01         10.98         0.78 o
   1  11   6        550.66        529.72         6.36 o
   2  11   6         13.09         16.40         2.68 o
   3  11   6          4.37          5.29         1.53 o
   4  11   6          0.10         -0.25         1.76 o
   5  11   6         10.27         16.78         5.14 o
  -6  12   6          5.68          1.81         3.25 o
  -5  12   6          9.72          7.77         3.06 o
  -4  12   6         63.25         60.35         6.73 o
  -3  12   6        111.53         99.75         7.76 o
  -2  12   6         11.42          8.66         1.72 o
  -1  12   6          2.12          2.39         0.83 o
   0  12   6         19.81         22.05         1.05 o
   1  12   6         97.71        100.58         3.09 o
   2  12   6        186.94        155.15         5.82 o
   3  12   6        151.22        135.23         6.60 o
   4  12   6        374.96        374.53        12.17 o
   5  12   6         25.17         26.71         3.91 o
  -5  13   6          1.39          0.83         2.69 o
  -4  13   6          0.31         -1.85         2.32 o
  -3  13   6         17.05          9.07         2.84 o
  -2  13   6        128.49        132.16         4.61 o
  -1  13   6         44.07         42.89         2.11 o
   0  13   6        302.58        292.48         5.04 o
   1  13   6        383.85        376.64         6.39 o
   2  13   6          0.91         -0.53         1.32 o
   3  13   6          7.15          7.20         2.07 o
   4  13   6         31.02         30.13         3.94 o
   5  13   6          0.54         -0.11         2.27 o
  -5  14   6         28.00         23.52         4.69 o
  -4  14   6         30.02         25.16         4.78 o
  -3  14   6         42.59         51.63         5.83 o
  -2  14   6          4.18          6.19         1.43 o
  -1  14   6        170.02        187.16         5.07 o
   0  14   6         36.82         33.46         2.32 o
   1  14   6         84.40         73.69         2.82 o
   2  14   6          0.22         -0.25         1.14 o
   3  14   6          2.67          3.68         1.77 o
   4  14   6         13.10         11.45         4.08 o
   5  14   6          0.76         -1.15         3.54 o
  -5  15   6         15.46          7.69         3.44 o
  -4  15   6         75.14         70.28         7.50 o
  -3  15   6          0.03          0.86         1.46 o
  -2  15   6          0.11         -1.50         1.35 o
  -1  15   6        232.80        204.68         6.43 o
   0  15   6        165.81        150.83         4.27 o
   1  15   6         27.38         31.32         2.11 o
   2  15   6          6.80          3.62         1.36 o
   3  15   6         18.80         22.42         3.48 o
   4  15   6         10.05         21.64         3.53 o
   5  15   6          1.71          3.22         2.66 o
  -5  16   6          8.00          1.35         2.69 o
  -4  16   6         23.80         15.14         3.97 o
  -3  16   6          0.14         -1.07         1.58 o
  -2  16   6          0.73          2.40         2.14 o
  -1  16   6        224.16        226.69         9.58 o
   0  16   6          1.19          3.52         1.10 o
   1  16   6         96.40         94.70         4.39 o
   2  16   6          0.02         -0.52         0.95 o
   3  16   6          7.25          7.47         1.75 o
   4  16   6        100.44        113.27         6.62 o
  -5  17   6          0.00         -3.17         3.37 o
  -4  17   6         23.20         25.17         4.83 o
  -3  17   6          1.51          0.17         2.49 o
  -2  17   6         41.76         46.61         5.65 o
  -1  17   6        344.40        359.50        13.75 o
   0  17   6         77.20         75.51         4.96 o
   1  17   6         24.39         18.36         2.06 o
   2  17   6          7.74          8.86         1.83 o
   3  17   6          1.13          1.40         2.03 o
   4  17   6         36.31         38.02         3.61 o
  -3  18   6         13.97         15.35         3.82 o
  -2  18   6          0.11         -0.64         2.66 o
  -1  18   6          1.96          7.39         3.33 o
   0  18   6         20.63         16.79         2.86 o
   1  18   6          1.41          2.59         2.91 o
   2  18   6         29.02         34.32         5.01 o
   3  18   6          3.72          3.61         2.26 o
  -3  19   6          0.44          9.57         3.69 o
  -2  19   6         26.31         37.75         5.75 o
  -1  19   6        121.45        156.64        10.64 o
   0  19   6        177.75        183.90         8.40 o
   1  19   6          4.43          8.78         3.54 o
   2  19   6          6.29          6.90         2.33 o
   3  19   6         50.18         57.58         5.32 o
  -2  20   6         10.02          8.83         3.59 o
  -1  20   6         19.87         17.61         4.46 o
   0  20   6         58.72         71.75         5.57 o
   1  20   6          0.90          2.15         2.85 o
   2  20   6          0.58          2.96         3.01 o
   3  20   6         10.80         16.54         5.24 o
  -1  21   6          6.42          3.15         3.12 o
   0  21   6         59.12         59.93         5.38 o
   1  21   6          2.08          3.80         2.52 o
  -7   1   7          5.79          6.78         6.00 o
  -6   1   7         77.41         76.01         5.73 o
  -5   1   7          0.53          0.63         1.88 o
  -4   1   7          9.38          7.41         1.85 o
  -3   1   7         91.95         98.01         4.57 o
  -2   1   7         24.57         37.50         2.78 o
  -1   1   7         42.66         40.41         2.16 o
   0   1   7        587.33        597.11         6.85 o
   1   1   7        878.24        892.64         9.89 o
   2   1   7         12.53          8.97         1.43 o
   3   1   7          4.90          7.51         1.61 o
   4   1   7          5.06          4.24         2.16 o
   5   1   7         64.33         61.16         3.11 o
   6   1   7         65.11         63.13         3.51 o
   7   1   7          0.29          3.19         2.34 o
  -7   2   7         60.68         56.79         5.24 o
  -6   2   7          5.39          7.56         2.94 o
  -5   2   7         37.92         32.20         3.55 o
  -4   2   7         10.55          7.62         2.42 o
  -3   2   7          5.95          2.98         1.34 o
  -2   2   7        917.15       1094.69        16.13 o
  -1   2   7       2219.90       2315.29        25.08 o
   0   2   7        111.92        132.99         1.81 o
   1   2   7          0.98          2.44         0.97 o
   2   2   7         18.60         16.62         1.63 o
   3   2   7        127.35        120.64         4.84 o
   4   2   7         28.21         25.69         2.64 o
   5   2   7         56.09         56.55         3.01 o
   6   2   7         71.31         67.57         4.21 o
   7   2   7          0.04         -1.14         5.30 o
  -7   3   7         11.10          3.94         2.41 o
  -6   3   7         40.29         50.47         4.84 o
  -5   3   7          0.33          0.73         2.58 o
  -4   3   7       1466.15       1450.44        22.87 o
  -3   3   7         29.98         20.77         2.67 o
  -2   3   7        178.09        214.23         6.19 o
  -1   3   7         92.57        109.39         2.67 o
   0   3   7       1495.02       1549.80        10.43 o
   1   3   7        599.41        698.15         9.67 o
   2   3   7         19.74         18.70         1.92 o
   3   3   7         53.70         57.99         3.33 o
   4   3   7         83.42         83.86         5.60 o
   5   3   7          1.02          2.50         1.23 o
   6   3   7          7.69          7.41         1.80 o
   7   3   7         33.64         32.77         4.53 o
  -7   4   7          1.50         -3.33         6.08 o
  -6   4   7          0.04          1.63         2.22 o
  -5   4   7         39.66         51.46         8.87 o
  -4   4   7          1.95          2.23         1.80 o
  -3   4   7        520.90        536.66        11.15 o
  -2   4   7        798.46        740.96        31.89 o
  -1   4   7        732.48        819.11        18.48 o
   0   4   7        599.30        619.22         5.24 o
   1   4   7        221.00        240.31         5.52 o
   2   4   7        484.55        538.86         7.81 o
   3   4   7        171.16        181.97         5.83 o
   4   4   7          0.21          1.54         1.63 o
   5   4   7         38.55         34.48         2.34 o
   6   4   7          1.89          3.49         1.55 o
   7   4   7          6.45          9.29         4.13 o
  -7   5   7         12.03          6.41         2.87 o
  -6   5   7          1.55          6.09         2.63 o
  -5   5   7         43.53         45.54         4.06 o
  -4   5   7        116.10        105.95         7.28 o
  -3   5   7        567.25        546.25        11.25 o
  -2   5   7        770.48        833.85        13.92 o
  -1   5   7          1.82          6.80         0.87 o
   0   5   7          3.94          1.22         0.57 o
   1   5   7        242.30        248.71         5.70 o
   2   5   7         42.49         54.74         3.50 o
   3   5   7         22.70         17.85         1.67 o
   4   5   7         53.54         69.41         4.23 o
   5   5   7          2.25          4.59         1.72 o
   6   5   7          6.75          4.23         2.23 o
  -7   6   7         77.68         93.86        10.59 o
  -6   6   7         72.48         92.35         6.19 o
  -5   6   7          0.40          1.36         1.81 o
  -4   6   7         68.10         64.91         6.18 o
  -3   6   7         96.35        114.84         4.92 o
  -2   6   7         56.50         56.76         3.34 o
  -1   6   7        194.22        239.38         4.75 o
   0   6   7        699.19        680.95         6.34 o
   1   6   7         92.05         82.09         5.34 o
   2   6   7        285.41        300.86        30.78 o
   3   6   7        188.32        176.14         4.70 o
   4   6   7        232.68        217.52         5.88 o
   5   6   7          0.59          3.63         1.49 o
   6   6   7          2.41          0.37         2.06 o
  -6   7   7         81.43         90.00         9.67 o
  -5   7   7         36.50         30.84         3.38 o
  -4   7   7          6.46          4.76         1.60 o
  -3   7   7        333.85        278.60         7.71 o
  -2   7   7        244.27        250.55         4.65 o
  -1   7   7        828.55        935.57        10.55 o
   0   7   7         47.48         39.71         1.47 o
   1   7   7         33.10         25.34         1.15 o
   2   7   7         66.77         80.81         4.51 o
   3   7   7         50.50         61.97         9.33 o
   4   7   7         19.39         20.55         2.00 o
   5   7   7        124.97        110.46         5.07 o
   6   7   7          3.11          4.34         1.85 o
  -6   8   7          0.00          4.27         3.93 o
  -5   8   7          3.22          0.66         2.73 o
  -4   8   7         40.36         35.98         3.19 o
  -3   8   7        740.65        684.10        10.79 o
  -2   8   7        147.01        146.16         3.22 o
  -1   8   7        109.77         97.04         2.42 o
   0   8   7        239.82        259.70         3.98 o
   1   8   7         25.61         34.99         3.19 o
   2   8   7         89.76         81.77         3.73 o
   3   8   7          1.60          2.73         2.18 o
   4   8   7          0.34          1.05         1.59 o
   5   8   7          0.35          2.33         2.46 o
   6   8   7         71.62         78.85         6.14 o
  -6   9   7          0.87         -1.06         3.23 o
  -5   9   7         19.11         27.95         5.28 o
  -4   9   7          0.00          0.63         1.14 o
  -3   9   7         73.27         71.22         3.78 o
  -2   9   7         30.39         23.24         2.47 o
  -1   9   7        755.44        800.58         8.41 o
   0   9   7        583.55        605.60         6.12 o
   1   9   7         67.68         90.28         3.70 o
   2   9   7         43.91         67.29         6.41 o
   3   9   7        177.38        145.20         5.64 o
   4   9   7         32.98         35.23         3.26 o
   5   9   7         97.91        106.99         5.11 o
   6   9   7          1.84          4.63         2.99 o
  -6  10   7         20.98         22.75         5.08 o
  -5  10   7        236.56        238.38        14.34 o
  -4  10   7         13.15          6.42         2.87 o
  -3  10   7         20.44         18.56         1.75 o
  -2  10   7         33.44         51.32         3.55 o
  -1  10   7          2.89          3.76         0.60 o
   0  10   7         10.08         11.15         0.82 o
   1  10   7         70.63         67.52         2.77 o
   2  10   7        239.27        236.71         9.97 o
   3  10   7         64.15         53.21         3.45 o
   4  10   7          0.97          0.87         1.56 o
   5  10   7         18.94         18.37         7.58 o
   6  10   7          1.36         -1.49         2.29 o
  -6  11   7          1.39          4.23         3.06 o
  -5  11   7          3.47          4.19         3.54 o
  -4  11   7        104.41         80.55         7.73 o
  -3  11   7         77.87         76.65         4.70 o
  -2  11   7          8.45         12.64         2.88 o
  -1  11   7        337.88        335.91         7.36 o
   0  11   7        114.15        122.32         2.54 o
   1  11   7         43.19         38.14         2.12 o
   2  11   7        161.03        146.81         7.86 o
   3  11   7        204.29        198.04         6.64 o
   4  11   7         38.65         32.07         5.20 o
   5  11   7          4.56          7.71         3.15 o
  -6  12   7          2.80         -7.07         5.02 o
  -5  12   7          0.37          0.98         2.61 o
  -4  12   7         22.27         22.20         4.55 o
  -3  12   7        111.24        108.69         8.29 o
  -2  12   7         17.21         14.58         1.79 o
  -1  12   7          6.12          7.79         1.08 o
   0  12   7        136.81        137.59         3.75 o
   1  12   7        227.30        208.39         4.56 o
   2  12   7          0.00          0.48         1.16 o
   3  12   7         13.62         16.16         3.49 o
   4  12   7          0.57          3.11         2.38 o
   5  12   7          2.11          5.49         2.82 o
  -5  13   7         18.90         15.72         4.57 o
  -4  13   7         26.36         25.27         4.97 o
  -3  13   7         84.91         86.64         7.38 o
  -2  13   7         55.86         54.99         3.04 o
  -1  13   7        113.52        113.83         4.34 o
   0  13   7         19.18         21.81         1.48 o
   1  13   7         17.51         21.09         1.72 o
   2  13   7         43.06         33.44         3.61 o
   3  13   7         22.01         22.74         2.98 o
   4  13   7          0.10         -3.03         2.26 o
   5  13   7         30.18         36.68         9.66 o
  -5  14   7          0.02         -5.10         3.79 o
  -4  14   7         28.16         37.41         5.81 o
  -3  14   7        114.38        111.42         8.49 o
  -2  14   7         76.83         75.86         3.58 o
  -1  14   7        331.38        336.69         8.12 o
   0  14   7         40.72         40.97         2.57 o
   1  14   7         85.59         83.57         3.67 o
   2  14   7          6.09         10.67         1.96 o
   3  14   7         14.51         13.34         3.36 o
   4  14   7          0.91         -1.36         1.98 o
   5  14   7          6.82          6.68         2.80 o
  -5  15   7          1.57          1.00         2.72 o
  -4  15   7          8.42          8.06         3.55 o
  -3  15   7         63.70         63.21         4.55 o
  -2  15   7        132.36        125.99         4.72 o
  -1  15   7         19.20         21.19         2.40 o
   0  15   7          0.02          2.98         1.38 o
   1  15   7         49.39         44.88         2.84 o
   2  15   7         50.91         43.85         3.13 o
   3  15   7          5.31          8.17         1.78 o
   4  15   7          7.21          7.75         2.88 o
   5  15   7        141.38        123.51        10.54 o
  -5  16   7          7.36          1.33         2.93 o
  -4  16   7         63.45         58.12         7.01 o
  -3  16   7          1.20          1.10         1.60 o
  -2  16   7         48.21         53.61         5.80 o
  -1  16   7          9.17          8.74         2.81 o
   0  16   7         76.05         75.60         3.20 o
   1  16   7         60.30         56.16         3.31 o
   2  16   7         10.35          9.47         1.38 o
   3  16   7          3.78          5.26         1.57 o
   4  16   7          1.62         15.19         3.08 o
  -5  17   7         18.58          9.34         3.74 o
  -4  17   7         22.83         17.23         2.88 o
  -3  17   7          1.34          3.29         2.51 o
  -2  17   7         32.42         26.17         4.45 o
  -1  17   7         20.53         32.30         4.95 o
   0  17   7        125.50        116.54         9.03 o
   1  17   7          8.44          4.34         1.30 o
   2  17   7         10.56         10.11         2.46 o
   3  17   7         16.18         18.32         2.46 o
   4  17   7         21.80         38.17         4.46 o
  -3  18   7         26.58         26.16         4.88 o
  -2  18   7         16.66         16.65         3.97 o
  -1  18   7         13.52         15.72         4.09 o
   0  18   7        100.90        100.37         5.99 o
   1  18   7          9.20          7.06         2.88 o
   2  18   7         18.42         24.28         3.57 o
   3  18   7         14.81         22.11         3.46 o
  -3  19   7          6.08          4.82         3.14 o
  -2  19   7         16.22         23.19         4.95 o
  -1  19   7         22.67         19.84         4.47 o
   0  19   7        136.08        137.88         7.38 o
   1  19   7          0.11         -1.82         2.56 o
   2  19   7         17.89         17.82         3.23 o
   3  19   7         29.23         28.46         4.04 o
  -2  20   7         17.31         26.90         5.15 o
  -1  20   7         26.49         21.60         4.45 o
   0  20   7         42.23         43.05         4.49 o
   1  20   7          0.21         -1.90         2.73 o
   2  20   7         20.01         10.79         3.66 o
   3  20   7          7.18         17.08         5.42 o
  -1  21   7          0.41          2.98         2.70 o
   0  21   7          0.69          0.48         2.01 o
   1  21   7         58.14         62.59         7.62 o
  -7   0   8         20.32         34.41         6.28 o
  -6   0   8         52.96         56.37         7.58 o
  -5   0   8        260.78        245.22        13.19 o
  -4   0   8         20.22         19.29         3.78 o
  -3   0   8       1123.44       1041.16        23.98 o
  -2   0   8        987.50       1038.34        22.53 o
  -1   0   8        936.70        956.29        18.71 o
   0   0   8        495.17        575.12        14.80 o
   1   0   8       1779.44       1952.80        31.55 o
   2   0   8        762.13        814.41        17.90 o
   3   0   8        186.88        185.07         8.60 o
   4   0   8         56.88         46.46         5.00 o
   5   0   8        117.02        119.88         8.84 o
   6   0   8          4.41          2.52         1.89 o
   7   0   8          3.11          7.07         3.95 o
  -7   1   8         22.90         25.29         3.86 o
  -6   1   8          3.90         10.85         6.00 o
  -5   1   8         11.92         12.46         2.81 o
  -4   1   8        147.81        151.61         6.55 o
  -3   1   8        296.50        306.56         8.28 o
  -2   1   8        598.82        662.45        11.91 o
  -1   1   8       1584.59       1675.26        19.78 o
   0   1   8        655.23        633.02        12.57 o
   1   1   8         42.61         45.02         2.47 o
   2   1   8         55.62         61.88         3.07 o
   3   1   8         49.99         51.06         3.31 o
   4   1   8        193.10        196.75         7.21 o
   5   1   8         54.37         50.20         4.12 o
   6   1   8         47.89         43.45         2.94 o
   7   1   8          4.02          7.70         2.61 o
  -7   2   8         17.37         24.72         4.32 o
  -6   2   8        302.71        309.64        11.48 o
  -5   2   8        350.24        319.75        10.70 o
  -4   2   8        597.14        564.18        13.21 o
  -3   2   8         69.37         74.13         4.11 o
  -2   2   8         39.79         33.69         3.76 o
  -1   2   8        145.23        147.32         4.34 o
   0   2   8        144.34        160.04         1.97 o
   1   2   8       1447.30       1596.66        16.35 o
   2   2   8         11.23          4.46         1.56 o
   3   2   8        254.98        273.20         7.51 o
   4   2   8          5.38          9.63         3.78 o
   5   2   8         67.26         59.09         3.51 o
   6   2   8          1.38          0.29         1.48 o
   7   2   8         26.34         16.55         4.42 o
  -7   3   8          7.05          6.01         4.33 o
  -6   3   8        109.04        112.97         7.00 o
  -5   3   8         16.16         18.01         3.70 o
  -4   3   8          6.91         10.07         5.13 o
  -3   3   8         88.06         96.32         4.68 o
  -2   3   8        172.09        166.21         5.66 o
  -1   3   8       1554.94       1688.64        17.72 o
   0   3   8          7.84         15.90         0.68 o
   1   3   8        285.44        326.45         9.28 o
   2   3   8          7.28          9.16         1.22 o
   3   3   8         51.51         59.89        12.61 o
   4   3   8         83.63         84.45         4.68 o
   5   3   8         76.78         68.63         3.72 o
   6   3   8          4.67          3.46         1.66 o
   7   3   8          7.06          4.88         2.81 o
  -7   4   8          5.69          1.68         5.33 o
  -6   4   8          0.68          3.62         2.26 o
  -5   4   8          0.05         -0.14         2.76 o
  -4   4   8        259.64        259.25         8.59 o
  -3   4   8         57.19         63.59         6.20 o
  -2   4   8         49.87         48.69         3.10 o
  -1   4   8         84.18         85.04         4.45 o
   0   4   8        163.78        192.07         2.53 o
   1   4   8        193.95        206.48         5.35 o
   2   4   8         11.70         10.38         1.86 o
   3   4   8         92.45        104.65         3.79 o
   4   4   8         14.79         20.44         8.30 o
   5   4   8          4.55          2.28         1.63 o
   6   4   8          0.67          1.17         1.50 o
   7   4   8          3.67         -1.28         2.97 o
  -7   5   8          0.66          6.83         3.69 o
  -6   5   8        160.39        168.67         8.35 o
  -5   5   8         54.74         50.31        12.63 o
  -4   5   8          0.16         -1.16         3.22 o
  -3   5   8        175.71        167.78         5.12 o
  -2   5   8        303.75        349.51         8.59 o
  -1   5   8        302.56        352.46        10.75 o
   0   5   8        243.87        269.18         3.22 o
   1   5   8         80.38         87.05         4.51 o
   2   5   8        149.44        180.99         5.56 o
   3   5   8        200.81        197.86         5.15 o
   4   5   8          0.00          2.38         1.46 o
   5   5   8          3.19          4.13         1.79 o
   6   5   8         25.51         27.65         2.83 o
   7   5   8         13.80         16.18         4.42 o
  -6   6   8          2.39          5.41         2.60 o
  -5   6   8          0.14         -0.97         1.85 o
  -4   6   8        106.01        106.76         5.65 o
  -3   6   8       1063.35        984.22        16.88 o
  -2   6   8          1.27          2.25         1.23 o
  -1   6   8        231.33        276.87         9.38 o
   0   6   8       1733.98       1823.96        12.52 o
   1   6   8        151.61        141.61         3.43 o
   2   6   8          2.53          7.18         1.49 o
   3   6   8         99.12        126.50         5.32 o
   4   6   8        102.33         85.94         3.75 o
   5   6   8          3.92          2.83         1.21 o
   6   6   8         18.06         19.61         2.61 o
  -6   7   8          0.49          6.56         4.03 o
  -5   7   8         14.56         17.46         2.83 o
  -4   7   8         88.78         96.60         5.27 o
  -3   7   8        231.76        238.22         6.15 o
  -2   7   8         44.43         37.46         2.88 o
  -1   7   8          6.78          7.43         1.61 o
   0   7   8        483.60        512.44         5.94 o
   1   7   8        191.23        233.52         5.59 o
   2   7   8        119.62        110.35         4.42 o
   3   7   8        536.89        592.63        51.83 o
   4   7   8         13.26         21.20         2.13 o
   5   7   8          0.06          3.09         1.49 o
   6   7   8          2.45          1.84         1.98 o
  -6   8   8          0.22          3.48         3.86 o
  -5   8   8          3.60          3.84         1.60 o
  -4   8   8         23.58         24.16         2.79 o
  -3   8   8        548.73        537.54         9.59 o
  -2   8   8          0.09          1.42         1.09 o
  -1   8   8         35.19         30.16         1.39 o
   0   8   8         57.91         67.26         2.00 o
   1   8   8          7.65          6.26         1.15 o
   2   8   8         42.24         35.57         2.61 o
   3   8   8         20.96         24.03         2.58 o
   4   8   8          4.26          6.59         4.49 o
   5   8   8         21.76         18.85         2.42 o
   6   8   8         11.56         16.24         3.46 o
  -6   9   8         38.30         59.86         8.52 o
  -5   9   8         21.41         31.75         5.52 o
  -4   9   8         51.15         52.79         5.48 o
  -3   9   8         19.16         21.28         1.90 o
  -2   9   8        389.63        424.39        10.13 o
  -1   9   8        327.39        340.68         5.76 o
   0   9   8        574.80        579.92         6.80 o
   1   9   8         36.92         38.74         2.52 o
   2   9   8        268.15        240.40         8.69 o
   3   9   8          0.21          3.64         1.83 o
   4   9   8          6.15          6.31         1.72 o
   5   9   8         10.88         10.50         2.91 o
   6   9   8          2.14          2.10         2.33 o
  -6  10   8         10.58          8.63         3.70 o
  -5  10   8        127.57        136.79        10.94 o
  -4  10   8         24.54         20.98         4.81 o
  -3  10   8          9.21          3.97         1.64 o
  -2  10   8       1507.40       1537.82        22.55 o
  -1  10   8        192.35        193.57         3.28 o
   0  10   8         11.49         12.02         0.90 o
   1  10   8        218.05        212.32         5.97 o
   2  10   8        172.62        158.18         8.43 o
   3  10   8         25.34         23.37         2.52 o
   4  10   8          0.87          0.07         1.50 o
   5  10   8          0.26          7.43         2.83 o
  -6  11   8          2.73          5.03         3.58 o
  -5  11   8          4.18          6.91         3.50 o
  -4  11   8          9.22          4.65         3.08 o
  -3  11   8          0.30          2.70         1.45 o
  -2  11   8         58.40         59.53         3.85 o
  -1  11   8         39.92         43.40         2.13 o
   0  11   8          1.82          1.96         0.63 o
   1  11   8        384.80        361.47         6.90 o
   2  11   8        112.03        120.15         5.09 o
   3  11   8         28.66         21.48         2.46 o
   4  11   8         16.82         23.23         4.75 o
   5  11   8          0.47         -1.80         2.04 o
  -6  12   8          1.25         -5.33         3.95 o
  -5  12   8          0.94          2.64         2.74 o
  -4  12   8         44.83         52.47         6.61 o
  -3  12   8          1.80          2.82         2.42 o
  -2  12   8          1.80          2.63         1.87 o
  -1  12   8         18.23         20.20         1.74 o
   0  12   8        148.31        145.68         2.91 o
   1  12   8        187.48        185.72         6.24 o
   2  12   8          2.41          5.44         1.92 o
   3  12   8          6.75          8.35         2.78 o
   4  12   8         22.86         25.16         3.58 o
   5  12   8         20.85         29.01         4.20 o
  -5  13   8         36.62         42.65         6.54 o
  -4  13   8         44.27         45.70         6.23 o
  -3  13   8         29.83         29.06         3.31 o
  -2  13   8          0.28          1.21         1.37 o
  -1  13   8        303.80        321.69         8.16 o
   0  13   8        155.15        164.80         4.92 o
   1  13   8          9.48          8.87         1.95 o
   2  13   8          9.93          9.22         1.82 o
   3  13   8          0.22         -2.45         2.42 o
   4  13   8          3.59          2.66         3.97 o
   5  13   8          0.02          7.42         3.67 o
  -5  14   8          3.07         -1.00         3.01 o
  -4  14   8         92.78        101.18         9.07 o
  -3  14   8         59.58         65.07         4.61 o
  -2  14   8         13.41         12.30         1.67 o
  -1  14   8        290.34        292.95         7.88 o
   0  14   8        137.20        137.96         4.66 o
   1  14   8        118.88        119.93         5.40 o
   2  14   8         23.12         23.22         2.67 o
   3  14   8         11.56         14.12         2.14 o
   4  14   8          1.83         -1.15         2.34 o
   5  14   8         55.66         74.26         8.45 o
  -5  15   8         16.11         10.77         3.59 o
  -4  15   8         15.77         13.64         3.86 o
  -3  15   8         28.74         25.68         5.84 o
  -2  15   8         33.91         36.23         3.84 o
  -1  15   8         18.50         22.72         2.25 o
   0  15   8         50.93         44.33         2.84 o
   1  15   8         11.46          8.86         1.68 o
   2  15   8         52.80         47.88         2.95 o
   3  15   8         12.05         15.39         2.30 o
   4  15   8        111.40        124.99         7.61 o
  -5  16   8          3.92          2.51         2.94 o
  -4  16   8          5.66          3.16         2.60 o
  -3  16   8          0.42          0.22         2.28 o
  -2  16   8         23.15         22.39         2.76 o
  -1  16   8         10.60          5.78         1.69 o
   0  16   8         11.80         12.61         1.82 o
   1  16   8          6.27          4.36         1.65 o
   2  16   8         23.34         25.60         2.17 o
   3  16   8         22.04         28.54         2.90 o
   4  16   8         58.71         63.01         4.41 o
  -5  17   8         27.22         25.09         5.33 o
  -4  17   8          0.96          0.80         2.40 o
  -3  17   8         66.03         74.44         7.34 o
  -2  17   8        161.14        163.53        10.29 o
  -1  17   8        107.81        101.86         8.15 o
   0  17   8         26.28         25.08         2.42 o
   1  17   8          9.53          6.37         1.61 o
   2  17   8          0.00          2.71         1.33 o
   3  17   8          1.54          1.07         1.66 o
   4  17   8          2.93          6.82         2.04 o
  -3  18   8          6.56          4.97         2.86 o
  -2  18   8         44.41         51.93         6.34 o
  -1  18   8          0.94          0.22         2.19 o
   0  18   8          6.85          6.79         2.49 o
   1  18   8          8.93          6.50         3.99 o
   2  18   8         60.14         65.42         5.30 o
   3  18   8         23.61         24.59         2.80 o
  -3  19   8          6.53          3.34         2.40 o
  -2  19   8         79.12         90.01         8.40 o
  -1  19   8          9.03         18.89         4.07 o
   0  19   8          1.67          0.55         1.82 o
   1  19   8          1.34         -0.87         2.74 o
   2  19   8          3.84          1.93         1.82 o
   3  19   8         60.62         71.51         5.99 o
  -2  20   8          0.08         -1.36         2.50 o
  -1  20   8         10.58          6.19         2.92 o
   0  20   8          3.10         -0.69         3.41 o
   1  20   8          3.40          6.27         3.60 o
   2  20   8         12.10         17.69         4.55 o
  -1  21   8         37.34         38.69         5.95 o
   0  21   8         47.20         50.99         4.93 o
  -7   1   9          2.06          7.42         2.73 o
  -6   1   9         32.12         35.77         4.32 o
  -5   1   9        669.92        661.94        31.32 o
  -4   1   9         23.03         20.68         2.70 o
  -3   1   9          2.77          3.69         1.70 o
  -2   1   9        293.80        306.24         7.77 o
  -1   1   9        567.87        616.68        10.18 o
   0   1   9         80.08         88.61         2.57 o
   1   1   9         33.22         34.89         2.29 o
   2   1   9        701.58        667.28        11.68 o
   3   1   9          2.79          2.96         1.61 o
   4   1   9          0.41          1.65         1.77 o
   5   1   9         18.61         17.87         2.89 o
   6   1   9         18.70         10.61         2.13 o
   7   1   9          3.29          3.34         2.88 o
  -7   2   9          2.88          7.78         2.95 o
  -6   2   9         13.58         16.29         3.37 o
  -5   2   9         31.27         31.18         3.71 o
  -4   2   9         30.05         26.48         3.25 o
  -3   2   9        273.61        257.00         7.75 o
  -2   2   9          5.93          4.22         2.38 o
  -1   2   9         57.72         61.22         2.00 o
   0   2   9       1344.98       1467.03        18.30 o
   1   2   9         14.79          6.57         0.76 o
   2   2   9         20.39         18.76         2.14 o
   3   2   9          5.70          5.65         1.81 o
   4   2   9        290.18        270.35        13.99 o
   5   2   9         32.54         28.12         3.40 o
   6   2   9          5.58          6.57         1.98 o
   7   2   9          0.86          4.05         2.74 o
  -7   3   9         15.12         22.02         3.89 o
  -6   3   9        103.60        110.59         9.40 o
  -5   3   9          0.83         -0.13         1.85 o
  -4   3   9         94.80         95.63         5.35 o
  -3   3   9          7.69         10.16         1.95 o
  -2   3   9         86.41        104.74         6.63 o
  -1   3   9        566.80        643.16         8.44 o
   0   3   9        365.24        413.20         3.99 o
   1   3   9        997.27       1091.40        17.48 o
   2   3   9        152.48        168.54         5.49 o
   3   3   9          0.43         -0.26         1.14 o
   4   3   9        148.71        168.66        13.42 o
   5   3   9          3.58          2.36         1.88 o
   6   3   9          0.86          2.73         1.52 o
   7   3   9          0.13         -3.96         3.42 o
  -7   4   9         13.61         18.38         3.61 o
  -6   4   9         59.62         57.22         9.50 o
  -5   4   9          0.43         -0.18         1.73 o
  -4   4   9          6.47          2.50         1.88 o
  -3   4   9         44.02         56.55         3.05 o
  -2   4   9        273.38        315.35         8.18 o
  -1   4   9          6.32          5.91         1.14 o
   0   4   9          0.21          1.75         0.80 o
   1   4   9          0.52          2.34         1.81 o
   2   4   9         66.51         73.37         3.71 o
   3   4   9        171.36        188.43         5.76 o
   4   4   9         88.33         87.13         4.15 o
   5   4   9          8.69         12.00         2.51 o
   6   4   9          4.31          0.20         1.58 o
  -7   5   9          5.42          9.01         4.30 o
  -6   5   9         15.93         21.46         3.95 o
  -5   5   9         95.90         97.63         5.89 o
  -4   5   9        312.80        265.42        15.10 o
  -3   5   9        272.74        273.86         6.71 o
  -2   5   9         37.28         21.87         2.34 o
  -1   5   9        288.40        297.58        10.48 o
   0   5   9        315.58        328.89         3.76 o
   1   5   9        241.16        247.35         4.45 o
   2   5   9        361.54        367.29        14.17 o
   3   5   9         15.89         19.76         2.59 o
   4   5   9          3.56          9.14         3.11 o
   5   5   9         39.36         38.06         2.99 o
   6   5   9          0.51          0.89         2.97 o
  -6   6   9         20.50         24.68         9.16 o
  -5   6   9          7.57          8.07         2.31 o
  -4   6   9        298.98        275.34         9.00 o
  -3   6   9          3.17          3.56         1.72 o
  -2   6   9        763.31        725.29        13.56 o
  -1   6   9        335.95        344.07        11.09 o
   0   6   9        122.65        136.89         2.33 o
   1   6   9        918.19        866.04        17.20 o
   2   6   9         13.48         13.83         1.89 o
   3   6   9        393.91        341.25         9.02 o
   4   6   9         10.04         53.68        11.41 o
   5   6   9          0.01          3.69         1.53 o
   6   6   9          4.65          3.30         1.87 o
  -6   7   9          3.05          2.86         3.42 o
  -5   7   9          3.93          3.25         3.58 o
  -4   7   9         21.32         30.10         3.21 o
  -3   7   9        227.77        228.28         6.19 o
  -2   7   9        255.75        241.91         7.40 o
  -1   7   9       1702.71       1746.66        29.72 o
   0   7   9         18.30         18.38         0.88 o
   1   7   9         25.65         26.88         1.28 o
   2   7   9         57.68         59.37         3.57 o
   3   7   9        109.99        102.26         4.93 o
   4   7   9         55.96         52.58         3.96 o
   5   7   9          0.53          3.41         1.71 o
   6   7   9          2.43          2.73         1.83 o
  -6   8   9          3.52          7.84         4.30 o
  -5   8   9         72.13         81.94         5.33 o
  -4   8   9         13.60         14.07         2.40 o
  -3   8   9         43.53         39.42         2.69 o
  -2   8   9         76.68         69.71         4.70 o
  -1   8   9         27.61         25.73         1.83 o
   0   8   9        195.36        188.54         3.51 o
   1   8   9        154.47        172.66         5.37 o
   2   8   9        418.36        392.93        10.94 o
   3   8   9         16.13         22.14         4.64 o
   4   8   9         11.59          7.33         4.19 o
   5   8   9          0.28          4.71         2.11 o
   6   8   9         30.36         33.92         4.43 o
  -6   9   9        159.15        178.88        13.71 o
  -5   9   9         32.93         33.38         5.89 o
  -4   9   9         73.13         71.45         4.52 o
  -3   9   9         44.96         32.48         2.44 o
  -2   9   9       1012.99        972.61        16.86 o
  -1   9   9         58.52         58.15         1.91 o
   0   9   9         40.16         42.73         1.72 o
   1   9   9        174.42        166.79         7.10 o
   2   9   9         84.69         79.71         5.93 o
   3   9   9          4.12          9.57         2.51 o
   4   9   9          0.63         -0.72         1.49 o
   5   9   9         75.80         81.95         4.69 o
   6   9   9          6.20         13.37         4.91 o
  -6  10   9         26.47         25.36         6.03 o
  -5  10   9          7.61          6.82         3.26 o
  -4  10   9          4.31          2.99         2.41 o
  -3  10   9          0.01         -0.75         0.98 o
  -2  10   9        115.85        118.91         7.67 o
  -1  10   9          0.21          0.35         0.93 o
   0  10   9         34.23         33.81         1.60 o
   1  10   9         29.20         28.98         2.42 o
   2  10   9         69.91         67.54         5.60 o
   3  10   9          1.61          1.02         1.49 o
   4  10   9          0.48          0.90         2.00 o
   5  10   9          4.74          6.72         5.68 o
  -6  11   9         10.31          9.17         4.66 o
  -5  11   9          5.97         11.46         3.92 o
  -4  11   9         77.07         90.77         8.44 o
  -3  11   9         19.04         21.05         2.88 o
  -2  11   9          3.59          4.27         1.45 o
  -1  11   9         12.30         10.54         1.35 o
   0  11   9        543.13        543.00         6.60 o
   1  11   9         85.34         86.17         3.21 o
   2  11   9          0.00          2.27         1.55 o
   3  11   9          2.37          2.78         1.60 o
   4  11   9         23.64         29.24         4.99 o
   5  11   9         21.83         32.02         4.47 o
  -5  12   9          1.81          5.05         3.10 o
  -4  12   9         18.19         17.01         4.70 o
  -3  12   9        285.49        271.57         9.46 o
  -2  12   9        318.19        305.32         7.19 o
  -1  12   9         12.27         10.68         1.67 o
   0  12   9         10.08         10.65         1.09 o
   1  12   9        206.29        192.85         4.97 o
   2  12   9         28.47         37.34         3.08 o
   3  12   9          1.05          2.70         2.34 o
   4  12   9          0.27          1.26         2.94 o
   5  12   9         70.18         82.96         6.51 o
  -5  13   9          1.78          2.55         3.11 o
  -4  13   9          7.08          8.28         3.42 o
  -3  13   9          0.84         -0.28         2.54 o
  -2  13   9         37.91         34.26         2.50 o
  -1  13   9        749.53        730.99        13.94 o
   0  13   9         46.33         49.64         2.27 o
   1  13   9          3.31          0.90         1.18 o
   2  13   9         33.32         31.28         2.89 o
   3  13   9          0.01         -3.27         2.17 o
   4  13   9          2.99          4.60         2.45 o
   5  13   9         55.85         73.00         6.40 o
  -5  14   9          1.27          2.61         2.72 o
  -4  14   9         13.07         11.71         4.29 o
  -3  14   9          4.39          9.59         2.25 o
  -2  14   9          0.22          0.29         1.18 o
  -1  14   9         53.86         54.98         3.03 o
   0  14   9        176.61        171.27         5.26 o
   1  14   9         16.70         15.95         3.27 o
   2  14   9          5.37          9.91         2.04 o
   3  14   9         10.53         11.97         2.32 o
   4  14   9          2.68          1.99         1.96 o
   5  14   9         14.70         17.34         4.85 o
  -5  15   9          0.93         -6.79         4.15 o
  -4  15   9         18.44         16.21         4.20 o
  -3  15   9          1.86          3.51         1.32 o
  -2  15   9          2.12          2.79         1.34 o
  -1  15   9        268.10        280.45         8.74 o
   0  15   9        248.65        247.13         7.61 o
   1  15   9         53.28         57.79         3.99 o
   2  15   9          9.21         11.08         1.80 o
   3  15   9         89.37         99.53         4.95 o
   4  15   9         67.87         77.84         4.84 o
  -5  16   9         20.56         19.02         4.86 o
  -4  16   9          4.90          6.20         2.16 o
  -3  16   9         55.53         57.03         4.47 o
  -2  16   9          0.60          2.21         1.64 o
  -1  16   9         36.81         31.76         3.96 o
   0  16   9         49.48         53.33         3.25 o
   1  16   9        104.30         98.54         5.27 o
   2  16   9         58.65         60.44         4.32 o
   3  16   9         53.57         56.03         3.92 o
   4  16   9         61.77         73.49         4.73 o
  -4  17   9          1.91          4.19         2.81 o
  -3  17   9         71.80         81.70         7.36 o
  -2  17   9         21.75         20.68         4.21 o
  -1  17   9         12.96         16.77         3.98 o
   0  17   9        116.01        113.85         7.01 o
   1  17   9          9.63          8.59         1.92 o
   2  17   9         10.17          7.72         1.82 o
   3  17   9          1.93         -0.44         1.23 o
   4  17   9         17.52         23.65         3.40 o
  -3  18   9          7.58          9.03         3.26 o
  -2  18   9         62.54         72.91         7.31 o
  -1  18   9          0.00         -1.16         2.06 o
   0  18   9         49.42         46.15         4.20 o
   1  18   9          7.69          6.66         2.17 o
   2  18   9          0.10          3.45         1.67 o
   3  18   9         31.80         32.47         3.13 o
  -3  19   9          7.60         14.13         4.08 o
  -2  19   9        102.38        107.53         9.12 o
  -1  19   9         21.82         18.73         4.19 o
   0  19   9         32.38         34.91         3.85 o
   1  19   9         49.55         49.07         6.32 o
   2  19   9          4.03          7.45         2.51 o
   3  19   9          0.47          0.70         3.49 o
  -2  20   9        168.31        172.80        11.75 o
  -1  20   9          0.06          0.35         2.49 o
   0  20   9         22.84         21.66         3.28 o
   1  20   9          7.77          7.01         3.57 o
   2  20   9         22.46         30.45         5.54 o
   0  21   9          2.47         -3.18         2.49 o
  -7   0  10         10.86         14.81         4.31 o
  -6   0  10          2.27          4.45         3.39 o
  -5   0  10        314.11        316.68        15.54 o
  -4   0  10        251.85        229.89        12.06 o
  -3   0  10          2.76          3.74         2.28 o
  -2   0  10        331.45        283.93        10.90 o
  -1   0  10         65.68         76.60         4.80 o
   0   0  10         54.79         92.60         3.44 o
   1   0  10       2918.44       3250.10        49.54 o
   2   0  10       1056.76       1087.58        16.25 o
   3   0  10          1.12          0.96         2.05 o
   4   0  10        200.94        222.70        11.27 o
   5   0  10          0.89          5.03         3.04 o
   6   0  10         43.44         39.11         4.22 o
  -7   1  10          0.01          1.61         2.65 o
  -6   1  10        106.76        110.80         9.94 o
  -5   1  10        141.25        144.46         7.61 o
  -4   1  10          1.59          1.26         1.98 o
  -3   1  10         55.51         55.90         3.84 o
  -2   1  10        928.43       1017.91        16.19 o
  -1   1  10         53.91         48.61         2.72 o
   0   1  10       1631.84       1622.27        19.52 o
   1   1  10        700.11        731.61        19.91 o
   2   1  10         21.35         20.85         2.22 o
   3   1  10          0.09          3.04         2.28 o
   4   1  10         47.79         50.46         3.97 o
   5   1  10        183.42        173.68         7.81 o
   6   1  10          8.80          3.61         2.03 o
  -7   2  10         10.07          8.12         2.88 o
  -6   2  10          0.32          1.07         2.19 o
  -5   2  10         68.78         73.64         5.31 o
  -4   2  10        305.24        277.91         9.29 o
  -3   2  10        235.05        213.40        10.89 o
  -2   2  10         48.42         55.39         3.59 o
  -1   2  10          0.51          2.27         0.86 o
   0   2  10        236.08        263.51         4.77 o
   1   2  10          3.23          3.73         0.69 o
   2   2  10         25.24         22.28         2.24 o
   3   2  10        149.11        131.91         4.41 o
   4   2  10         86.98         91.02         5.23 o
   5   2  10         13.65         16.09         2.84 o
   6   2  10          0.01         -0.95         1.49 o
  -7   3  10          8.33          8.52         3.00 o
  -6   3  10         31.67         21.18         3.23 o
  -5   3  10         65.27         56.26         4.74 o
  -4   3  10        254.97        218.12         8.23 o
  -3   3  10          9.42         12.18         1.75 o
  -2   3  10         16.07         25.93         3.55 o
  -1   3  10       1145.21       1255.86        12.70 o
   0   3  10        538.28        576.23         5.12 o
   1   3  10          4.36          3.51         0.65 o
   2   3  10         64.41         53.37         4.78 o
   3   3  10         39.37         42.35         2.73 o
   4   3  10        271.71        271.80         7.12 o
   5   3  10         10.88         13.05         2.65 o
   6   3  10         17.74         16.93         2.55 o
  -7   4  10         36.46         35.51         4.55 o
  -6   4  10         15.14         15.29         3.01 o
  -5   4  10         42.24         52.18         4.77 o
  -4   4  10        569.02        543.14        23.35 o
  -3   4  10         60.31         44.61         2.87 o
  -2   4  10         46.54         36.95         4.15 o
  -1   4  10         92.74        101.30         6.15 o
   0   4  10       1740.41       1878.45        12.88 o
   1   4  10         28.19         31.26         1.66 o
   2   4  10        592.04        593.93        11.41 o
   3   4  10        402.22        391.80        15.48 o
   4   4  10          0.75          2.88         1.37 o
   5   4  10         17.46         18.57         2.73 o
   6   4  10          8.38         10.55         1.91 o
  -6   5  10          0.52          2.12         1.99 o
  -5   5  10          0.06         -0.29         1.84 o
  -4   5  10          0.17         -0.19         1.94 o
  -3   5  10         34.96         27.18         2.32 o
  -2   5  10         41.69         32.17         2.80 o
  -1   5  10         64.80         75.19         3.36 o
   0   5  10       1360.16       1498.05        12.76 o
   1   5  10        102.50        101.65         2.91 o
   2   5  10          4.18          5.80         1.62 o
   3   5  10          9.52         12.44         2.72 o
   4   5  10          2.04          4.11         1.39 o
   5   5  10          1.93          1.56         1.41 o
   6   5  10         16.96         17.51         2.62 o
  -6   6  10         16.20         23.46         3.77 o
  -5   6  10         54.77         61.04         6.46 o
  -4   6  10         16.17         18.34         7.57 o
  -3   6  10         34.48         47.67         3.28 o
  -2   6  10          7.16          8.34         1.81 o
  -1   6  10          5.08          5.37         1.84 o
   0   6  10         11.51          8.73         0.70 o
   1   6  10          2.33          4.23         1.10 o
   2   6  10          2.81          3.00         1.57 o
   3   6  10         14.99         71.46        13.85 o
   4   6  10         71.65         96.30         5.42 o
   5   6  10         33.91         35.68         2.91 o
   6   6  10          0.26          4.68         1.89 o
  -6   7  10         12.63         14.20         5.01 o
  -5   7  10          1.75         -0.55         2.60 o
  -4   7  10          8.22          9.78         2.18 o
  -3   7  10         34.30         29.60         2.62 o
  -2   7  10          3.16          1.93         1.38 o
  -1   7  10         33.94         33.92         2.31 o
   0   7  10         91.70         94.94         2.03 o
   1   7  10        268.60        265.80         4.53 o
   2   7  10        374.42        383.35         9.13 o
   3   7  10         46.92         48.12         3.67 o
   4   7  10          4.91         16.95         2.68 o
   5   7  10          4.06          4.83         2.01 o
   6   7  10          0.55          1.89         1.75 o
  -6   8  10          0.00          6.54         4.39 o
  -5   8  10          9.76         11.07         2.48 o
  -4   8  10         19.98         26.61         4.69 o
  -3   8  10        333.22        310.42         7.47 o
  -2   8  10         14.85          8.27         1.73 o
  -1   8  10        835.21        837.49        17.47 o
   0   8  10          0.45          1.17         0.59 o
   1   8  10        291.93        293.42         4.81 o
   2   8  10         58.34         61.09         5.34 o
   3   8  10          2.96          7.32         2.11 o
   4   8  10         73.50         79.10         5.04 o
   5   8  10         22.73         32.12         3.67 o
   6   8  10         53.18         53.32         7.66 o
  -6   9  10         62.07         66.13         8.80 o
  -5   9  10          5.78          2.80         3.41 o
  -4   9  10         10.44         12.35         2.24 o
  -3   9  10        156.13        159.55         5.42 o
  -2   9  10         78.18         82.18         4.58 o
  -1   9  10         10.29          5.89         1.44 o
   0   9  10          0.33          0.01         0.81 o
   1   9  10        525.45        553.51         8.57 o
   2   9  10        225.28        198.10         9.42 o
   3   9  10         88.53        100.74         5.07 o
   4   9  10          2.00         10.78         2.68 o
   5   9  10         13.62         17.20         2.56 o
  -6  10  10          0.30          4.03         3.95 o
  -5  10  10          8.31         11.04         4.40 o
  -4  10  10         39.30         35.88         5.61 o
  -3  10  10         25.76         26.06         2.25 o
  -2  10  10        574.05        561.08        12.65 o
  -1  10  10          0.07         -1.76         0.98 o
   0  10  10        602.25        582.09         8.50 o
   1  10  10        110.36        108.90         3.64 o
   2  10  10          7.70         15.81         2.27 o
   3  10  10          5.14          7.60         1.86 o
   4  10  10          0.25          2.59         1.64 o
   5  10  10          0.15          1.24         1.97 o
  -6  11  10          2.26          5.63         4.21 o
  -5  11  10         12.08          8.54         3.60 o
  -4  11  10         70.03         77.76         8.01 o
  -3  11  10          7.51         10.24         5.69 o
  -2  11  10          8.88          8.61         1.51 o
  -1  11  10          0.67          2.65         1.04 o
   0  11  10        192.85        178.13         3.48 o
   1  11  10        191.56        177.65         4.77 o
   2  11  10         83.15        100.50         7.09 o
   3  11  10          1.29          4.82         3.02 o
   4  11  10          4.63         12.49         4.30 o
   5  11  10          1.03          6.09         2.61 o
  -5  12  10         99.60        109.43        10.47 o
  -4  12  10         77.80         77.85         8.05 o
  -3  12  10         19.71         16.50         2.80 o
  -2  12  10        208.13        191.70         5.69 o
  -1  12  10        308.45        312.09        11.54 o
   0  12  10        588.45        567.47         9.71 o
   1  12  10         90.90         85.08         3.37 o
   2  12  10         49.06         46.21         3.79 o
   3  12  10          1.29         -0.87         2.23 o
   4  12  10         48.51         60.20         7.06 o
   5  12  10         39.07         51.04        11.03 o
  -5  13  10        114.28        128.85        11.14 o
  -4  13  10         86.14         99.15         9.15 o
  -3  13  10          2.39          2.47         1.71 o
  -2  13  10          8.03          4.63         1.27 o
  -1  13  10        250.24        264.48         6.49 o
   0  13  10         90.00         79.62         2.90 o
   1  13  10          0.39         -0.23         0.98 o
   2  13  10          1.06         -0.23         1.36 o
   3  13  10         21.48         29.67         3.14 o
   4  13  10         25.64         29.81         4.00 o
   5  13  10         73.69         75.64         8.49 o
  -5  14  10         19.87         17.18         5.09 o
  -4  14  10         16.92         13.63         3.78 o
  -3  14  10          0.04         -0.01         1.28 o
  -2  14  10         31.13         34.33         2.59 o
  -1  14  10         15.25         17.87         1.92 o
   0  14  10          0.05          2.41         1.35 o
   1  14  10         96.49         94.60         4.91 o
   2  14  10        123.03        114.31         4.54 o
   3  14  10          7.54         11.60         2.38 o
   4  14  10          4.52          1.87         2.13 o
  -5  15  10         21.75         25.33         5.66 o
  -4  15  10         22.15         20.56         4.93 o
  -3  15  10         51.64         50.09         3.88 o
  -2  15  10        169.49        158.04         5.59 o
  -1  15  10        208.99        194.33         8.74 o
   0  15  10         17.00         14.45         2.37 o
   1  15  10         15.58         13.15         2.22 o
   2  15  10          1.26          1.47         1.93 o
   3  15  10         36.54         45.21         4.00 o
   4  15  10          2.83          3.34         1.76 o
  -5  16  10          2.18         -8.22         4.55 o
  -4  16  10         22.43         23.33         3.26 o
  -3  16  10         14.28         12.79         4.20 o
  -2  16  10          3.33          1.68         1.86 o
  -1  16  10        261.10        264.09         8.83 o
   0  16  10         99.21        102.04         4.48 o
   1  16  10         29.69         24.82         4.70 o
   2  16  10         17.28         21.82         2.90 o
   3  16  10          4.74          3.75         2.03 o
   4  16  10          2.42          1.79         2.15 o
  -4  17  10         10.35         10.51         3.46 o
  -3  17  10          3.34          4.74         2.69 o
  -2  17  10        111.83        134.41         9.46 o
  -1  17  10        150.80        150.30         6.81 o
   0  17  10        173.34        178.06         6.14 o
   1  17  10          6.58          5.52         1.88 o
   2  17  10          9.56          9.00         2.46 o
   3  17  10          2.46          0.06         1.93 o
   4  17  10         28.69         32.72         5.58 o
  -3  18  10         30.69         23.04         4.58 o
  -2  18  10         17.46         26.17         4.85 o
  -1  18  10         31.22         30.34         4.67 o
   0  18  10          0.53          2.57         1.86 o
   1  18  10         32.28         30.06         2.81 o
   2  18  10         51.02         50.79         3.68 o
   3  18  10         35.70         36.86         3.34 o
  -3  19  10          9.59          8.37         3.41 o
  -2  19  10         99.32        135.53        10.14 o
  -1  19  10         22.98         33.40         5.07 o
   0  19  10         12.24          8.79         2.43 o
   1  19  10          6.16         16.24         4.26 o
   2  19  10         45.33         51.84         5.04 o
  -2  20  10          0.08          4.62         3.10 o
  -1  20  10          2.16          2.89         2.56 o
   0  20  10         10.95          6.37         2.20 o
   1  20  10         27.29         27.50         5.19 o
  -7   1  11          2.04          4.63         2.98 o
  -6   1  11         69.17         67.79         5.89 o
  -5   1  11        176.74        155.47         8.93 o
  -4   1  11          1.92          2.16         1.98 o
  -3   1  11         61.82         68.81         4.30 o
  -2   1  11         87.84        113.26         4.91 o
  -1   1  11          2.07         14.39         3.29 o
   0   1  11        798.64        880.97        15.64 o
   1   1  11       1664.83       1727.75        16.15 o
   2   1  11          6.96          7.09         1.52 o
   3   1  11        252.88        258.46         9.21 o
   4   1  11         45.96         44.96         3.77 o
   5   1  11         41.66         52.24         4.70 o
   6   1  11          0.02          0.87         2.21 o
  -7   2  11          6.34          5.24         2.65 o
  -6   2  11          8.36          7.50         2.62 o
  -5   2  11          6.84          3.28         2.22 o
  -4   2  11         27.45         21.53         4.72 o
  -3   2  11          0.12          1.40         1.30 o
  -2   2  11         42.44         50.57         3.32 o
  -1   2  11        309.49        328.01         5.02 o
   0   2  11        144.16        158.30         3.78 o
   1   2  11        496.29        523.18         5.93 o
   2   2  11         35.25         42.65         2.54 o
   3   2  11          0.23          1.42         2.12 o
   4   2  11         29.78         28.89         2.69 o
   5   2  11         20.00         18.67         2.89 o
   6   2  11          2.75          2.73         1.68 o
  -7   3  11         13.47         15.31         3.11 o
  -6   3  11          4.69          1.56         2.30 o
  -5   3  11          0.30          3.10         2.18 o
  -4   3  11        104.77        104.28         5.80 o
  -3   3  11        293.96        259.50         6.87 o
  -2   3  11         54.01         49.63         3.35 o
  -1   3  11         69.76         80.31         2.35 o
   0   3  11          6.14          4.05         1.05 o
   1   3  11          0.81          0.87         0.80 o
   2   3  11        805.00        848.64        11.78 o
   3   3  11         43.85         52.12         4.02 o
   4   3  11          3.55          8.11         1.92 o
   5   3  11          9.54          8.39         2.84 o
   6   3  11          7.50          4.77         1.72 o
  -7   4  11          1.68          8.00         3.55 o
  -6   4  11         49.97         53.61         5.10 o
  -5   4  11        110.15        113.42         8.31 o
  -4   4  11         98.05        107.08        16.01 o
  -3   4  11        212.24        185.55         8.75 o
  -2   4  11          4.65         -1.33         2.15 o
  -1   4  11        487.05        475.67         9.31 o
   0   4  11        131.01        131.75         2.58 o
   1   4  11         82.44         97.28         3.01 o
   2   4  11         15.84         19.49         2.59 o
   3   4  11        270.01        274.13         9.32 o
   4   4  11        105.24        102.08         4.45 o
   5   4  11          3.83          0.95         1.45 o
   6   4  11         28.86         28.38         2.76 o
  -6   5  11          0.63          1.67         1.91 o
  -5   5  11          0.00          4.22         2.91 o
  -4   5  11        267.95        251.64         8.95 o
  -3   5  11         13.87          7.13         2.08 o
  -2   5  11          0.14         -1.54         2.28 o
  -1   5  11        282.02        272.28         9.61 o
   0   5  11        416.51        472.83         7.04 o
   1   5  11        328.69        356.59         4.95 o
   2   5  11        743.97        759.33        13.66 o
   3   5  11         19.80         27.99         3.01 o
   4   5  11          0.00         10.39         2.66 o
   5   5  11         44.18         46.02         3.42 o
   6   5  11         81.90        101.97         5.61 o
  -6   6  11          7.75          9.75         2.85 o
  -5   6  11         90.59         86.65         5.87 o
  -4   6  11         33.93         28.05         5.85 o
  -3   6  11        126.00        109.53         5.87 o
  -2   6  11          1.64          0.37         1.49 o
  -1   6  11         66.07         81.92         2.67 o
   0   6  11        125.50        123.92         2.38 o
   1   6  11         63.29         64.39         2.17 o
   2   6  11          3.87         14.36         2.68 o
   3   6  11         63.35         58.56         3.96 o
   4   6  11         76.22         80.13         5.53 o
   5   6  11          7.70         16.04         3.04 o
   6   6  11         25.63         27.54         3.20 o
  -6   7  11         15.61         18.24         4.49 o
  -5   7  11         20.53         17.87         3.16 o
  -4   7  11         32.47         43.75         6.80 o
  -3   7  11       1160.72       1086.50        49.19 o
  -2   7  11        111.91         99.86         4.97 o
  -1   7  11        158.95        158.47         6.24 o
   0   7  11         22.28         30.20         1.22 o
   1   7  11        191.30        181.72         3.43 o
   2   7  11          6.43          9.93         2.05 o
   3   7  11         81.43         92.42         4.98 o
   4   7  11         40.51         45.19         3.91 o
   5   7  11          0.13         -2.26         1.80 o
   6   7  11          7.42         10.10         3.70 o
  -6   8  11         54.85         48.98         7.53 o
  -5   8  11         46.35         43.22         4.15 o
  -4   8  11         25.91         22.49         3.87 o
  -3   8  11          2.47          3.52         3.76 o
  -2   8  11         19.31         16.66         2.38 o
  -1   8  11         51.43         55.46         3.47 o
   0   8  11         57.43         49.90         1.90 o
   1   8  11        499.25        482.88         6.75 o
   2   8  11         29.96         18.73         2.52 o
   3   8  11         94.55         97.10         5.06 o
   4   8  11         32.36         36.34         3.71 o
   5   8  11         18.90         20.48         3.15 o
  -6   9  11         66.99         85.71         9.99 o
  -5   9  11          5.95          6.22         2.90 o
  -4   9  11        112.07        115.68         8.98 o
  -3   9  11        370.86        368.72         8.43 o
  -2   9  11          0.42          0.75         1.45 o
  -1   9  11         13.53          9.43         1.24 o
   0   9  11         77.29         76.01         2.43 o
   1   9  11        557.98        529.35         8.46 o
   2   9  11        255.54        231.66        10.51 o
   3   9  11         45.58         52.31         4.40 o
   4   9  11          8.08          9.97         2.38 o
   5   9  11         25.15         39.46         4.21 o
  -6  10  11          0.07         -0.19         4.06 o
  -5  10  11          1.65          0.51         3.27 o
  -4  10  11         46.72         37.14         5.84 o
  -3  10  11         46.78         62.20         5.26 o
  -2  10  11         65.91         58.65         4.19 o
  -1  10  11         65.05         71.33         3.10 o
   0  10  11        302.60        286.12         5.79 o
   1  10  11        129.65        121.29         4.00 o
   2  10  11          4.14          4.89         1.59 o
   3  10  11         63.10         65.26         4.23 o
   4  10  11          0.74          3.61         1.88 o
   5  10  11         11.44         15.44         3.32 o
  -6  11  11        185.73        204.98        15.07 o
  -5  11  11        170.25        179.88        13.35 o
  -4  11  11          0.27         -0.12         2.47 o
  -3  11  11        109.69        117.04         6.35 o
  -2  11  11        700.07        643.53        10.92 o
  -1  11  11          2.34          4.30         1.19 o
   0  11  11          7.34         12.41         2.01 o
   1  11  11         37.01         39.56         2.36 o
   2  11  11         19.02         24.27         2.64 o
   3  11  11         12.18         22.44         4.41 o
   4  11  11         53.02         64.84         7.23 o
   5  11  11          6.17          9.32         2.91 o
  -5  12  11          0.08         -3.81         3.24 o
  -4  12  11         16.13         17.12         4.25 o
  -3  12  11          3.07         -0.07         2.05 o
  -2  12  11          0.01         -0.38         1.17 o
  -1  12  11        325.86        335.23         8.50 o
   0  12  11         70.61         69.10         2.71 o
   1  12  11         55.17         49.36         2.68 o
   2  12  11        139.46        141.98         5.82 o
   3  12  11          4.90          0.83         2.59 o
   4  12  11         15.99         25.67         5.20 o
   5  12  11          1.24          5.24         2.97 o
  -5  13  11          5.47         18.42         5.41 o
  -4  13  11          3.10          7.28         3.25 o
  -3  13  11          9.99          8.91         3.00 o
  -2  13  11          4.45          3.68         1.18 o
  -1  13  11        690.71        682.63        14.06 o
   0  13  11        232.33        234.53         6.16 o
   1  13  11          0.22          0.88         1.03 o
   2  13  11         38.35         39.75         4.05 o
   3  13  11          0.82          2.03         2.58 o
   4  13  11          6.22         18.88         4.74 o
  -5  14  11          2.16          5.38         3.84 o
  -4  14  11         24.52         20.51         4.63 o
  -3  14  11         18.44         17.13         2.23 o
  -2  14  11        119.78        123.24         4.86 o
  -1  14  11         42.64         44.02         2.89 o
   0  14  11         80.85         72.40         3.54 o
   1  14  11         40.18         38.92         3.30 o
   2  14  11         21.89         20.87         3.20 o
   3  14  11          0.50         -0.80         3.67 o
   4  14  11         41.23         36.69         4.38 o
  -5  15  11          0.01          0.02         2.87 o
  -4  15  11         21.74         25.80         5.25 o
  -3  15  11         17.32         20.87         2.83 o
  -2  15  11          5.71          7.51         1.72 o
  -1  15  11         39.54         44.01         4.88 o
   0  15  11        145.95        124.00         7.01 o
   1  15  11         18.13         24.04         2.85 o
   2  15  11         11.16         11.01         2.15 o
   3  15  11          1.00         -0.24         1.50 o
   4  15  11          0.76         -0.67         3.09 o
  -4  16  11        100.43        109.52         6.65 o
  -3  16  11         10.05          4.76         1.64 o
  -2  16  11         21.40         21.08         2.88 o
  -1  16  11         27.95         27.36         3.20 o
   0  16  11         41.56         39.62         2.96 o
   1  16  11          0.00          2.00         1.56 o
   2  16  11          4.61          3.94         1.89 o
   3  16  11          3.96          7.16         1.59 o
   4  16  11          8.27          7.73         2.32 o
  -4  17  11          0.87          5.98         3.15 o
  -3  17  11         63.15         65.01         6.73 o
  -2  17  11         34.77         40.20         5.51 o
  -1  17  11          2.21          2.21         2.56 o
   0  17  11         64.28         65.55         4.57 o
   1  17  11          0.42          0.61         1.51 o
   2  17  11         10.75         12.66         2.42 o
   3  17  11         42.78         39.47         4.09 o
   4  17  11          3.99          4.17         2.72 o
  -3  18  11          1.10          3.36         3.03 o
  -2  18  11         20.37         26.52         4.94 o
  -1  18  11         10.84         12.38         3.63 o
   0  18  11          3.55          5.73         1.76 o
   1  18  11          2.59          2.22         1.53 o
   2  18  11         25.86         21.25         2.59 o
   3  18  11          0.86          1.97         1.54 o
  -2  19  11         90.57         90.99         8.25 o
  -1  19  11         16.89         16.66         3.89 o
   0  19  11          7.63          4.71         2.03 o
   1  19  11        120.16        128.64         9.96 o
   2  19  11         12.11         14.32         3.91 o
  -2  20  11          6.58          8.99         3.71 o
  -1  20  11          7.31         10.52         3.75 o
   0  20  11          8.29          3.58         1.85 o
   1  20  11         30.10         33.16         5.62 o
  -7   0  12         31.36         44.05         7.59 o
  -6   0  12         12.68         13.92         4.46 o
  -5   0  12         25.02         19.04         4.59 o
  -4   0  12        104.21        105.18         8.23 o
  -3   0  12         69.90         63.76         6.07 o
  -2   0  12          4.37          1.20         1.83 o
  -1   0  12         56.74         56.57         4.54 o
   0   0  12        209.97        167.71         7.04 o
   1   0  12        412.20        428.86         8.89 o
   2   0  12          5.61          7.98         2.59 o
   3   0  12        223.08        229.66         7.69 o
   4   0  12         16.27         17.85         4.16 o
   5   0  12         35.94         29.16         5.15 o
   6   0  12         37.00         41.85         4.39 o
  -7   1  12        100.05         99.68         7.51 o
  -6   1  12          6.50          6.96         2.64 o
  -5   1  12          3.79         -1.01         2.17 o
  -4   1  12          0.11         -1.33         1.73 o
  -3   1  12         84.76         81.87         5.59 o
  -2   1  12         10.32         14.09         2.17 o
  -1   1  12          8.78         15.98         1.09 o
   0   1  12        250.00        221.17         5.81 o
   1   1  12         43.97         41.06         2.27 o
   2   1  12        119.18        109.30         5.69 o
   3   1  12        167.76        163.29         4.63 o
   4   1  12        199.89        197.08         7.75 o
   5   1  12        163.80        173.24         6.71 o
   6   1  12          2.82          0.69         1.52 o
  -7   2  12          3.36          6.48         2.48 o
  -6   2  12          0.08         -1.76         2.07 o
  -5   2  12          2.30          4.09         2.01 o
  -4   2  12        233.20        220.35         8.50 o
  -3   2  12        267.19        250.29        10.77 o
  -2   2  12        186.37        194.81         6.66 o
  -1   2  12          8.60          8.20         1.35 o
   0   2  12        113.22        106.03         3.25 o
   1   2  12          5.20          8.49         1.06 o
   2   2  12        291.22        295.52         8.22 o
   3   2  12        202.59        195.23        13.28 o
   4   2  12          3.06          8.73         2.08 o
   5   2  12         29.47         33.72         3.08 o
   6   2  12          0.05          0.41         1.35 o
  -7   3  12          3.14          7.26         3.66 o
  -6   3  12         31.13         27.02         5.23 o
  -5   3  12         25.29         32.41         3.93 o
  -4   3  12          3.49          2.89         1.98 o
  -3   3  12         60.00         55.25         4.17 o
  -2   3  12          0.41          0.51         1.34 o
  -1   3  12        136.64        163.75         3.46 o
   0   3  12        302.25        311.56         5.75 o
   1   3  12        449.09        490.17         7.74 o
   2   3  12        519.16        550.92        11.52 o
   3   3  12        143.53        156.53         6.44 o
   4   3  12          3.38          2.12         1.45 o
   5   3  12          2.97          1.56         1.57 o
   6   3  12         50.79         57.23         3.68 o
  -7   4  12         11.14         17.36         4.47 o
  -6   4  12          4.51          6.02         2.50 o
  -5   4  12        155.99        155.63        15.82 o
  -4   4  12        650.28        595.81        14.43 o
  -3   4  12         37.67         41.15         3.60 o
  -2   4  12        123.52        118.53         7.49 o
  -1   4  12         69.80         58.58         3.24 o
   0   4  12         57.75         55.53         2.34 o
   1   4  12        163.51        164.17         2.94 o
   2   4  12        101.30        101.78         3.95 o
   3   4  12         93.22         94.05         5.05 o
   4   4  12         64.96         65.17         4.68 o
   5   4  12         39.14         41.82         3.44 o
   6   4  12          0.33          4.82         1.67 o
  -6   5  12          0.00         -0.77         2.21 o
  -5   5  12         53.86         53.26         4.88 o
  -4   5  12         48.87         88.48         7.53 o
  -3   5  12         56.35         63.53         5.26 o
  -2   5  12         38.50         33.83         4.25 o
  -1   5  12         72.99         72.05         2.47 o
   0   5  12         65.45         74.12         1.81 o
   1   5  12        192.82        190.89         3.55 o
   2   5  12        551.22        522.38         9.20 o
   3   5  12        392.96        407.50        10.67 o
   4   5  12          1.96          4.57         2.58 o
   5   5  12         17.40         18.33         3.07 o
   6   5  12         29.79         41.70         5.16 o
  -6   6  12          8.80          9.76         2.69 o
  -5   6  12        124.66        127.14         7.18 o
  -4   6  12          2.89          3.39         2.55 o
  -3   6  12         18.50         17.57         2.75 o
  -2   6  12          0.61          0.62         1.96 o
  -1   6  12          0.12          0.85         0.88 o
   0   6  12         14.39         13.87         0.89 o
   1   6  12        204.80        205.50         3.76 o
   2   6  12        248.23        226.78         5.87 o
   3   6  12         90.51        112.71         5.49 o
   4   6  12         14.66         16.18         2.65 o
   5   6  12         13.17         13.15         2.72 o
   6   6  12         18.22         21.22         3.44 o
  -6   7  12          0.92          2.86         3.46 o
  -5   7  12        206.55        210.86         9.16 o
  -4   7  12         10.44          9.86         2.28 o
  -3   7  12         28.01         22.68         4.86 o
  -2   7  12        506.11        491.91        11.61 o
  -1   7  12        175.59        171.00         5.10 o
   0   7  12         92.90         99.18         2.25 o
   1   7  12        232.09        218.84         3.98 o
   2   7  12        418.09        381.50        10.10 o
   3   7  12         33.63         26.67         2.91 o
   4   7  12         70.99         78.08         5.05 o
   5   7  12          0.57          2.55         2.00 o
   6   7  12          2.37          5.03         3.28 o
  -6   8  12          8.52          6.12         3.89 o
  -5   8  12         54.58         52.12         4.71 o
  -4   8  12        140.31        143.72         6.86 o
  -3   8  12        258.27        239.90        13.38 o
  -2   8  12         51.06         42.73         3.51 o
  -1   8  12        224.16        211.80        12.62 o
   0   8  12        736.31        695.11         6.95 o
   1   8  12          0.21          3.17         0.85 o
   2   8  12         15.93         22.26         1.51 o
   3   8  12         14.54         24.76         3.04 o
   4   8  12         30.94         31.15         3.43 o
   5   8  12         15.08         22.97         3.60 o
  -6   9  12         26.98         31.30         6.60 o
  -5   9  12        117.46        119.58        10.79 o
  -4   9  12          1.48          3.48         2.71 o
  -3   9  12        326.29        293.42         9.98 o
  -2   9  12         11.59          8.91         2.63 o
  -1   9  12         37.76         33.19         2.67 o
   0   9  12        153.66        143.44         3.43 o
   1   9  12          9.56         19.35         1.96 o
   2   9  12          8.99         10.07         1.43 o
   3   9  12         16.13         14.74         2.46 o
   4   9  12          1.65          3.04         2.19 o
   5   9  12         20.46         20.26         3.18 o
  -6  10  12         16.92         17.60         4.83 o
  -5  10  12         40.31         47.95         7.46 o
  -4  10  12          5.38          4.35         3.41 o
  -3  10  12          0.32         -0.79         3.46 o
  -2  10  12        359.24        347.76         7.64 o
  -1  10  12         75.64         66.24         3.08 o
   0  10  12        301.16        296.79         5.22 o
   1  10  12        231.62        218.09         8.06 o
   2  10  12         47.34         41.73         2.92 o
   3  10  12         18.02         22.98         2.99 o
   4  10  12         26.62         27.74         3.30 o
   5  10  12          0.48          4.70         3.91 o
  -5  11  12         39.41         38.49         6.76 o
  -4  11  12         44.28         49.52         6.73 o
  -3  11  12         83.45         86.16         5.61 o
  -2  11  12          0.67          5.01         1.57 o
  -1  11  12         29.09         25.83         2.07 o
   0  11  12        266.40        251.21         4.87 o
   1  11  12        147.54        123.80         4.13 o
   2  11  12          1.41          4.07         2.39 o
   3  11  12         21.11         13.21         3.54 o
   4  11  12         23.63         21.85         5.83 o
   5  11  12         45.60         52.98         5.27 o
  -5  12  12          2.13         -1.40         3.44 o
  -4  12  12         14.68         17.30         4.77 o
  -3  12  12         15.04         13.58         2.60 o
  -2  12  12          4.15          2.85         1.19 o
  -1  12  12        117.98        130.50         4.55 o
   0  12  12        218.12        199.20         4.70 o
   1  12  12          1.29          4.04         1.12 o
   2  12  12          9.76         14.60         1.80 o
   3  12  12          8.40          5.39         1.66 o
   4  12  12         11.86         11.97         3.74 o
  -5  13  12        142.93        161.41        12.88 o
  -4  13  12         66.53         65.58         7.77 o
  -3  13  12         42.07         34.81         7.40 o
  -2  13  12        130.21        120.33         4.74 o
  -1  13  12        223.61        222.15         6.17 o
   0  13  12         13.91         14.69         1.75 o
   1  13  12         10.20          9.85         2.66 o
   2  13  12         13.37         12.05         1.71 o
   3  13  12         12.67         17.63         2.64 o
   4  13  12         57.42         54.61         6.72 o
  -5  14  12         29.01         37.29         6.72 o
  -4  14  12         50.94         53.99         7.19 o
  -3  14  12         29.22         24.76         2.55 o
  -2  14  12        128.12        128.51         5.01 o
  -1  14  12        153.51        164.83         5.39 o
   0  14  12          6.74          5.78         1.29 o
   1  14  12         13.15         15.63         2.45 o
   2  14  12         13.47         15.50         2.50 o
   3  14  12          0.54          2.80         1.74 o
   4  14  12          2.00          1.69         4.14 o
  -5  15  12         26.61         25.20         5.49 o
  -4  15  12         37.03         38.81         6.29 o
  -3  15  12         15.37         16.08         2.29 o
  -2  15  12          1.56          3.56         2.47 o
  -1  15  12        292.44        283.70         9.23 o
   0  15  12         13.00         12.76         1.91 o
   1  15  12         57.47         62.26         4.30 o
   2  15  12          1.60          2.10         1.55 o
   3  15  12         14.88         13.84         2.44 o
   4  15  12          0.55         -0.49         3.47 o
  -4  16  12          4.81          4.87         2.11 o
  -3  16  12         11.63         12.18         2.45 o
  -2  16  12          2.84          3.77         2.23 o
  -1  16  12        118.41        112.23         5.93 o
   0  16  12         79.83         79.50         4.11 o
   1  16  12          5.16          2.70         3.03 o
   2  16  12         31.57         29.52         3.30 o
   3  16  12          1.45          1.72         1.57 o
   4  16  12          7.69         16.59         2.87 o
  -4  17  12         35.10         45.25         5.92 o
  -3  17  12          8.91          7.54         3.02 o
  -2  17  12         26.63         28.77         3.40 o
  -1  17  12         14.95         10.45         2.37 o
   0  17  12          0.64          2.92         1.47 o
   1  17  12         13.54         16.07         2.56 o
   2  17  12          1.01          0.31         1.99 o
   3  17  12          0.96          0.19         1.71 o
  -3  18  12         88.92        103.09         8.78 o
  -2  18  12          7.46          7.37         3.19 o
  -1  18  12          7.76          6.35         2.81 o
   0  18  12         13.95         11.78         2.08 o
   1  18  12         13.79         14.37         3.27 o
   2  18  12         15.63         21.75         2.60 o
   3  18  12          0.87          2.54         1.92 o
  -2  19  12         22.34         22.16         4.44 o
  -1  19  12         30.41         27.63         4.70 o
   0  19  12         46.90         46.35         4.36 o
   1  19  12         28.30         33.78         5.47 o
   2  19  12          1.17          1.89         2.50 o
  -1  20  12         10.67         12.02         3.78 o
   0  20  12          0.30         -1.22         1.77 o
   1  20  12         12.24         13.04         3.87 o
  -7   1  13          0.36         -1.61         2.36 o
  -6   1  13         21.72         22.70         3.71 o
  -5   1  13         54.44         51.54         4.71 o
  -4   1  13          0.72          2.08         1.95 o
  -3   1  13       1212.43       1172.96        20.62 o
  -2   1  13          0.47          2.41         3.50 o
  -1   1  13        348.22        323.62         9.99 o
   0   1  13         89.57         85.94         3.66 o
   1   1  13         92.89         94.37         2.03 o
   2   1  13          0.00          3.91         1.77 o
   3   1  13         24.86         35.25         2.86 o
   4   1  13         24.73         29.79         2.49 o
   5   1  13          0.98          3.60         1.88 o
   6   1  13          9.56         10.36         1.72 o
  -7   2  13          5.46          3.46         3.13 o
  -6   2  13         24.04         27.90         4.08 o
  -5   2  13         29.62         24.80         3.51 o
  -4   2  13          0.19          4.80         2.42 o
  -3   2  13         25.74         35.49         3.73 o
  -2   2  13        558.94        532.34        20.83 o
  -1   2  13         17.41         14.81         0.95 o
   0   2  13         25.02         25.87         2.14 o
   1   2  13          0.90          1.92         0.54 o
   2   2  13        310.47        302.10         8.54 o
   3   2  13        279.28        247.94         6.80 o
   4   2  13        388.13        370.02        17.60 o
   5   2  13         87.59         93.13         4.94 o
   6   2  13          2.59          0.46         1.43 o
  -7   3  13         18.77         24.77         5.70 o
  -6   3  13          0.75         -1.32         2.36 o
  -5   3  13         31.22         34.63         4.09 o
  -4   3  13        256.85        232.00        17.31 o
  -3   3  13         49.55         53.70         4.32 o
  -2   3  13         70.80         61.18         3.93 o
  -1   3  13         96.07         87.14         2.45 o
   0   3  13        303.36        291.12         5.80 o
   1   3  13        179.07        157.37         2.53 o
   2   3  13       1063.24       1081.98        17.76 o
   3   3  13        143.03        131.96         4.95 o
   4   3  13         19.00         24.67         3.22 o
   5   3  13         23.01         30.56         4.60 o
   6   3  13          0.01          2.44         1.58 o
  -7   4  13          0.05         -1.91         2.83 o
  -6   4  13          1.10          2.18         2.17 o
  -5   4  13         11.55         14.28         2.77 o
  -4   4  13        114.15        127.62         6.63 o
  -3   4  13         20.04         19.02         2.81 o
  -2   4  13         13.72         11.89         2.02 o
  -1   4  13        221.63        215.60         4.27 o
   0   4  13        103.06         88.77         3.10 o
   1   4  13        164.98        145.31         2.39 o
   2   4  13         25.14         31.84         3.33 o
   3   4  13         49.25         51.28         3.21 o
   4   4  13          7.94         11.81         2.68 o
   5   4  13         60.38         65.85         5.21 o
   6   4  13          4.50          3.56         1.89 o
  -6   5  13         21.52         20.44         3.72 o
  -5   5  13        125.18        124.31         7.17 o
  -4   5  13        220.83        226.06         8.80 o
  -3   5  13         39.64         27.85         3.23 o
  -2   5  13         19.96         13.56         3.61 o
  -1   5  13          5.66         11.13         1.10 o
   0   5  13        202.00        174.50         4.44 o
   1   5  13        248.05        215.19         3.90 o
   2   5  13        132.86        127.85         5.63 o
   3   5  13        151.32        148.57         6.50 o
   4   5  13         17.37         25.12         3.60 o
   5   5  13         22.94         20.70         3.25 o
   6   5  13          8.73         12.13         3.03 o
  -6   6  13         26.95         18.87         3.21 o
  -5   6  13          3.59         11.20         2.84 o
  -4   6  13        591.89        605.93        14.87 o
  -3   6  13        633.80        592.80        14.41 o
  -2   6  13        474.26        438.45        15.76 o
  -1   6  13          5.85          4.67         0.90 o
   0   6  13        187.13        177.88         3.09 o
   1   6  13        175.02        156.86         3.35 o
   2   6  13         26.87         21.38         2.68 o
   3   6  13        194.15        190.48         7.39 o
   4   6  13          8.17          9.44         2.38 o
   5   6  13          2.69          2.60         4.35 o
   6   6  13          0.06          0.63         2.68 o
  -6   7  13         35.68         38.06         7.09 o
  -5   7  13          2.22          3.34         2.03 o
  -4   7  13         25.37         25.69         3.36 o
  -3   7  13         92.30         69.77         7.31 o
  -2   7  13        246.56        242.99         8.89 o
  -1   7  13         11.28         12.65         1.58 o
   0   7  13         53.65         42.29         1.53 o
   1   7  13        260.54        246.76         4.91 o
   2   7  13          4.39          2.12         0.85 o
   3   7  13         39.76         46.41         7.91 o
   4   7  13          0.44         -1.02         1.68 o
   5   7  13          4.99          8.94         2.65 o
   6   7  13         18.33         28.04         5.52 o
  -6   8  13          0.74          0.16         3.15 o
  -5   8  13          6.55         12.15         5.24 o
  -4   8  13         54.90         48.96         4.32 o
  -3   8  13         72.24         89.03         5.59 o
  -2   8  13          0.09          1.21         1.61 o
  -1   8  13          1.76          2.78         1.13 o
   0   8  13          0.82          1.72         0.63 o
   1   8  13        908.69        867.38         9.36 o
   2   8  13         44.33         38.64         2.74 o
   3   8  13          2.40          6.76         2.21 o
   4   8  13          0.00          6.78         2.42 o
   5   8  13          1.96          6.26         2.21 o
  -6   9  13        151.16        166.68        13.81 o
  -5   9  13        290.11        299.98        17.34 o
  -4   9  13         55.90         56.94         4.50 o
  -3   9  13         52.74         55.58         4.65 o
  -2   9  13          1.69          0.43         1.66 o
  -1   9  13        119.33        122.20        16.72 o
   0   9  13        127.08        110.19         3.06 o
   1   9  13        134.11        122.85         3.97 o
   2   9  13          0.64          0.34         1.44 o
   3   9  13          4.30          9.22         2.38 o
   4   9  13        100.94         93.98         6.15 o
   5   9  13          8.49          6.34         2.18 o
  -5  10  13        201.21        197.39        14.03 o
  -4  10  13         26.69         23.00         5.03 o
  -3  10  13         90.89         96.51         7.49 o
  -2  10  13          5.46          4.03         1.35 o
  -1  10  13        100.48        100.70         3.83 o
   0  10  13        115.49        117.80         3.26 o
   1  10  13         77.71         85.04         3.41 o
   2  10  13         44.35         40.97         3.08 o
   3  10  13         88.87         94.93         5.53 o
   4  10  13         16.93         15.62         3.17 o
   5  10  13          9.46         16.61         4.62 o
  -5  11  13         48.88         53.34         7.61 o
  -4  11  13         12.16         12.61         4.67 o
  -3  11  13        141.41        148.78         7.40 o
  -2  11  13        932.79        890.82        16.73 o
  -1  11  13        131.76        129.15         6.57 o
   0  11  13         51.05         53.52         2.30 o
   1  11  13         69.98         64.79         3.05 o
   2  11  13          3.50          3.64         1.34 o
   3  11  13         38.38         47.37         5.82 o
   4  11  13         17.24         14.17         2.63 o
  -5  12  13          2.77         -1.91         3.52 o
  -4  12  13        124.75        139.13        11.20 o
  -3  12  13         24.67         18.27         2.97 o
  -2  12  13         78.64         70.18         3.62 o
  -1  12  13         52.73         50.13         2.96 o
   0  12  13         67.14         65.77         2.79 o
   1  12  13         15.33         11.41         1.54 o
   2  12  13        129.56        128.93         4.71 o
   3  12  13          1.24          3.51         1.77 o
   4  12  13          2.43          2.94         3.08 o
  -5  13  13          1.29          7.13         3.74 o
  -4  13  13          0.69          3.34         2.91 o
  -3  13  13         24.46         24.87         2.50 o
  -2  13  13         10.79          9.10         1.66 o
  -1  13  13          9.66         12.94         1.81 o
   0  13  13          1.63          0.67         1.13 o
   1  13  13         40.86         40.62         4.66 o
   2  13  13          0.14          0.29         1.05 o
   3  13  13         27.30         27.32         2.60 o
   4  13  13          1.37          3.03         2.96 o
  -5  14  13          9.71         18.28         5.02 o
  -4  14  13          0.93          4.50         3.54 o
  -3  14  13          3.24          2.83         1.38 o
  -2  14  13          0.47          0.36         2.13 o
  -1  14  13          0.10          5.35         2.02 o
   0  14  13         66.47         56.03         3.24 o
   1  14  13          0.02          0.02         3.45 o
   2  14  13          7.26         13.89         2.61 o
   3  14  13         42.31         43.78         3.78 o
   4  14  13          0.92         -0.85         2.86 o
  -4  15  13         10.34         16.31         2.89 o
  -3  15  13          0.00         -1.21         1.35 o
  -2  15  13         54.07         56.33         6.03 o
  -1  15  13        114.71        115.86         5.95 o
   0  15  13         62.30         57.58         3.41 o
   1  15  13         39.46         38.93         3.58 o
   2  15  13          5.03          7.35         2.05 o
   3  15  13          1.28          3.21         1.77 o
   4  15  13          2.47         -3.50         3.30 o
  -4  16  13         36.90         47.15         4.55 o
  -3  16  13          1.21          1.42         1.87 o
  -2  16  13         11.29          7.90         2.09 o
  -1  16  13          5.99          5.36         2.34 o
   0  16  13         52.93         51.27         3.41 o
   1  16  13          5.88          5.41         1.87 o
   2  16  13          0.00         -0.32         1.49 o
   3  16  13         32.10         33.14         3.65 o
  -4  17  13          1.91          6.65         3.39 o
  -3  17  13          0.22          0.87         2.21 o
  -2  17  13          6.75          7.45         2.34 o
  -1  17  13         11.62          8.78         2.26 o
   0  17  13        134.26        134.03         5.54 o
   1  17  13          0.65         -1.57         1.76 o
   2  17  13          0.55         -0.63         1.59 o
   3  17  13         13.08          6.41         2.24 o
  -3  18  13         30.14         29.58         4.96 o
  -2  18  13          9.09         10.68         3.36 o
  -1  18  13          0.63         -0.51         2.44 o
   0  18  13         72.01         69.15         4.20 o
   1  18  13          3.51         10.36         2.77 o
   2  18  13          4.94          5.63         3.82 o
  -2  19  13          3.28          5.00         2.65 o
  -1  19  13          0.04          3.65         2.38 o
   0  19  13         67.35         59.07         5.01 o
   1  19  13         11.81         14.13         3.99 o
   2  19  13          8.53          7.38         2.35 o
  -1  20  13         19.13         20.06         4.41 o
   1  20  13          1.61          0.51         2.78 o
  -6   0  14          0.95          4.19         3.57 o
  -5   0  14         81.65         85.78         8.59 o
  -4   0  14        457.35        446.56        18.18 o
  -3   0  14        217.26        177.45        10.67 o
  -2   0  14        605.13        573.81        17.95 o
  -1   0  14          0.64          3.07         1.87 o
   0   0  14        281.63        246.18         9.57 o
   1   0  14        206.71        206.10         6.40 o
   2   0  14         30.01         26.61         3.95 o
   3   0  14       1210.88       1227.09        29.39 o
   4   0  14        486.35        494.59        18.10 o
   5   0  14         17.55         21.84         6.10 o
   6   0  14          2.10          7.34         4.03 o
  -7   1  14          5.36         10.52         4.92 o
  -6   1  14         69.44         83.39         6.66 o
  -5   1  14         21.56         17.89         3.23 o
  -4   1  14        326.68        295.82        10.30 o
  -3   1  14        348.51        348.92        15.34 o
  -2   1  14        310.08        292.98         8.73 o
  -1   1  14        394.80        396.78         9.14 o
   0   1  14        122.99        114.32         4.49 o
   1   1  14         50.04         57.50         2.41 o
   2   1  14         31.92         27.41         2.94 o
   3   1  14          1.75         13.59         3.38 o
   4   1  14          9.87         19.77         3.17 o
   5   1  14         32.19         33.44         2.74 o
   6   1  14          1.04          0.22         1.76 o
  -7   2  14         10.70         19.05         5.66 o
  -6   2  14         74.73         85.04         6.70 o
  -5   2  14          0.17         -1.60         2.19 o
  -4   2  14        135.68        128.58         7.92 o
  -3   2  14        552.08        579.38        14.10 o
  -2   2  14         20.56         25.84         2.98 o
  -1   2  14        266.13        224.25         4.77 o
   0   2  14         32.58         30.01         2.41 o
   1   2  14        365.33        312.39         5.70 o
   2   2  14        192.34        187.95         6.90 o
   3   2  14        316.85        317.38        16.88 o
   4   2  14         14.28         24.02         2.87 o
   5   2  14          5.02          6.13         1.97 o
   6   2  14          0.01          1.87         2.09 o
  -7   3  14          8.51         11.18         4.26 o
  -6   3  14         85.86         94.22         6.91 o
  -5   3  14        108.77        111.98         6.90 o
  -4   3  14        149.23        140.20         7.05 o
  -3   3  14        532.77        492.17        13.00 o
  -2   3  14        968.06        928.64        16.71 o
  -1   3  14        330.74        310.85         6.88 o
   0   3  14        127.63        129.33         4.80 o
   1   3  14        418.50        403.78         4.91 o
   2   3  14        246.29        233.21         7.72 o
   3   3  14         14.41         17.02         2.78 o
   4   3  14          1.97          8.37         2.20 o
   5   3  14          1.42          2.62         1.85 o
   6   3  14          5.52          5.88         3.03 o
  -7   4  14          6.47          3.56         3.31 o
  -6   4  14         21.71         22.92         3.84 o
  -5   4  14         24.06         29.16         5.47 o
  -4   4  14        121.04        119.96         6.60 o
  -3   4  14        163.64        142.05         6.84 o
  -2   4  14        614.21        546.78        12.26 o
  -1   4  14         62.87         63.15         2.48 o
   0   4  14          3.74          4.62         1.13 o
   1   4  14         95.27         84.43         2.73 o
   2   4  14        321.23        315.44         9.04 o
   3   4  14         52.57         47.85         3.17 o
   4   4  14        104.11        104.91         5.00 o
   5   4  14         45.03         53.98         5.89 o
   6   4  14          4.74          5.69         3.50 o
  -6   5  14         16.11         15.47         3.24 o
  -5   5  14          4.66          3.52         3.19 o
  -4   5  14         68.25         68.90         5.15 o
  -3   5  14          0.16          0.96         1.97 o
  -2   5  14          2.46          4.49         2.86 o
  -1   5  14         17.59         10.52         1.11 o
   0   5  14          2.39          4.42         1.10 o
   1   5  14         86.91         90.04         2.51 o
   2   5  14        287.24        258.98         6.07 o
   3   5  14          4.62          4.87         1.93 o
   4   5  14         29.74         33.90         3.74 o
   5   5  14         36.33         32.88         4.08 o
   6   5  14         44.94         46.71         6.81 o
  -6   6  14          3.80          4.80         2.56 o
  -5   6  14        203.31        215.10        15.04 o
  -4   6  14        203.06        217.75         8.84 o
  -3   6  14          0.27          0.61         1.82 o
  -2   6  14         48.67         49.38         5.55 o
  -1   6  14        218.72        225.98         5.54 o
   0   6  14        235.32        214.09         6.63 o
   1   6  14         56.44         51.55         2.17 o
   2   6  14         47.94         43.36         2.51 o
   3   6  14         79.12         79.06         4.02 o
   4   6  14         40.49         33.63         3.73 o
   5   6  14         55.80         72.81         6.41 o
   6   6  14         16.62         18.93         4.70 o
  -6   7  14         35.34         42.12         6.99 o
  -5   7  14        156.83        148.83         8.00 o
  -4   7  14        137.40        124.16         6.69 o
  -3   7  14        145.45        130.66         9.38 o
  -2   7  14        397.55        361.95        12.68 o
  -1   7  14          0.87          1.16         0.94 o
   0   7  14         48.12         41.02         1.54 o
   1   7  14        117.02        130.29         3.21 o
   2   7  14        100.30         86.83         4.20 o
   3   7  14         64.89         66.64         3.79 o
   4   7  14          0.48          2.33         1.87 o
   5   7  14         21.75         20.41         3.34 o
  -6   8  14         15.72         20.47         5.61 o
  -5   8  14         11.61         18.87         3.43 o
  -4   8  14        112.81        119.89         6.56 o
  -3   8  14         33.63         33.28         3.79 o
  -2   8  14          5.85          4.26         1.92 o
  -1   8  14        275.97        256.74        12.00 o
   0   8  14          5.44          4.36         0.68 o
   1   8  14          7.18         13.64         1.55 o
   2   8  14          1.46          2.56         3.17 o
   3   8  14        114.50        119.61         4.97 o
   4   8  14         33.80         31.97         6.39 o
   5   8  14          3.99          4.62         4.78 o
  -6   9  14          5.42         11.85         4.82 o
  -5   9  14          1.36          2.02         3.44 o
  -4   9  14        161.76        163.18         7.63 o
  -3   9  14        347.27        326.07        18.83 o
  -2   9  14        227.15        202.24         6.17 o
  -1   9  14          1.82          2.88         1.33 o
   0   9  14          2.69          2.81         0.76 o
   1   9  14         44.96         45.87         2.54 o
   2   9  14         17.02         14.46         2.66 o
   3   9  14         41.31         45.24         3.28 o
   4   9  14          7.34          8.55         4.97 o
   5   9  14         17.00         24.28         3.57 o
  -5  10  14         29.08         32.83         6.49 o
  -4  10  14         39.48         46.04         6.94 o
  -3  10  14          1.61          2.46         1.86 o
  -2  10  14         37.18         30.17         2.35 o
  -1  10  14        137.90        131.75        10.67 o
   0  10  14         12.90         11.61         1.16 o
   1  10  14         60.13         60.27         3.17 o
   2  10  14         16.45         14.19         1.75 o
   3  10  14          7.60          9.64         2.40 o
   4  10  14          1.95          3.07         2.05 o
  -5  11  14         45.56         58.33         8.16 o
  -4  11  14        219.62        225.20        14.40 o
  -3  11  14          2.05          2.33         1.94 o
  -2  11  14          2.08          2.01         1.26 o
  -1  11  14        192.73        192.36         6.55 o
   0  11  14         13.29         15.49         1.98 o
   1  11  14         31.89         30.46         2.21 o
   2  11  14         46.09         41.14         2.69 o
   3  11  14          3.93          4.44         3.40 o
   4  11  14         24.94         25.85         3.40 o
  -5  12  14          2.89          4.25         3.88 o
  -4  12  14         52.03         52.46         7.26 o
  -3  12  14          1.69          1.86         1.83 o
  -2  12  14         16.73         14.73         1.81 o
  -1  12  14          8.57          6.58         1.47 o
   0  12  14          9.65         11.10         1.69 o
   1  12  14         26.12         22.51         1.98 o
   2  12  14          3.47          8.32         1.53 o
   3  12  14          0.04          0.31         1.68 o
   4  12  14          7.53          5.04         3.27 o
  -5  13  14         27.07         27.95         6.19 o
  -4  13  14        147.23        131.01        11.17 o
  -3  13  14          0.22         -0.62         1.23 o
  -2  13  14         19.91         16.51         1.96 o
  -1  13  14         27.63         26.03         2.34 o
   0  13  14         37.97         38.70         3.51 o
   1  13  14         10.15          6.93         4.39 o
   2  13  14          0.23          2.62         1.26 o
   3  13  14          1.35          0.37         2.08 o
   4  13  14          9.71          5.55         2.19 o
  -5  14  14         18.96         18.85         5.46 o
  -4  14  14         51.70         55.46         7.65 o
  -3  14  14         37.98         38.00         3.11 o
  -2  14  14          0.46         -1.05         1.31 o
  -1  14  14        457.05        438.50        21.22 o
   0  14  14         42.51         39.93         2.83 o
   1  14  14          0.19          0.43         1.47 o
   2  14  14         17.84         16.03         2.52 o
   3  14  14          5.03          1.53         2.25 o
   4  14  14          9.22          7.56         2.40 o
  -4  15  14          6.26          6.38         2.13 o
  -3  15  14         18.97         17.38         2.40 o
  -2  15  14         24.91         18.29         2.55 o
  -1  15  14         47.32         48.08         3.99 o
   0  15  14          0.72          2.61         1.33 o
   1  15  14          9.43         10.08         2.16 o
   2  15  14         19.72         28.41         3.23 o
   3  15  14         47.12         47.31         6.35 o
  -4  16  14         10.88         10.71         2.50 o
  -3  16  14          3.64          4.33         3.23 o
  -2  16  14         13.37          7.64         3.73 o
  -1  16  14          0.19          0.74         1.54 o
   0  16  14         40.20         45.80         3.23 o
   1  16  14         17.56         20.48         2.93 o
   2  16  14          0.03         -0.12         1.66 o
   3  16  14          0.00         -0.29         2.29 o
  -3  17  14          4.66          1.63         2.36 o
  -2  17  14         17.75         14.98         2.66 o
  -1  17  14          0.08         -1.97         1.76 o
   0  17  14          4.25          9.17         2.45 o
   1  17  14         74.31         76.98         5.26 o
   2  17  14         10.20          9.85         3.51 o
  -3  18  14         14.22         12.24         3.63 o
  -2  18  14          1.93          3.50         2.43 o
  -1  18  14          8.12         11.31         3.78 o
   0  18  14        157.38        158.01         6.30 o
   1  18  14          8.56         11.15         2.55 o
   2  18  14          2.87          1.72         2.04 o
  -2  19  14          1.33          4.06         2.45 o
  -1  19  14         11.52         11.33         3.37 o
   2  19  14          4.52          6.44         3.06 o
  -1  20  14          1.02          1.02         2.12 o
  -6   1  15         19.24         13.41         3.23 o
  -5   1  15         19.13         18.40         5.86 o
  -4   1  15        185.96        187.67         8.61 o
  -3   1  15        343.32        297.25        10.06 o
  -2   1  15       1336.24       1289.01        32.96 o
  -1   1  15         24.39         33.88         2.98 o
   0   1  15        114.52         99.31         4.46 o
   1   1  15        175.93        166.03         4.19 o
   2   1  15        356.49        335.16         9.49 o
   3   1  15        469.19        456.07        12.01 o
   4   1  15         33.02         32.06         3.70 o
   5   1  15         16.35         19.52         2.78 o
  -6   2  15         11.42         15.29         3.51 o
  -5   2  15          0.87          3.45         3.41 o
  -4   2  15        117.31        125.34         9.24 o
  -3   2  15        311.52        303.06        14.41 o
  -2   2  15        194.51        199.17        10.58 o
  -1   2  15        254.42        240.31         7.29 o
   0   2  15          0.14          0.69         1.13 o
   1   2  15        164.42        150.82         4.02 o
   2   2  15         72.91         68.58         4.37 o
   3   2  15         66.50         68.81         4.71 o
   4   2  15        113.40        122.64         6.64 o
   5   2  15         32.37         34.84         3.33 o
  -7   3  15          9.12          9.67         3.94 o
  -6   3  15         16.10         18.48         3.45 o
  -5   3  15          5.98          9.49         2.62 o
  -4   3  15        139.94        139.75         7.97 o
  -3   3  15        534.92        513.19        13.55 o
  -2   3  15         27.19         10.68         3.15 o
  -1   3  15          0.10          1.09         0.61 o
   0   3  15          4.84          3.83         1.46 o
   1   3  15          9.90          8.26         0.81 o
   2   3  15         86.11         71.42         4.39 o
   3   3  15         27.44         18.54         2.69 o
   4   3  15        174.07        176.40         6.50 o
   5   3  15         11.99         10.19         2.28 o
  -7   4  15          0.37         -4.11         3.36 o
  -6   4  15          2.82          8.38         3.11 o
  -5   4  15        122.41        119.94         7.33 o
  -4   4  15        181.57        192.17         8.45 o
  -3   4  15          5.59          9.22         2.52 o
  -2   4  15         76.26         74.13         4.56 o
  -1   4  15       1429.96       1400.52        16.68 o
   0   4  15        253.78        250.47         7.02 o
   1   4  15          3.36          6.03         0.95 o
   2   4  15         54.00         58.12         3.01 o
   3   4  15         77.17         66.29         4.66 o
   4   4  15         98.83         97.37         4.95 o
   5   4  15          9.97         11.61         2.35 o
  -6   5  15         26.45         26.67         3.92 o
  -5   5  15          5.12          3.51         2.12 o
  -4   5  15        223.97        207.31        12.33 o
  -3   5  15        475.32        459.16        12.82 o
  -2   5  15         26.90         21.98         4.23 o
  -1   5  15        186.16        193.51         4.31 o
   0   5  15         35.08         35.98         3.00 o
   1   5  15         96.64         84.75         2.48 o
   2   5  15          6.70          4.89         1.28 o
   3   5  15          6.07          2.46         1.94 o
   4   5  15        200.24        204.03         7.09 o
   5   5  15          0.15          4.55         2.15 o
  -6   6  15         41.12         52.95         5.50 o
  -5   6  15         49.68         52.14         5.57 o
  -4   6  15          0.24          2.25         2.83 o
  -3   6  15          4.65          4.52         2.17 o
  -2   6  15        648.66        599.38        19.72 o
  -1   6  15        361.42        340.21         6.21 o
   0   6  15        107.71         94.04         4.25 o
   1   6  15          2.45          3.84         0.80 o
   2   6  15         70.14         65.66         3.18 o
   3   6  15          1.10          2.07         1.74 o
   4   6  15         12.38         16.41         2.48 o
   5   6  15         42.64         50.45         4.83 o
  -6   7  15          6.75          5.55         3.58 o
  -5   7  15         14.43         18.26         3.34 o
  -4   7  15         18.07         17.83         2.54 o
  -3   7  15         23.90         19.05         3.06 o
  -2   7  15        229.85        191.63        11.08 o
  -1   7  15         23.43         24.28         1.74 o
   0   7  15         34.89         30.77         2.30 o
   1   7  15         20.49         16.37         1.27 o
   2   7  15         83.69         82.01         2.79 o
   3   7  15          3.99          3.23         1.67 o
   4   7  15          5.79          8.43         2.47 o
   5   7  15         28.94         29.22         3.25 o
  -6   8  15          0.47          2.15         3.39 o
  -5   8  15         29.38         30.66         3.94 o
  -4   8  15         74.71         88.32         4.85 o
  -3   8  15        218.00        216.93         9.07 o
  -2   8  15         51.90         53.36         2.91 o
  -1   8  15         46.37         40.61         2.73 o
   0   8  15        383.49        381.33        21.32 o
   1   8  15         96.69        109.56         3.74 o
   2   8  15          6.02          6.98         1.51 o
   3   8  15         22.61         20.73         2.96 o
   4   8  15          2.36          1.55         1.57 o
   5   8  15         27.88         26.07         3.14 o
  -5   9  15         17.03         14.73         4.59 o
  -4   9  15         24.44         28.15         2.88 o
  -3   9  15         50.45         52.59         4.84 o
  -2   9  15         46.47         42.19         2.69 o
  -1   9  15         15.17         18.43         2.08 o
   0   9  15         10.66         15.24         1.51 o
   1   9  15          0.40          1.49         0.99 o
   2   9  15          0.05          0.78         1.01 o
   3   9  15          1.59          8.83         6.97 o
   4   9  15         25.89         29.32         3.03 o
   5   9  15         21.22         23.90         3.65 o
  -5  10  15          2.98          8.47         4.41 o
  -4  10  15          5.70          3.81         2.27 o
  -3  10  15        128.01        103.65         6.83 o
  -2  10  15          1.06          0.79         1.02 o
  -1  10  15         14.44         17.55         2.16 o
   0  10  15          0.04          0.81         0.90 o
   1  10  15         32.66         29.75         2.15 o
   2  10  15         64.81         70.52         3.44 o
   3  10  15         29.92         27.27         4.67 o
   4  10  15         19.88         18.29         2.52 o
  -5  11  15         27.28         26.39         5.78 o
  -4  11  15          0.00          0.88         2.51 o
  -3  11  15         41.59         42.28         4.35 o
  -2  11  15          6.07          5.28         1.39 o
  -1  11  15         26.99         28.60         2.28 o
   0  11  15        292.03        269.72         6.43 o
   1  11  15          8.92          8.48         1.38 o
   2  11  15          0.94          0.89         0.98 o
   3  11  15          4.46          5.72         2.60 o
   4  11  15          4.27          2.08         2.04 o
  -5  12  15          6.96          7.19         3.61 o
  -4  12  15         62.97         59.38         5.52 o
  -3  12  15         79.70         72.57         4.35 o
  -2  12  15         19.83         22.24         2.23 o
  -1  12  15         10.73          8.49         1.95 o
   0  12  15         71.00         63.55         3.20 o
   1  12  15         22.43         23.96         2.10 o
   2  12  15          1.78          2.65         1.73 o
   3  12  15          0.01          2.35         2.73 o
   4  12  15          1.35          4.22         2.76 o
  -5  13  15         16.61         20.05         5.17 o
  -4  13  15         57.70         53.78         5.22 o
  -3  13  15         42.97         38.70         3.15 o
  -2  13  15         27.60         27.35         2.52 o
  -1  13  15        118.66        127.02         4.86 o
   0  13  15          2.96          1.27         1.09 o
   1  13  15          1.44          3.57         1.70 o
   2  13  15         59.37         63.80         4.65 o
   3  13  15         18.37         19.45         3.69 o
   4  13  15          6.24          4.03         2.53 o
  -4  14  15          1.26          3.70         2.04 o
  -3  14  15          0.22          3.92         1.61 o
  -2  14  15         10.58          6.00         1.47 o
  -1  14  15          3.58          6.66         1.95 o
   0  14  15         30.78         34.37         2.65 o
   1  14  15          0.26          1.53         2.08 o
   2  14  15        133.88        152.78        10.77 o
   3  14  15         13.75         20.50         4.72 o
   4  14  15         14.79         21.94         4.44 o
  -4  15  15          1.42          6.08         2.39 o
  -3  15  15         22.80         20.93         2.54 o
  -2  15  15         18.77         18.25         3.47 o
  -1  15  15         15.72         15.08         2.42 o
   0  15  15         23.57         27.47         3.56 o
   1  15  15          1.23          1.08         3.94 o
   2  15  15          1.29          6.74         3.32 o
   3  15  15         12.94         13.89         4.16 o
  -4  16  15         47.24         45.99         4.39 o
  -3  16  15          1.53          5.20         1.96 o
  -2  16  15          3.30          3.52         1.71 o
  -1  16  15         14.48         15.88         2.67 o
   0  16  15         83.97         82.31         4.36 o
   1  16  15          0.79          4.28         2.95 o
   2  16  15         26.81         33.54         5.45 o
   3  16  15          0.58          0.12         2.64 o
  -3  17  15          2.92          2.76         1.77 o
  -2  17  15          1.76          1.46         2.03 o
  -1  17  15          0.11          2.35         1.54 o
   0  17  15         54.82         41.98         5.92 o
   1  17  15         74.09         76.59         7.96 o
   2  17  15         12.15         12.83         3.56 o
  -3  18  15          3.20          1.69         2.05 o
  -2  18  15          0.09          0.27         2.12 o
  -1  18  15          8.26          6.94         2.20 o
   0  18  15         63.36         62.84         7.34 o
   1  18  15          9.17          9.08         3.55 o
   2  18  15          3.45          1.66         2.04 o
   1  19  15          0.06          4.87         3.11 o
  -6   0  16          3.74          6.40         3.29 o
  -5   0  16          0.05         -1.67         3.08 o
  -4   0  16         10.54         14.86         3.94 o
  -3   0  16       2642.08       2557.45        51.19 o
  -2   0  16       1407.66       1452.01        32.74 o
  -1   0  16        348.83        349.76        13.15 o
   0   0  16        252.03        244.24        10.35 o
   1   0  16          2.63          2.49         1.48 o
   2   0  16         19.52         10.27         2.21 o
   3   0  16        111.49         88.30         7.55 o
   4   0  16        135.15        128.86         9.79 o
   5   0  16         14.19         10.68         3.68 o
  -6   1  16          3.18          0.96         2.55 o
  -5   1  16         36.39         36.52         4.29 o
  -4   1  16         18.83         18.35         3.17 o
  -3   1  16         43.17         41.76         4.30 o
  -2   1  16         49.33         48.30         4.04 o
  -1   1  16        367.81        326.35         9.08 o
   0   1  16       1313.25       1265.17        19.16 o
   1   1  16        139.68        137.47         3.95 o
   2   1  16         98.99         97.06         4.04 o
   3   1  16          3.17          1.77         2.38 o
   4   1  16         37.94         40.25         4.15 o
   5   1  16         16.29         19.15         3.21 o
  -6   2  16         24.09         22.47         3.74 o
  -5   2  16        127.07        125.66         7.59 o
  -4   2  16         51.95         40.76         4.14 o
  -3   2  16          6.46         10.87         4.04 o
  -2   2  16         25.34         24.93         5.65 o
  -1   2  16        609.45        542.61        11.86 o
   0   2  16         29.78         26.99         2.67 o
   1   2  16        116.58        113.90         3.62 o
   2   2  16          1.91          0.85         1.65 o
   3   2  16         18.22         13.00         2.59 o
   4   2  16         81.19         82.10         5.64 o
   5   2  16          0.33         -3.98         1.99 o
  -6   3  16          0.65          6.43         2.86 o
  -5   3  16          3.45          7.17         2.73 o
  -4   3  16          0.05          4.32         2.36 o
  -3   3  16        299.11        263.01        13.93 o
  -2   3  16        399.77        368.56        10.39 o
  -1   3  16         33.95         26.75         2.84 o
   0   3  16        118.63        124.64         5.10 o
   1   3  16        174.91        157.74         4.83 o
   2   3  16          0.73          0.98         1.25 o
   3   3  16        144.19        138.92         6.81 o
   4   3  16          9.97         16.87         3.17 o
   5   3  16          0.02          3.75         2.24 o
  -6   4  16         45.29         54.32         5.65 o
  -5   4  16          1.34          0.15         2.45 o
  -4   4  16        178.02        177.87         8.35 o
  -3   4  16          1.30          2.92         2.15 o
  -2   4  16        893.07        812.71        18.94 o
  -1   4  16        743.81        673.56        12.62 o
   0   4  16        157.50        146.88         5.90 o
   1   4  16        138.35        135.75         4.46 o
   2   4  16        180.66        160.58         5.10 o
   3   4  16          3.83          2.54         2.51 o
   4   4  16         37.51         37.34         5.25 o
   5   4  16         43.33         45.80         3.89 o
  -6   5  16         20.87         20.72         3.87 o
  -5   5  16         47.68         57.39         5.95 o
  -4   5  16         48.82         45.93         4.45 o
  -3   5  16         46.10         48.62         4.38 o
  -2   5  16         52.40         58.24         4.21 o
  -1   5  16         91.05         97.85         3.23 o
   0   5  16          9.28          7.69         4.22 o
   1   5  16         47.35         46.19         2.62 o
   2   5  16         99.19         90.69         3.86 o
   3   5  16         33.13         27.64         3.15 o
   4   5  16         13.74         17.02         3.07 o
   5   5  16         48.80         51.65         4.17 o
  -6   6  16         39.76         40.72         4.90 o
  -5   6  16         99.03         94.01         6.64 o
  -4   6  16         21.62         22.64         2.87 o
  -3   6  16         22.57         26.31         3.45 o
  -2   6  16         57.64         57.01         6.58 o
  -1   6  16        357.83        320.59         7.53 o
   0   6  16          2.08          2.06         3.23 o
   1   6  16          0.24          1.38         0.93 o
   2   6  16          8.61          7.71         1.49 o
   3   6  16          0.22         -0.22         1.76 o
   4   6  16          0.73          3.16         1.81 o
   5   6  16         42.29         47.25         3.92 o
  -5   7  16          2.97          0.19         1.94 o
  -4   7  16         14.82         16.16         2.42 o
  -3   7  16         49.62         44.14         4.20 o
  -2   7  16          9.49         13.25         1.89 o
  -1   7  16         25.34         23.54         1.72 o
   0   7  16        179.50        170.01         5.99 o
   1   7  16        108.02        100.92         3.78 o
   2   7  16        122.84        122.30         6.12 o
   3   7  16          0.22          1.30         1.83 o
   4   7  16        120.79        122.57         6.94 o
   5   7  16         81.77         74.05         4.76 o
  -5   8  16          0.71          4.42         2.51 o
  -4   8  16         14.68         19.20         2.65 o
  -3   8  16        222.12        207.58        11.28 o
  -2   8  16        231.47        219.55         5.94 o
  -1   8  16        371.91        344.82         8.16 o
   0   8  16        616.16        596.89        19.21 o
   1   8  16          0.77          1.31         1.40 o
   2   8  16         19.05         21.17         2.74 o
   3   8  16          0.02          0.06         2.02 o
   4   8  16          1.72          3.80         2.62 o
   5   8  16         25.74         25.19         5.27 o
  -5   9  16         75.26         76.86         9.31 o
  -4   9  16         48.21         49.29         3.80 o
  -3   9  16        281.33        259.67        10.18 o
  -2   9  16          0.07          0.71         1.02 o
  -1   9  16         36.86         36.23         2.77 o
   0   9  16         94.61         86.88         7.33 o
   1   9  16          0.66          1.13         1.88 o
   2   9  16         42.63         42.26         3.66 o
   3   9  16          3.48          7.10         2.93 o
   4   9  16         32.15         33.92         3.89 o
   5   9  16          1.04         -0.32         2.44 o
  -5  10  16         12.24         22.17         5.20 o
  -4  10  16         23.25         23.48         3.80 o
  -3  10  16         90.20         95.11         6.30 o
  -2  10  16        266.47        253.76        10.50 o
  -1  10  16          6.29          9.26         1.67 o
   0  10  16         26.96         28.87         4.70 o
   1  10  16          0.09          0.96         1.40 o
   2  10  16          0.76         -0.96         1.63 o
   3  10  16         55.68         67.16         7.00 o
   4  10  16         16.39         22.74         3.36 o
  -5  11  16         19.04         22.47         5.41 o
  -4  11  16          5.03          2.29         2.26 o
  -3  11  16         26.65         30.67         2.82 o
  -2  11  16         34.06         29.94         3.73 o
  -1  11  16         46.26         44.13         2.85 o
   0  11  16          0.59          2.75         2.56 o
   1  11  16         72.71         66.14         4.39 o
   2  11  16          5.37         11.21         2.38 o
   3  11  16         63.56         72.22         7.29 o
   4  11  16          5.14          4.60         3.23 o
  -5  12  16          1.59         -3.60         3.63 o
  -4  12  16          2.90          5.08         2.70 o
  -3  12  16          9.84         13.04         2.09 o
  -2  12  16          4.31          2.54         1.26 o
  -1  12  16         85.19         74.82         4.04 o
   0  12  16          5.88          1.75         2.65 o
   1  12  16         46.07         42.68         3.57 o
   2  12  16         28.72         31.37         3.52 o
   3  12  16          0.40          4.34         2.26 o
   4  12  16         12.88         15.07         4.01 o
  -4  13  16         72.69         61.77         5.73 o
  -3  13  16          0.26          0.31         1.40 o
  -2  13  16         10.62         12.04         1.80 o
  -1  13  16          0.03          2.91         1.31 o
   0  13  16          0.44          2.65         2.70 o
   1  13  16        112.05        115.12         9.14 o
   2  13  16          7.39         11.73         3.97 o
   3  13  16          2.46          4.11         3.91 o
   4  13  16          1.59         -3.32         3.16 o
  -4  14  16         46.47         41.33         3.53 o
  -3  14  16         61.29         51.27         3.60 o
  -2  14  16          5.69          2.28         1.41 o
  -1  14  16          0.96          2.88         1.51 o
   0  14  16          7.31          9.90         3.50 o
   1  14  16          2.37          3.19         2.28 o
   2  14  16         31.62         45.65         6.37 o
   3  14  16         14.20         12.14         3.82 o
  -4  15  16         10.11         15.44         2.77 o
  -3  15  16         17.67         15.65         2.28 o
  -2  15  16          0.10         -2.98         3.04 o
  -1  15  16          3.76          1.46         2.52 o
   0  15  16         10.58         16.87         4.48 o
   1  15  16         75.52         76.95         7.85 o
   2  15  16          1.34          5.04         3.33 o
   3  15  16          7.97          5.42         3.46 o
  -3  16  16          0.81         -0.07         3.51 o
  -2  16  16          0.70         -4.94         3.75 o
  -1  16  16         21.26         13.50         3.90 o
   0  16  16         20.24         20.13         4.59 o
   1  16  16          1.66         -2.96         3.07 o
   2  16  16         18.55         17.70         4.26 o
  -3  17  16          0.66          4.63         3.33 o
  -2  17  16          6.43         14.82         4.55 o
  -1  17  16          2.98          0.51         2.17 o
   0  17  16         11.60         23.55         5.06 o
   1  17  16         75.24         69.55         7.79 o
   2  17  16          1.02          4.02         3.24 o
  -1  18  16          0.61         -4.93         3.13 o
   0  18  16         12.88         12.09         4.06 o
   1  18  16          0.02          7.52         3.22 o
  -6   1  17          0.07         -1.08         2.40 o
  -5   1  17         12.28         13.23         3.70 o
  -4   1  17         12.31         15.90         2.84 o
  -3   1  17          1.17          6.51         2.30 o
  -2   1  17        389.14        365.53        10.63 o
  -1   1  17        163.37        145.63         6.12 o
   0   1  17        433.65        396.27         9.82 o
   1   1  17          4.06          3.03         1.08 o
   2   1  17         26.53         22.27         1.84 o
   3   1  17          0.21          1.11         2.00 o
   4   1  17          8.70          2.96         2.10 o
   5   1  17          0.27          1.17         2.13 o
  -6   2  17          1.97          0.05         2.86 o
  -5   2  17          3.32          4.93         2.53 o
  -4   2  17          0.01          0.89         2.00 o
  -3   2  17        200.86        195.58         8.42 o
  -2   2  17        123.17        115.91        11.95 o
  -1   2  17        675.21        634.27        18.98 o
   0   2  17        429.29        399.68         9.83 o
   1   2  17         24.84         28.30         2.25 o
   2   2  17         55.20         50.62         2.63 o
   3   2  17          8.45          6.34         2.21 o
   4   2  17          0.03          0.20         1.83 o
   5   2  17          7.15          5.47         2.96 o
  -6   3  17          7.42          8.51         3.30 o
  -5   3  17         52.83         56.17         5.72 o
  -4   3  17          2.59          3.13         2.36 o
  -3   3  17        153.08        141.44        10.36 o
  -2   3  17        418.25        415.06        11.36 o
  -1   3  17        110.98        123.55         5.69 o
   0   3  17          9.07          4.34         1.77 o
   1   3  17         87.60         79.50         3.61 o
   2   3  17          4.62          4.39         1.14 o
   3   3  17         15.94          9.76         4.03 o
   4   3  17          0.26          0.07         1.72 o
   5   3  17         73.91         76.28         6.06 o
  -6   4  17         38.43         46.41         5.43 o
  -5   4  17          1.21          1.39         2.98 o
  -4   4  17        128.40        126.00         7.14 o
  -3   4  17         46.76         54.86         4.65 o
  -2   4  17        371.33        395.03        11.16 o
  -1   4  17         64.99         55.66         3.96 o
   0   4  17          6.94          6.42         2.14 o
   1   4  17         66.88         65.14         3.26 o
   2   4  17          0.00         -1.42         1.00 o
   3   4  17          0.33         -3.75         4.48 o
   4   4  17          2.55         -2.18         1.97 o
   5   4  17          2.36          8.10         2.96 o
  -6   5  17          6.22          7.56         2.71 o
  -5   5  17          2.85          0.86         2.04 o
  -4   5  17         14.30         17.95         2.44 o
  -3   5  17         23.98         22.11         3.23 o
  -2   5  17        114.73        113.26         7.18 o
  -1   5  17         17.81         25.92         2.79 o
   0   5  17         39.08         32.55         2.87 o
   1   5  17        329.11        311.69         7.10 o
   2   5  17          1.68          3.55         1.19 o
   3   5  17         18.88         16.05         2.61 o
   4   5  17         19.74         24.33         3.66 o
   5   5  17          4.51          6.37         4.34 o
  -6   6  17         11.96         12.87         4.43 o
  -5   6  17          0.23         -2.15         2.28 o
  -4   6  17          5.80          4.03         1.58 o
  -3   6  17          3.04          2.12         1.90 o
  -2   6  17       1253.19       1111.12        16.76 o
  -1   6  17        790.02        718.02        14.46 o
   0   6  17        137.35        122.62         5.69 o
   1   6  17         15.11         22.30         2.02 o
   2   6  17         59.71         64.84         3.32 o
   3   6  17        108.32        107.79         6.23 o
   4   6  17         62.86         68.90         5.36 o
   5   6  17         62.12         66.58         7.90 o
  -5   7  17          4.85          0.95         2.13 o
  -4   7  17          1.45          0.51         2.15 o
  -3   7  17         78.99         81.20         5.72 o
  -2   7  17         13.17         13.19         1.84 o
  -1   7  17        122.29        125.66         5.75 o
   0   7  17        148.66        154.39         5.88 o
   1   7  17         75.97         58.60         4.14 o
   2   7  17         63.20         67.52         4.70 o
   3   7  17          0.00          2.79         2.10 o
   4   7  17          3.33         10.49         2.84 o
   5   7  17          0.31          3.59         3.20 o
  -5   8  17        216.10        240.03        16.15 o
  -4   8  17        107.53        115.79         5.77 o
  -3   8  17         14.13         12.19         2.86 o
  -2   8  17         23.99         25.98         2.45 o
  -1   8  17        407.88        396.93        16.10 o
   0   8  17        101.29        112.11         8.33 o
   1   8  17         30.43         26.27         2.95 o
   2   8  17         38.70         31.96         3.48 o
   3   8  17         45.27         41.42         4.09 o
   4   8  17         33.52         42.95         9.10 o
   5   8  17          7.08          5.90         3.28 o
  -5   9  17          0.75          6.32         3.76 o
  -4   9  17          2.39          1.72         1.66 o
  -3   9  17         24.39         37.49         4.24 o
  -2   9  17          6.08          5.88         1.28 o
  -1   9  17         76.46         77.52         7.24 o
   0   9  17         32.75         25.60         4.70 o
   1   9  17         66.60         68.29         4.50 o
   2   9  17          0.84          3.47         1.79 o
   3   9  17          1.61          0.60         2.25 o
   4   9  17          2.96          4.18         3.57 o
   5   9  17         20.04         21.68         5.04 o
  -5  10  17         10.01         17.32         5.47 o
  -4  10  17         33.18         29.18         4.00 o
  -3  10  17         75.40         59.74         5.25 o
  -2  10  17         70.39         68.78         4.50 o
  -1  10  17        150.62        117.02         9.12 o
   0  10  17         76.83         83.50         7.73 o
   1  10  17        160.73        143.63         6.52 o
   2  10  17          0.06         -0.84         1.64 o
   3  10  17          0.73          5.01         4.67 o
   4  10  17          0.44         -2.16         3.23 o
  -5  11  17         35.93         39.24         7.28 o
  -4  11  17         28.12         24.29         3.95 o
  -3  11  17         75.85         76.66         4.77 o
  -2  11  17          1.56         -1.84         3.09 o
  -1  11  17          7.70         13.89         4.22 o
   0  11  17        109.86         84.76         7.91 o
   1  11  17        121.00        120.60         6.02 o
   2  11  17         67.87         74.36         5.08 o
   3  11  17          0.01          6.78         3.17 o
   4  11  17          0.50          0.34         2.36 o
  -4  12  17         11.79         12.35         2.95 o
  -3  12  17        118.24        122.32         7.51 o
  -2  12  17         10.13          5.19         1.93 o
  -1  12  17         21.95         26.01         3.31 o
   0  12  17         87.83         84.33         7.97 o
   1  12  17         36.03         33.61         5.43 o
   2  12  17         29.08         30.49         3.49 o
   3  12  17         20.42         27.86         3.62 o
   4  12  17         25.74         25.77         5.24 o
  -4  13  17          6.96          6.97         2.72 o
  -3  13  17         29.22         35.52         4.29 o
  -2  13  17          0.29         -2.33         1.99 o
  -1  13  17         49.39         45.18         4.60 o
   0  13  17          0.03          4.07         3.23 o
   1  13  17         31.35         33.18         5.36 o
   2  13  17         22.40         29.73         5.66 o
   3  13  17          5.73          5.70         1.97 o
   4  13  17          0.43          0.06         2.79 o
  -4  14  17         36.11         39.81         4.76 o
  -3  14  17          5.42          3.12         2.86 o
  -2  14  17         12.10         12.40         2.75 o
  -1  14  17          6.99         11.25         3.80 o
   0  14  17          4.06         11.87         4.25 o
   1  14  17         10.91         11.82         3.68 o
   2  14  17        102.79        110.72         9.72 o
   3  14  17          0.00          0.41         2.70 o
  -4  15  17          1.13          1.87         2.09 o
  -3  15  17          2.83          3.80         2.19 o
  -2  15  17         14.34         12.49         4.17 o
  -1  15  17         33.00         32.05         5.59 o
   0  15  17         74.93         77.77         8.09 o
   1  15  17         28.26         32.59         5.65 o
   2  15  17         12.45         15.72         4.57 o
  -3  16  17         13.47          7.58         3.54 o
  -2  16  17         12.78         11.62         4.09 o
  -1  16  17         12.55         14.67         4.15 o
   0  16  17          4.87          7.46         3.82 o
   1  16  17          0.66         -1.35         2.99 o
   2  16  17         49.99         41.57         6.40 o
  -3  17  17          3.22          0.60         2.22 o
  -2  17  17          7.40          6.30         3.11 o
  -1  17  17          0.37         -1.46         2.72 o
   0  17  17         10.61          9.65         3.58 o
   1  17  17          0.13          5.28         3.07 o
  -2  18  17          0.23          0.79         2.65 o
  -1  18  17          0.60          0.09         2.48 o
   0  18  17          0.55          8.38         3.70 o
  -6   0  18         42.07         40.93         7.20 o
  -5   0  18          4.45          5.83         3.66 o
  -4   0  18        287.29        242.65        14.30 o
  -3   0  18         66.52         65.42         7.33 o
  -2   0  18        106.51        112.56         8.43 o
  -1   0  18          0.23          0.90         2.12 o
   0   0  18         12.61         22.18         4.38 o
   1   0  18        423.82        369.04        10.01 o
   2   0  18          0.69          0.05         3.24 o
   3   0  18         31.59         22.42         4.35 o
   4   0  18         24.82         26.02         5.14 o
   5   0  18         13.53         15.55         4.85 o
  -6   1  18          1.80          2.13         2.20 o
  -5   1  18         12.67         13.50         3.09 o
  -4   1  18          2.02          3.06         2.50 o
  -3   1  18         27.09         30.39         3.71 o
  -2   1  18         28.20         30.65         3.30 o
  -1   1  18        135.23        128.06         5.94 o
   0   1  18        628.16        588.70        12.69 o
   1   1  18          2.97          5.37         1.32 o
   2   1  18          4.33          2.08         1.19 o
   3   1  18         14.55          9.79         2.46 o
   4   1  18          1.56          0.37         2.34 o
   5   1  18          3.67          4.66         4.65 o
  -6   2  18         10.61         10.98         4.12 o
  -5   2  18          1.31          2.98         4.69 o
  -4   2  18         57.10         45.27         4.53 o
  -3   2  18          6.60          3.90         2.04 o
  -2   2  18        263.85        269.02         9.30 o
  -1   2  18        305.81        276.07         8.83 o
   0   2  18        219.84        228.24         7.58 o
   1   2  18         81.94         74.13         3.61 o
   2   2  18          0.41         -1.43         1.10 o
   3   2  18         11.57          5.34         2.09 o
   4   2  18          0.01         -3.78         2.07 o
   5   2  18          0.43          5.98         3.48 o
  -6   3  18         37.34         40.35         5.02 o
  -5   3  18          9.65          9.52         3.52 o
  -4   3  18         25.57         32.95         4.17 o
  -3   3  18          0.99          2.34         2.95 o
  -2   3  18         10.05          7.18         2.13 o
  -1   3  18        240.90        223.93         7.86 o
   0   3  18         92.47         76.35         4.45 o
   1   3  18        496.39        468.93         9.22 o
   2   3  18          4.18          5.34         1.37 o
   3   3  18         43.36         36.10         3.94 o
   4   3  18         12.31         14.70         2.90 o
   5   3  18          6.68          9.02         4.26 o
  -6   4  18          0.10          1.23         2.28 o
  -5   4  18          6.91          4.20         2.42 o
  -4   4  18          0.13          1.61         1.66 o
  -3   4  18          2.84         -0.49         2.46 o
  -2   4  18        160.94        132.57         6.48 o
  -1   4  18        863.58        825.34        33.46 o
   0   4  18        258.84        228.91         7.57 o
   1   4  18          2.91          4.12         1.43 o
   2   4  18         15.78         18.33         1.73 o
   3   4  18          0.80          1.57         1.39 o
   4   4  18         56.07         57.11         5.12 o
   5   4  18         15.57         28.52         6.13 o
  -6   5  18         19.35         29.32         6.07 o
  -5   5  18          4.84          6.43         2.66 o
  -4   5  18         22.07         23.70         3.21 o
  -3   5  18         43.85         51.57         4.60 o
  -2   5  18         12.16          9.62         2.19 o
  -1   5  18        147.73        162.87         6.73 o
   0   5  18         38.61         30.41         2.89 o
   1   5  18        151.14        147.73         5.14 o
   2   5  18         13.49         14.46         1.64 o
   3   5  18          0.20         -0.87         1.23 o
   4   5  18          4.79          7.21         3.27 o
   5   5  18         40.14         52.90         7.41 o
  -6   6  18         66.06         79.70         9.14 o
  -5   6  18          4.74          1.46         2.14 o
  -4   6  18         29.17         27.02         2.92 o
  -3   6  18         22.69         22.79         3.36 o
  -2   6  18         35.28         28.42         5.30 o
  -1   6  18        287.32        283.66        11.47 o
   0   6  18          1.71          1.12         2.02 o
   1   6  18          0.67          2.38         1.35 o
   2   6  18          2.43          3.88         1.97 o
   3   6  18          1.54          2.32         2.06 o
   4   6  18         28.35         41.61         4.68 o
   5   6  18          1.12          5.97         3.54 o
  -5   7  18         46.34         46.41         5.08 o
  -4   7  18         30.25         30.66         3.91 o
  -3   7  18         72.12         73.48         5.54 o
  -2   7  18        100.91         80.16         7.76 o
  -1   7  18        234.50        230.91        13.88 o
   0   7  18          6.14          7.94         1.75 o
   1   7  18         11.24         11.47         3.67 o
   2   7  18         73.20         67.05         4.83 o
   3   7  18         91.44         88.93         5.84 o
   4   7  18          3.21          1.58         3.27 o
  -5   8  18          0.33         -4.76         3.96 o
  -4   8  18          0.47          0.40         1.91 o
  -3   8  18         74.73         74.47         5.63 o
  -2   8  18          3.19          2.78         2.63 o
  -1   8  18         27.88         15.52         3.87 o
   0   8  18        168.24        159.29        10.40 o
   1   8  18          1.84          2.87         1.75 o
   2   8  18         73.59         77.25         5.71 o
   3   8  18         27.61         29.19         5.35 o
   4   8  18         25.35         30.18         3.92 o
  -5   9  18          0.15          1.63         3.48 o
  -4   9  18          7.19          8.51         2.04 o
  -3   9  18          0.37          4.07         2.45 o
  -2   9  18          7.19          5.33         2.06 o
  -1   9  18         22.33         17.66         3.70 o
   0   9  18        210.12        178.12        11.23 o
   1   9  18         46.57         47.35         3.96 o
   2   9  18         11.85          8.59         2.19 o
   3   9  18         11.34         12.64         2.86 o
   4   9  18          3.03         -1.92         1.97 o
  -5  10  18         78.52        108.99        11.51 o
  -4  10  18          0.03         -2.66         2.29 o
  -3  10  18          0.05         -0.03         1.95 o
  -2  10  18         19.25         17.92         3.01 o
  -1  10  18         41.23         42.61         5.94 o
   0  10  18        428.62        446.58        18.17 o
   1  10  18         80.14         72.45         4.93 o
   2  10  18         11.95         11.69         3.49 o
   3  10  18        104.32        128.14        12.75 o
   4  10  18          7.58          8.26         3.32 o
  -4  11  18        140.11        140.91         8.56 o
  -3  11  18         79.33         82.62         8.55 o
  -2  11  18          5.62          7.68         2.35 o
  -1  11  18         13.79         16.63         4.10 o
   0  11  18         74.53         78.87         8.06 o
   1  11  18          6.39          4.97         1.88 o
   2  11  18          4.92          1.89         1.93 o
   3  11  18         86.01         88.49         6.11 o
   4  11  18          5.52          1.46         2.98 o
  -4  12  18          3.96          0.55         2.37 o
  -3  12  18         10.12         13.12         3.23 o
  -2  12  18         24.12         21.48         3.36 o
  -1  12  18          3.52          3.13         2.02 o
   0  12  18         10.33         14.54         4.39 o
   1  12  18          1.87          4.40         3.03 o
   2  12  18          1.07          0.17         1.72 o
   3  12  18          0.04          2.53         2.41 o
  -4  13  18          5.67          3.15         2.14 o
  -3  13  18          5.88          4.81         2.67 o
  -2  13  18          6.69          4.96         3.13 o
  -1  13  18         26.40         29.24         3.58 o
   0  13  18        132.55        147.59        10.98 o
   1  13  18         21.50         22.50         4.38 o
   2  13  18         39.96         34.77         5.76 o
   3  13  18          0.54          0.73         2.78 o
  -4  14  18         27.38         32.08         4.65 o
  -3  14  18         15.29         16.25         3.22 o
  -2  14  18          5.82          1.84         1.79 o
  -1  14  18         24.46         29.47         5.51 o
   0  14  18          0.00          2.41         3.46 o
   1  14  18        184.98        174.60        12.13 o
   2  14  18         59.62         62.60         7.83 o
  -4  15  18         41.84         62.56         8.48 o
  -3  15  18         34.07         39.91         6.97 o
  -2  15  18         23.25         14.85         4.37 o
  -1  15  18          0.10          2.02         2.91 o
   0  15  18         11.96         15.15         4.57 o
   1  15  18         50.11         53.17         7.08 o
   2  15  18         41.65         45.24         6.42 o
  -3  16  18          5.64          7.83         3.77 o
  -2  16  18         31.57         25.91         5.49 o
  -1  16  18          3.65          4.25         3.38 o
   0  16  18          1.08         -0.65         2.36 o
   1  16  18          0.23          1.12         2.87 o
  -2  17  18          1.77          0.19         2.56 o
  -1  17  18         23.01         25.65         5.41 o
   0  17  18          7.86         10.63         4.08 o
  -1  18  18         42.57         39.26         6.48 o
  -6   1  19         21.94         22.07         3.99 o
  -5   1  19          7.96         13.08         3.28 o
  -4   1  19          3.87          1.69         2.87 o
  -3   1  19         97.97         92.46         6.17 o
  -2   1  19         47.70         43.87         3.88 o
  -1   1  19          7.11          4.56         4.48 o
   0   1  19        497.97        440.44        13.41 o
   1   1  19        142.61        112.89         4.56 o
   2   1  19         42.82         40.48         2.80 o
   3   1  19          3.78          5.46         1.64 o
   4   1  19          0.53          0.69         1.96 o
  -6   2  19        106.68        124.21        11.91 o
  -5   2  19          1.89          5.07         2.92 o
  -4   2  19         23.72         20.11         3.39 o
  -3   2  19         60.47         62.22         5.04 o
  -2   2  19          0.89          0.22         1.92 o
  -1   2  19        230.84        236.15         8.31 o
   0   2  19        100.49        104.12         5.29 o
   1   2  19          0.04         -0.64         1.57 o
   2   2  19          7.55          9.25         1.55 o
   3   2  19          0.28          1.16         2.04 o
   4   2  19          0.31          1.41         2.11 o
  -6   3  19          4.53         -0.36         2.68 o
  -5   3  19         14.40         11.52         3.90 o
  -4   3  19         21.17         28.62         3.91 o
  -3   3  19          0.23          1.27         3.04 o
  -2   3  19         22.77         25.49         3.38 o
  -1   3  19         61.61         45.88         3.75 o
   0   3  19          4.65          5.09         1.75 o
   1   3  19         34.76         33.07         3.51 o
   2   3  19        238.90        211.74         6.36 o
   3   3  19          4.72          3.15         2.29 o
   4   3  19         26.22         27.40         5.22 o
  -6   4  19         31.97         47.95         7.54 o
  -5   4  19          0.04         -0.71         3.35 o
  -4   4  19          0.09          0.18         1.87 o
  -3   4  19         20.08         18.70         4.34 o
  -2   4  19          0.15         -0.17         1.67 o
  -1   4  19         35.52         23.91         2.95 o
   0   4  19         88.01         74.70         8.18 o
   1   4  19        282.05        287.07         7.32 o
   2   4  19         86.32         85.48         3.66 o
   3   4  19          2.67          3.09         1.41 o
   4   4  19         19.21         22.81         3.57 o
  -6   5  19         50.64         60.09         8.25 o
  -5   5  19          0.75          0.82         4.70 o
  -4   5  19          2.26          0.34         1.75 o
  -3   5  19          0.01         -0.54         1.89 o
  -2   5  19         71.09         64.56         6.88 o
  -1   5  19         93.54         83.85         4.98 o
   0   5  19          0.35         -0.53         1.62 o
   1   5  19        287.65        265.40         7.38 o
   2   5  19         11.46         10.36         1.81 o
   3   5  19          0.53          0.66         1.50 o
   4   5  19          1.27          3.17         3.70 o
  -6   6  19         24.66         17.40         4.56 o
  -5   6  19         50.55         55.76         5.48 o
  -4   6  19         13.47          9.82         2.13 o
  -3   6  19          0.32          1.16         2.28 o
  -2   6  19          0.91          0.48         2.63 o
  -1   6  19         11.06         18.99         2.64 o
   0   6  19         80.61         75.97         4.53 o
   1   6  19         26.55         30.79         2.47 o
   2   6  19        113.71        128.61         8.81 o
   3   6  19          0.00          1.16         2.17 o
   4   6  19         10.60         11.14         2.90 o
  -5   7  19          0.90          0.39         2.16 o
  -4   7  19          6.78          9.43         2.28 o
  -3   7  19         19.68         22.86         3.45 o
  -2   7  19         76.77         78.84         7.73 o
  -1   7  19         21.50         21.50         3.66 o
   0   7  19         76.99         81.41         7.56 o
   1   7  19          1.93          3.93         2.23 o
   2   7  19         47.43         41.36         4.06 o
   3   7  19          0.35          1.64         1.63 o
   4   7  19         13.48         22.42         5.01 o
  -5   8  19         15.80         27.06         6.17 o
  -4   8  19         12.08         12.24         2.44 o
  -3   8  19          0.59          2.62         2.06 o
  -2   8  19         11.52          5.55         3.18 o
  -1   8  19          3.32          5.25         3.26 o
   0   8  19         96.62        105.70         8.69 o
   1   8  19          0.29         -0.29         1.73 o
   2   8  19         46.80         49.60         4.46 o
   3   8  19          0.20          0.04         1.78 o
   4   8  19         31.22         36.49         6.13 o
  -5   9  19         31.39         23.36         5.53 o
  -4   9  19          1.13         -0.23         1.86 o
  -3   9  19          0.63          1.87         2.45 o
  -2   9  19         60.87         48.93         4.62 o
  -1   9  19          0.00          0.98         2.32 o
   0   9  19        240.40        210.72        12.54 o
   1   9  19         25.26         22.86         3.11 o
   2   9  19         52.31         45.00         4.28 o
   3   9  19          0.41          1.15         2.12 o
   4   9  19          5.46          5.84         3.95 o
  -4  10  19         73.80         78.79        10.73 o
  -3  10  19          4.08          1.67         2.13 o
  -2  10  19         16.84         15.10         2.86 o
  -1  10  19          1.48         -0.33         2.55 o
   0  10  19        112.03        128.90         9.97 o
   1  10  19         21.98         27.96         5.80 o
   2  10  19          8.26          6.25         2.16 o
   3  10  19         37.94         29.32         3.88 o
   4  10  19          6.91          7.52         3.60 o
  -4  11  19         27.34         25.62         4.17 o
  -3  11  19          0.48          1.21         2.29 o
  -2  11  19         89.78         90.75         6.10 o
  -1  11  19          0.91          1.91         2.74 o
   0  11  19         36.43         28.45         5.77 o
   1  11  19        222.50        208.44        11.41 o
   2  11  19          0.22         -2.75         2.11 o
   3  11  19         28.85         25.85         3.64 o
  -4  12  19         82.54         90.97         7.13 o
  -3  12  19          2.94          4.31         2.35 o
  -2  12  19          0.63         -0.67         1.94 o
  -1  12  19          6.48          6.59         2.19 o
   0  12  19         50.31         48.90         6.60 o
   1  12  19         96.88         95.57         8.94 o
   2  12  19         35.54         26.43         3.49 o
   3  12  19          9.23          4.09         2.09 o
  -4  13  19         47.53         54.32         5.78 o
  -3  13  19          0.95          4.91         2.42 o
  -2  13  19          7.06          4.54         1.92 o
  -1  13  19          1.04          5.59         4.19 o
   0  13  19         23.26         28.02         5.46 o
   1  13  19        191.65        178.85        12.44 o
   2  13  19         18.92         22.55         5.08 o
  -4  14  19         35.39         44.54         7.45 o
  -3  14  19         44.06         43.16         4.88 o
  -2  14  19         44.56         38.69         6.38 o
  -1  14  19          0.93          0.61         2.52 o
   0  14  19         59.76         76.71         8.48 o
   1  14  19         23.87         24.11         5.42 o
   2  14  19          6.10         10.71         3.84 o
  -3  15  19         15.99         18.38         4.94 o
  -2  15  19         13.07          3.45         3.29 o
  -1  15  19          6.03          7.81         3.67 o
   0  15  19          2.96          6.43         3.67 o
   1  15  19         39.29         47.40         6.74 o
  -2  16  19          0.27         -6.57         4.08 o
  -1  16  19          0.17         -3.30         3.34 o
   0  16  19         15.06         22.61         5.33 o
  -1  17  19          6.46         11.10         4.10 o
  -5   0  20         23.04         23.37         5.82 o
  -4   0  20          5.97          4.85         3.70 o
  -3   0  20        110.95        117.39        10.08 o
  -2   0  20          5.99         11.23         3.43 o
  -1   0  20         67.62         77.97         6.88 o
   0   0  20         14.51         11.66         3.49 o
   1   0  20         21.45         19.34         3.52 o
   2   0  20         11.35          9.70         2.16 o
   3   0  20          2.44          0.52         1.64 o
   4   0  20          0.00          6.44         3.70 o
  -5   1  20         41.18         51.27         5.53 o
  -4   1  20          0.02         -1.43         3.45 o
  -3   1  20          0.42          0.10         1.95 o
  -2   1  20         94.82        101.65         5.99 o
  -1   1  20         33.73         30.86         5.73 o
   0   1  20        397.24        359.39        10.31 o
   1   1  20        109.15         98.80         5.28 o
   2   1  20         38.28         35.52         2.55 o
   3   1  20         15.68         16.21         2.20 o
   4   1  20          1.98          4.48         3.86 o
  -5   2  20        125.38        146.53         8.76 o
  -4   2  20         53.36         67.82         5.70 o
  -3   2  20         76.70         64.99         5.19 o
  -2   2  20         64.71         63.19         4.78 o
  -1   2  20          0.00          0.51         1.91 o
   0   2  20         11.55         11.96         2.29 o
   1   2  20          1.43          0.53         1.26 o
   2   2  20          2.38          2.74         1.23 o
   3   2  20         54.78         50.81         3.10 o
   4   2  20          0.98          1.09         2.26 o
  -6   3  20        109.01        110.38        11.37 o
  -5   3  20         11.15          7.75         2.66 o
  -4   3  20         17.97         24.40         3.10 o
  -3   3  20          7.86          9.04         3.33 o
  -2   3  20          3.15          0.72         4.82 o
  -1   3  20         43.44         39.90         3.59 o
   0   3  20         11.44         19.54         5.57 o
   1   3  20        198.72        172.54         5.86 o
   2   3  20         21.99         19.92         1.93 o
   3   3  20          0.00          1.29         1.31 o
   4   3  20         10.85         11.23         3.26 o
  -6   4  20         34.15         35.12         6.82 o
  -5   4  20         15.65         20.37         3.77 o
  -4   4  20         23.81         26.84         3.21 o
  -3   4  20         60.26         54.77         7.02 o
  -2   4  20          7.75          7.24         2.03 o
  -1   4  20         40.78         34.82         3.41 o
   0   4  20          4.28          4.84         1.68 o
   1   4  20        125.57        119.12         4.92 o
   2   4  20          5.38          2.75         1.45 o
   3   4  20         15.10         13.25         1.84 o
   4   4  20          0.45          1.54         5.32 o
  -6   5  20          0.65          5.27         3.88 o
  -5   5  20         20.26         28.39         4.06 o
  -4   5  20         51.90         62.77         4.63 o
  -3   5  20          8.29          7.42         2.64 o
  -2   5  20          1.36          2.22         2.75 o
  -1   5  20          1.05          2.55         1.65 o
   0   5  20         24.40         25.11         2.87 o
   1   5  20         43.51         43.47         3.37 o
   2   5  20         48.11         45.10         4.24 o
   3   5  20          0.86         -0.85         1.76 o
   4   5  20         15.33          8.69         2.70 o
  -5   6  20          2.41          1.50         2.63 o
  -4   6  20          7.52          7.59         3.66 o
  -3   6  20          4.19          7.14         2.64 o
  -2   6  20         25.12         15.96         2.60 o
  -1   6  20          4.06          3.16         3.74 o
   0   6  20         85.41         90.62         5.11 o
   1   6  20         56.64         77.12         5.06 o
   2   6  20        129.99        150.32         7.44 o
   3   6  20         50.95         50.50         3.81 o
   4   6  20          1.51          3.87         3.54 o
  -5   7  20          0.90          1.62         2.51 o
  -4   7  20         10.09         15.59         4.23 o
  -3   7  20         34.58         31.44         4.03 o
  -2   7  20         13.86         12.62         3.62 o
  -1   7  20          4.13          6.48         3.00 o
   0   7  20          0.02          0.75         3.05 o
   1   7  20         50.12         49.63         4.11 o
   2   7  20         80.61         82.90         5.75 o
   3   7  20         83.59         89.13         6.58 o
   4   7  20         27.37         29.93         3.99 o
  -5   8  20         91.92        107.57        11.51 o
  -4   8  20         10.21          8.09         2.08 o
  -3   8  20         12.88         14.19         3.06 o
  -2   8  20         10.41          3.86         3.26 o
  -1   8  20         41.66         32.51         5.49 o
   0   8  20          0.07          1.64         2.65 o
   1   8  20          6.58          7.74         2.75 o
   2   8  20        237.82        248.61         9.78 o
   3   8  20          8.62          9.72         2.62 o
   4   8  20          0.84          1.11         2.23 o
  -4   9  20         14.68         17.66         2.77 o
  -3   9  20         12.56         12.32         3.02 o
  -2   9  20          4.02          0.09         2.02 o
  -1   9  20         10.01          8.71         3.55 o
   0   9  20         15.85         23.15         4.78 o
   1   9  20          2.81          3.69         1.98 o
   2   9  20         12.83         18.43         3.14 o
   3   9  20         38.01         36.54         4.34 o
  -4  10  20          0.00          0.12         2.45 o
  -3  10  20          0.20          1.42         2.16 o
  -2  10  20          4.84          2.35         2.64 o
  -1  10  20         12.43          8.93         3.42 o
   0  10  20          8.34         12.82         4.23 o
   1  10  20        116.38        105.80         6.15 o
   2  10  20          1.74          1.20         1.88 o
   3  10  20         10.64         19.87         3.60 o
  -4  11  20          5.14          2.48         2.44 o
  -3  11  20          6.76          0.64         2.16 o
  -2  11  20         10.54          8.64         2.50 o
  -1  11  20         35.37         40.41         6.34 o
   0  11  20          1.59          6.88         4.02 o
   1  11  20          5.47          3.08         2.03 o
   2  11  20          4.09          6.43         2.37 o
   3  11  20         54.61         55.93         7.08 o
  -4  12  20         23.03         24.02         3.96 o
  -3  12  20         10.57          8.10         2.29 o
  -2  12  20          0.61         -1.09         3.26 o
  -1  12  20         26.15         22.90         3.31 o
   0  12  20          0.10          0.36         3.20 o
   1  12  20        106.05        112.60        10.10 o
   2  12  20         54.90         60.02         7.47 o
   3  12  20          6.89          5.25         3.33 o
  -3  13  20          9.53         11.02         8.20 o
  -2  13  20          0.85          0.14         1.88 o
  -1  13  20          0.04          0.89         2.75 o
   0  13  20          6.02         11.51         4.31 o
   1  13  20         39.56         44.03         6.67 o
   2  13  20          2.71          8.42         3.96 o
  -3  14  20          4.99          4.92         2.54 o
  -2  14  20          0.32         -3.91         3.66 o
  -1  14  20         12.78         20.22         4.92 o
   0  14  20          6.60         15.16         4.59 o
   1  14  20          7.03          8.77         4.06 o
  -2  15  20          6.34          4.77         2.99 o
  -1  15  20          2.59          2.39         2.78 o
   0  15  20          8.59         16.98         5.13 o
  -1  16  20          0.00          6.45         3.56 o
  -5   1  21        138.39        159.81         9.50 o
  -4   1  21          0.43          1.01         2.06 o
  -3   1  21         53.96         63.54         5.45 o
  -2   1  21          0.30          0.59         2.48 o
  -1   1  21         15.55         16.08         2.63 o
   0   1  21          0.13          5.04         3.80 o
   1   1  21          2.32          3.64         1.82 o
   2   1  21          0.21          1.52         1.29 o
   3   1  21          7.16          9.58         1.80 o
   4   1  21         31.08         30.43         2.73 o
  -5   2  21         70.68         79.14         6.76 o
  -4   2  21          5.01          3.81         2.99 o
  -3   2  21         44.78         51.34         4.86 o
  -2   2  21         13.80         14.92         2.83 o
  -1   2  21          6.92          2.92         1.75 o
   0   2  21          3.81          7.60         2.04 o
   1   2  21         40.18         30.67         3.14 o
   2   2  21          8.81          7.42         1.46 o
   3   2  21          4.70          3.51         1.87 o
   4   2  21         14.53         13.64         1.98 o
  -5   3  21         66.07         70.14         6.25 o
  -4   3  21         41.04         42.28         4.00 o
  -3   3  21          3.59          3.87         3.31 o
  -2   3  21          1.68         -0.37         3.66 o
  -1   3  21          0.36         -0.62         4.79 o
   0   3  21         13.73         15.60         2.52 o
   1   3  21         74.07         71.49         5.75 o
   2   3  21         11.97         18.38         2.29 o
   3   3  21         30.25         27.60         2.46 o
   4   3  21          0.00         -2.93         1.81 o
  -5   4  21          0.81          0.58         2.32 o
  -4   4  21         24.01         32.62         4.13 o
  -3   4  21          7.41         12.63         4.38 o
  -2   4  21         71.96         69.37         5.12 o
  -1   4  21          1.25          2.26         1.84 o
   0   4  21          3.74          4.97         2.22 o
   1   4  21         99.99         95.00         5.40 o
   2   4  21         33.16         34.22         2.93 o
   3   4  21         29.91         31.06         3.71 o
   4   4  21         14.86         14.10         2.52 o
  -5   5  21         13.80         14.44         3.30 o
  -4   5  21        149.87        161.02         7.35 o
  -3   5  21         25.58         36.36         6.08 o
  -2   5  21         47.92         48.03         4.34 o
  -1   5  21          3.89          1.06         1.64 o
   0   5  21          0.49          3.22         1.62 o
   1   5  21         98.09         89.58         4.39 o
   2   5  21         35.68         32.73         3.86 o
   3   5  21          0.39          2.99         2.01 o
   4   5  21         42.75         42.71         8.55 o
  -5   6  21          6.07          8.22         2.98 o
  -4   6  21         25.42         33.79         3.67 o
  -3   6  21          5.65          4.02         7.00 o
  -2   6  21          4.95          5.29         1.86 o
  -1   6  21         28.26         29.33         3.34 o
   0   6  21          7.19         11.45         3.76 o
   1   6  21          0.39          2.44         1.87 o
   2   6  21         91.46         92.10         6.05 o
   3   6  21         12.47          6.69         2.24 o
   4   6  21          0.98         -3.44         3.11 o
  -5   7  21          1.44          8.79         3.79 o
  -4   7  21         73.87         74.32         5.15 o
  -3   7  21         41.27         42.09         4.74 o
  -2   7  21          0.15         -0.78         2.56 o
  -1   7  21         24.72         25.02         4.80 o
   0   7  21         20.77         19.35         4.28 o
   1   7  21          6.14          0.83         2.04 o
   2   7  21         41.64         36.01         4.12 o
   3   7  21          1.26          3.76         6.39 o
  -4   8  21          5.16          2.98         2.12 o
  -3   8  21          7.88          7.91         7.63 o
  -2   8  21         26.60         28.23         5.41 o
  -1   8  21          0.14          1.49         2.64 o
   0   8  21          2.20          3.27         2.71 o
   1   8  21          8.85          6.23         2.08 o
   2   8  21         93.78        107.36         6.72 o
   3   8  21          8.39          6.04         2.63 o
  -4   9  21          2.62          2.04         1.95 o
  -3   9  21          2.76          6.17         5.58 o
  -2   9  21          4.09          4.77         3.09 o
  -1   9  21         84.26         82.71         8.35 o
   0   9  21         24.94         30.57         5.42 o
   1   9  21          0.61          0.08         1.82 o
   2   9  21          3.32          3.84         3.40 o
   3   9  21         39.27         52.81         5.20 o
  -4  10  21          4.02          0.00         2.24 o
  -3  10  21         38.59         35.23         4.56 o
  -2  10  21         45.59         49.32         5.64 o
  -1  10  21          2.39          5.55         3.78 o
   0  10  21          0.78          6.61         3.74 o
   1  10  21         16.92         16.75         4.14 o
   2  10  21         18.16         19.84         3.43 o
   3  10  21         29.60         23.65         5.02 o
  -4  11  21         16.77          4.69         3.31 o
  -3  11  21          1.66          2.73         2.15 o
  -2  11  21          0.02          1.54         2.37 o
  -1  11  21         46.25         42.42         6.48 o
   0  11  21          2.14          2.78         3.44 o
   1  11  21          2.24          3.59         2.70 o
   2  11  21          0.95          2.75         2.96 o
   3  11  21        104.67        104.70         9.70 o
  -3  12  21         41.67         44.02         5.02 o
  -2  12  21          0.12          1.30         2.00 o
  -1  12  21          3.90          6.28         2.49 o
   0  12  21          3.50          9.21         4.26 o
   1  12  21         11.14          6.97         3.60 o
   2  12  21          0.89          2.08         3.37 o
  -3  13  21          7.83          3.00         2.11 o
  -2  13  21          5.05          1.85         2.75 o
  -1  13  21          1.84          5.26         3.74 o
   0  13  21          0.02         -1.74         3.26 o
   1  13  21          0.00         -4.86         3.47 o
  -3  14  21         80.42         75.88         8.90 o
  -2  14  21          0.16          1.56         2.77 o
  -1  14  21         29.21         36.14         6.37 o
   0  14  21          0.04          2.26         3.30 o
  -1  15  21          1.45         -2.71         3.42 o
  -5   0  22         20.71         26.88         6.07 o
  -4   0  22          0.85          6.87         4.43 o
  -3   0  22         41.73         40.55         6.30 o
  -2   0  22         92.26        111.12         9.45 o
  -1   0  22         32.19         32.88         4.98 o
   0   0  22         32.12         33.29         5.01 o
   1   0  22         15.88         17.14         3.87 o
   2   0  22         22.09         25.10         3.35 o
   3   0  22          2.57         10.49         2.67 o
   4   0  22         27.39         29.91         5.15 o
  -5   1  22        333.91        374.96        15.21 o
  -4   1  22         47.77         55.64         5.59 o
  -3   1  22         41.04         35.56         4.18 o
  -2   1  22         13.75         19.02         3.28 o
  -1   1  22          4.99          1.51         1.57 o
   0   1  22         12.67         20.68         2.94 o
   1   1  22          4.18          2.36         1.64 o
   2   1  22          7.61          7.29         1.55 o
   3   1  22          5.45          6.32         1.54 o
   4   1  22          0.16          4.77         2.28 o
  -5   2  22         50.65         59.33         6.73 o
  -4   2  22          1.90          3.34         2.61 o
  -3   2  22         24.22         24.48         3.80 o
  -2   2  22         92.94        105.15         6.52 o
  -1   2  22         25.27         23.91         3.13 o
   0   2  22         13.80         11.95         2.39 o
   1   2  22         10.79         13.96         2.38 o
   2   2  22          3.23          3.74         1.50 o
   3   2  22          8.75          8.60         1.72 o
   4   2  22          6.35          6.42         3.19 o
  -5   3  22          9.63         16.89         3.82 o
  -4   3  22        158.27        180.05         7.84 o
  -3   3  22         30.98         30.93         3.91 o
  -2   3  22          4.18          5.74         1.99 o
  -1   3  22         85.92         97.23         6.62 o
   0   3  22          5.83          5.44         2.54 o
   1   3  22         10.03         10.73         2.30 o
   2   3  22          0.29          0.61         1.35 o
   3   3  22          0.01         -1.00         1.56 o
   4   3  22          0.15          1.89         2.99 o
  -5   4  22          8.94          7.22         3.77 o
  -4   4  22         25.88         30.87         3.56 o
  -3   4  22         37.98         41.58         6.55 o
  -2   4  22          7.57         11.72         5.19 o
  -1   4  22          5.32          1.15         1.78 o
   0   4  22         30.27         30.28         3.41 o
   1   4  22         11.60         14.85         2.59 o
   2   4  22          8.33          7.23         3.29 o
   3   4  22          6.19          6.55         2.14 o
  -5   5  22         14.33         18.08         5.39 o
  -4   5  22         31.13         41.85         4.31 o
  -3   5  22          1.46          3.52         3.47 o
  -2   5  22         13.35         11.06         2.32 o
  -1   5  22         32.34         36.66         3.82 o
   0   5  22          1.49          0.11         2.05 o
   1   5  22          2.86          0.07         2.59 o
   2   5  22         16.82         15.42         2.86 o
   3   5  22          7.85          6.73         2.45 o
  -5   6  22          2.81          0.02         2.60 o
  -4   6  22        149.70        172.50         7.86 o
  -3   6  22         26.94         21.50         3.96 o
  -2   6  22          1.94          4.06         1.77 o
  -1   6  22         22.89         28.40         5.22 o
   0   6  22          0.25          0.19         2.47 o
   1   6  22          0.79         -0.92         2.31 o
   2   6  22         14.82         10.29         2.47 o
   3   6  22          0.02          1.50         3.55 o
  -5   7  22          0.10          1.57         2.82 o
  -4   7  22          2.45         -0.49         4.91 o
  -3   7  22        192.15        196.75        10.04 o
  -2   7  22         10.18          4.56         3.63 o
  -1   7  22         62.65         72.99         7.91 o
   0   7  22          0.50          2.89         3.18 o
   1   7  22          1.42          2.71         2.77 o
   2   7  22          5.39          3.97         2.40 o
   3   7  22          7.41          9.85         3.38 o
  -4   8  22         97.01        106.26         6.24 o
  -3   8  22         35.02         42.45         4.99 o
  -2   8  22         17.65         27.24         5.63 o
  -1   8  22          0.00          2.38         3.21 o
   0   8  22          0.46          0.76         3.02 o
   1   8  22          0.47         -3.19         4.14 o
   2   8  22         62.53         54.36         4.95 o
   3   8  22          0.85          2.16         2.22 o
  -4   9  22         19.71         20.49         4.46 o
  -3   9  22          0.93          2.57         7.22 o
  -2   9  22          0.73          1.15         2.83 o
  -1   9  22          1.47         -0.65         2.83 o
   0   9  22          0.28          1.41         2.92 o
   1   9  22          0.11          3.17         3.13 o
   2   9  22         11.68         12.53         2.85 o
   3   9  22         66.28         60.80         7.62 o
  -4  10  22          4.92         10.39         4.23 o
  -3  10  22         19.40         17.59         3.37 o
  -2  10  22          0.46          1.83         2.37 o
  -1  10  22          8.27          6.84         3.34 o
   0  10  22          7.83          6.30         3.31 o
   1  10  22          1.61          1.71         3.05 o
   2  10  22         12.09         15.20         3.82 o
   3  10  22         10.82         11.08         4.08 o
  -3  11  22          0.93          1.29         2.19 o
  -2  11  22        114.29        121.59         7.66 o
  -1  11  22          0.64          6.84         3.46 o
   0  11  22         12.23         15.20         4.84 o
   1  11  22         23.09         37.36         6.37 o
   2  11  22          1.83          1.74         2.55 o
  -3  12  22          0.05         -9.18         4.59 o
  -2  12  22         12.81         12.89         3.20 o
  -1  12  22         39.03         46.06         4.82 o
   0  12  22         57.51         70.01         8.57 o
   1  12  22         11.41          7.04         3.45 o
  -3  13  22          0.01         -1.39         3.18 o
  -2  13  22          0.68         -3.60         2.56 o
  -1  13  22          3.06          4.05         3.38 o
   0  13  22          5.29          7.59         4.08 o
  -5   1  23         41.58         62.08         8.85 o
  -4   1  23         25.97         30.49         4.45 o
  -3   1  23         43.48         50.65         5.08 o
  -2   1  23        110.85        135.89         7.62 o
  -1   1  23         11.16         15.32         2.72 o
   0   1  23         22.35         22.14         2.98 o
   1   1  23         10.17          7.59         2.03 o
   2   1  23          6.70          6.21         1.81 o
   3   1  23          2.09          2.18         1.36 o
   4   1  23          1.09          0.85         2.08 o
  -5   2  23         12.74          9.72         4.89 o
  -4   2  23         25.83         28.42         4.23 o
  -3   2  23          8.69          4.28         3.14 o
  -2   2  23          4.88          8.95         3.01 o
  -1   2  23          7.60          6.56         2.25 o
   0   2  23         31.29         31.55         3.50 o
   1   2  23          0.01          0.80         2.40 o
   2   2  23          4.38          4.44         1.62 o
   3   2  23          7.47          4.03         1.56 o
  -5   3  23          0.09         -3.42         4.24 o
  -4   3  23         39.64         52.26         4.61 o
  -3   3  23          1.02         -0.05         4.28 o
  -2   3  23          6.74          5.04         4.07 o
  -1   3  23         41.95         45.65         5.04 o
   0   3  23         46.39         48.00         4.36 o
   1   3  23          1.51          2.83         1.69 o
   2   3  23          2.76          1.97         1.48 o
   3   3  23         13.46         10.22         2.45 o
  -5   4  23          1.53          6.51         3.73 o
  -4   4  23        145.45        164.91         7.79 o
  -3   4  23        121.24        133.90        11.62 o
  -2   4  23         39.47         38.66         4.25 o
  -1   4  23         34.27         40.15         4.06 o
   0   4  23         24.85         23.45         3.05 o
   1   4  23         10.17         12.10         2.53 o
   2   4  23          0.72          0.63         3.40 o
   3   4  23          8.44          9.62         2.90 o
  -5   5  23          4.90          5.43         3.43 o
  -4   5  23        139.31        163.39         7.75 o
  -3   5  23         49.30         77.77         9.12 o
  -2   5  23         33.61         35.78         4.48 o
  -1   5  23         25.99         35.31         3.97 o
   0   5  23          3.30          6.25         3.65 o
   1   5  23         15.48         10.71         3.59 o
   2   5  23          2.62         -3.41         2.04 o
   3   5  23         11.51          8.83         2.59 o
  -5   6  23          0.14         -2.77         3.55 o
  -4   6  23          9.27          5.77         2.56 o
  -3   6  23        222.83        252.29        11.54 o
  -2   6  23         40.73         38.46         6.11 o
  -1   6  23          7.82          7.55         3.73 o
   0   6  23          0.39          3.76         3.20 o
   1   6  23         34.95         31.70         5.56 o
   2   6  23          5.59          4.17         2.04 o
   3   6  23          2.66          4.07         2.36 o
  -5   7  23          0.93          4.34         3.75 o
  -4   7  23          3.03          2.72         2.10 o
  -3   7  23         19.08         28.25         7.10 o
  -2   7  23         28.22         26.02         5.42 o
  -1   7  23          0.66         -1.23         2.81 o
   0   7  23          0.25          1.29         3.54 o
   1   7  23          4.90          1.49         3.29 o
   2   7  23         23.38         13.82         2.87 o
   3   7  23         10.49         12.65         4.16 o
  -4   8  23         19.80         20.28         3.65 o
  -3   8  23          4.43         14.18         5.75 o
  -2   8  23         30.00         34.06         5.89 o
  -1   8  23         27.04         32.57         5.97 o
   0   8  23         62.54         81.04         8.83 o
   1   8  23         10.69          7.09         3.19 o
   2   8  23         26.28         27.93         3.91 o
   3   8  23          8.46          9.68         3.56 o
  -3   9  23        250.04        247.64        11.54 o
  -2   9  23         50.79         51.62         7.38 o
  -1   9  23          0.87          0.00         2.81 o
   0   9  23         25.00         33.65         5.92 o
   1   9  23         22.37         21.41         5.19 o
   2   9  23          4.18          8.54         5.17 o
  -3  10  23          0.64          2.69         2.75 o
  -2  10  23         25.41         27.38         4.21 o
  -1  10  23          0.16          5.18         3.81 o
   0  10  23          2.85          7.97         4.16 o
   1  10  23          0.04         -0.42         2.88 o
   2  10  23         13.76         20.21         4.72 o
  -3  11  23         39.82         39.23         6.78 o
  -2  11  23         14.73         20.56         3.77 o
  -1  11  23         21.77         24.06         5.44 o
   0  11  23          0.11          2.80         3.26 o
   1  11  23          0.16         -1.86         3.76 o
  -3  12  23          6.36          5.29         3.25 o
  -2  12  23          8.55          6.07         2.72 o
  -1  12  23          8.80         15.28         4.69 o
   0  12  23          8.32         20.68         5.71 o
  -2  13  23         33.00         26.49         5.46 o
  -4   0  24        119.65        125.22        12.11 o
  -3   0  24         96.95        122.34        11.25 o
  -2   0  24         40.40         42.93         6.80 o
  -1   0  24         44.63         47.62         6.60 o
   0   0  24          8.02          6.49         3.10 o
   1   0  24         18.95         22.89         4.75 o
   2   0  24          4.60          4.20         2.87 o
   3   0  24          0.33         -3.30         2.01 o
  -4   1  24          9.58         11.24         3.17 o
  -3   1  24          1.62         -0.18         2.40 o
  -2   1  24        172.49        190.62         9.28 o
  -1   1  24          1.83          1.84         4.04 o
   0   1  24          0.27          0.63         1.85 o
   1   1  24         37.97         39.27         5.94 o
   2   1  24          0.41          0.45         1.65 o
   3   1  24          0.80         -0.64         1.29 o
  -4   2  24          1.42          0.59         2.32 o
  -3   2  24          1.05          2.46         2.46 o
  -2   2  24        104.48        123.21         7.40 o
  -1   2  24        177.62        203.84         9.06 o
   0   2  24         11.43         13.57         2.66 o
   1   2  24          1.72          1.23         1.77 o
   2   2  24         10.81         13.16         2.33 o
   3   2  24          0.34          2.01         2.20 o
  -4   3  24         92.03        110.16         6.50 o
  -3   3  24          0.26         -0.73         2.18 o
  -2   3  24          3.14          1.80         3.67 o
  -1   3  24         45.59         56.17         7.12 o
   0   3  24         17.64         13.98         2.69 o
   1   3  24         15.69         17.05         2.80 o
   2   3  24         12.85         13.82         3.77 o
   3   3  24          1.02          5.89         3.91 o
  -4   4  24          7.88          6.77         3.87 o
  -3   4  24          5.85          7.76         4.30 o
  -2   4  24         46.49         41.11         5.81 o
  -1   4  24         32.89         31.74         3.72 o
   0   4  24          9.19         14.84         2.79 o
   1   4  24          6.19          6.20         3.58 o
   2   4  24         14.06         10.68         2.67 o
   3   4  24          0.06          4.22         3.27 o
  -4   5  24         17.81         23.64         4.45 o
  -3   5  24         55.05         59.45         8.62 o
  -2   5  24         29.14         33.33         5.49 o
  -1   5  24          1.70          0.98         2.79 o
   0   5  24         49.43         52.59         6.99 o
   1   5  24         74.11         78.67         8.40 o
   2   5  24          6.77          5.90         3.63 o
  -3   6  24          0.00         -1.14         2.61 o
  -2   6  24         15.81         14.25         4.74 o
  -1   6  24          1.10          6.53         3.83 o
   0   6  24         17.38         31.69         6.05 o
   1   6  24          0.00         -0.81         2.51 o
   2   6  24         10.50          7.04         2.38 o
  -4   7  24         14.92         19.96         5.27 o
  -3   7  24         52.09         61.31         6.11 o
  -2   7  24         13.63         10.58         4.11 o
  -1   7  24         12.66         11.48         4.03 o
   0   7  24         57.35         57.33         7.61 o
   1   7  24          3.68          2.53         2.74 o
   2   7  24          3.03          2.10         3.65 o
  -4   8  24          9.10          5.03         3.38 o
  -3   8  24        153.75        191.58        10.38 o
  -2   8  24          2.74          3.62         3.74 o
  -1   8  24         14.65         16.84         5.13 o
   0   8  24          0.12          2.89         3.85 o
   1   8  24         24.16         21.33         5.09 o
   2   8  24          6.83          3.95         6.30 o
  -3   9  24          0.80          7.70         4.41 o
  -2   9  24        142.54        161.18        13.09 o
  -1   9  24          0.69         -0.75         2.95 o
   0   9  24          0.00          0.88         2.73 o
   1   9  24          1.82         -0.45         3.04 o
   2   9  24          0.02         -1.61         3.26 o
  -3  10  24         11.11         11.60         4.06 o
  -2  10  24         16.91         26.30         4.30 o
  -1  10  24         34.95         33.12         6.26 o
   0  10  24         23.81         25.24         5.59 o
   2  10  24         36.89         35.90         5.86 o
  -2  11  24         37.46         48.01         7.45 o
  -1  11  24          5.61          4.12         4.10 o
   0  11  24         17.82         23.34         5.52 o
  -2  12  24         76.88         69.71         8.33 o
  -4   1  25         20.11         19.49         3.85 o
  -3   1  25          0.07          1.96         2.46 o
  -2   1  25          8.03          7.64         2.49 o
  -1   1  25         83.61         92.32         6.39 o
   0   1  25         45.50         49.26         4.69 o
   1   1  25          0.95          2.31         2.14 o
   2   1  25         11.59         12.87         2.57 o
   3   1  25          2.02          4.31         2.21 o
  -4   2  25         32.31         37.92         5.20 o
  -3   2  25         27.47         35.66         4.65 o
  -2   2  25          8.61         12.32         3.16 o
  -1   2  25          1.81          3.25         2.26 o
   0   2  25         10.54         10.79         2.51 o
   1   2  25         16.72         19.10         3.13 o
   2   2  25         54.98         54.36         4.79 o
   3   2  25         13.07         16.90         4.49 o
  -4   3  25         21.43         20.57         4.08 o
  -3   3  25         43.67         37.00         4.44 o
  -2   3  25          1.90          0.86         2.00 o
  -1   3  25         22.09         24.85         3.62 o
   0   3  25          1.75          3.71         1.98 o
   1   3  25          0.50          2.63         2.13 o
   2   3  25          1.79          0.01         2.38 o
  -4   4  25         82.85         81.60         9.78 o
  -3   4  25         37.98         48.09         7.57 o
  -2   4  25         19.68         22.52         5.86 o
  -1   4  25          0.07          4.59         2.22 o
   0   4  25         20.32         25.21         5.38 o
   1   4  25          0.01          2.32         2.81 o
   2   4  25          1.90          7.68         3.83 o
  -3   5  25          0.78          1.09         2.97 o
  -2   5  25          5.41          1.16         3.01 o
  -1   5  25         26.39         35.22         6.19 o
   0   5  25         84.64        107.27         9.82 o
   1   5  25          6.40         11.50         4.18 o
   2   5  25         30.42         35.90         6.36 o
  -3   6  25         14.57         25.15         4.24 o
  -2   6  25          8.38          7.61         4.19 o
  -1   6  25         23.50         23.61         5.43 o
   0   6  25         34.39         37.62         6.45 o
   1   6  25          7.42          5.85         3.52 o
   2   6  25          0.00          7.65         4.29 o
  -4   7  25          8.66          7.79         3.82 o
  -3   7  25         50.18         56.24         5.97 o
  -2   7  25          1.34          5.53         4.15 o
  -1   7  25          2.18          0.05         3.48 o
   0   7  25         33.41         41.47         6.78 o
   1   7  25         17.01          7.91         3.17 o
  -3   8  25         16.79         19.12         5.45 o
  -2   8  25          6.12          8.66         3.76 o
  -1   8  25         12.68         11.81         4.42 o
   0   8  25          7.08          1.60         3.37 o
   1   8  25         15.48         15.54         4.69 o
  -2   9  25          0.10          2.28         3.09 o
  -1   9  25          0.21          8.20         4.11 o
   0   9  25         15.44         18.78         4.94 o
  -2  10  25          4.80         13.27         4.85 o
  -2  11  25        198.80        207.60        14.74 o
  -3   0  26         78.58        108.35        11.16 o
  -2   0  26          2.98         -0.33         3.25 o
  -1   0  26         12.59          5.24         2.97 o
   0   0  26          0.09          3.61         3.42 o
   1   0  26         24.04         31.44         5.54 o
   2   0  26         17.88         17.24         4.52 o
   3   0  26         19.85         26.18         5.57 o
  -3   1  26         38.37         51.30         5.46 o
  -2   1  26          0.57          4.86         2.62 o
  -1   1  26         26.03         26.85         3.87 o
   0   1  26         11.27         14.43         2.94 o
   1   1  26         15.01         16.92         3.15 o
   2   1  26          1.14          0.77         1.69 o
  -3   2  26         31.97         27.27         4.17 o
  -2   2  26         22.82         27.07         3.88 o
  -1   2  26         24.64         25.97         4.97 o
   0   2  26         18.92         21.02         3.45 o
   1   2  26         25.59         36.60         4.29 o
   2   2  26          3.04          6.92         3.58 o
  -3   3  26          0.15         -1.10         2.99 o
  -2   3  26          1.04          0.74         2.57 o
  -1   3  26         12.48         17.61         3.47 o
   0   3  26         10.12         14.88         5.46 o
   1   3  26          1.89          2.07         2.82 o
   2   3  26          0.09          1.54         2.86 o
  -3   4  26          2.33          2.67         2.70 o
  -2   4  26         37.17         37.06         4.57 o
  -1   4  26         35.06         28.91         5.76 o
   0   4  26         27.44         31.75         5.84 o
   1   4  26          5.66          6.79         3.68 o
   2   4  26          2.57          2.81         3.20 o
  -3   5  26          4.24          2.78         3.92 o
  -2   5  26         16.79         17.52         5.03 o
  -1   5  26         18.63         19.93         5.38 o
   0   5  26         19.41         20.96         5.19 o
   1   5  26          5.69          8.86         4.67 o
  -2   6  26         22.77         21.13         5.12 o
  -1   6  26          0.20          2.24         3.14 o
   0   6  26          6.12          6.59         3.69 o
   1   6  26         32.31         36.54         6.69 o
  -2   7  26        102.63        125.81        12.02 o
  -1   7  26         85.54         97.44        10.36 o
   0   7  26          9.03          3.79         3.07 o
  -1   8  26         13.94         20.97         5.89 o
  -3   1  27          9.98         10.74         4.04 o
  -2   1  27          1.89          4.61         2.42 o
  -1   1  27          0.90         -6.35         3.18 o
   0   1  27         79.66        103.74         7.02 o
   1   1  27         15.24         12.13         3.31 o
   2   1  27          0.21          2.15         2.74 o
  -3   2  27          0.33         -4.62         2.92 o
  -2   2  27         20.55         25.35         3.98 o
  -1   2  27         19.29         13.61         3.03 o
   0   2  27         10.12         12.86         3.30 o
   1   2  27          1.36         10.72         4.37 o
   2   2  27          7.36          7.99         3.56 o
  -2   3  27          5.13          8.67         2.67 o
  -1   3  27          3.24          5.22         4.16 o
   0   3  27          5.05         14.30         4.93 o
   1   3  27         20.88         24.80         5.18 o
  -2   4  27          6.65          6.74         3.74 o
  -1   4  27         88.75         94.79        10.08 o
   0   4  27         22.42         35.36         6.61 o
   1   4  27         16.50         19.21         5.25 o
  -2   5  27         42.70         41.69         6.97 o
  -1   5  27        163.55        230.42        15.80 o
   0   5  27          4.20          3.26         3.56 o
  -1   6  27         55.02         62.97         8.62 o
   0   6  27         48.72         53.15         8.00 o
  -2   0  28         12.01         16.11         4.72 o
  -1   0  28          6.64         -2.18         3.79 o
   0   0  28         34.71         53.96         7.55 o
   1   0  28          1.68         14.13         4.67 o
  -3   1  28          4.51         -0.92         3.11 o
  -2   1  28          0.34         -1.60         2.18 o
  -1   1  28          5.49         -2.02         2.73 o
   0   1  28         50.35         71.26         6.02 o
   1   1  28         79.84         95.75        11.23 o
  -3   2  28         27.25         34.98         6.48 o
  -2   2  28          0.34          2.92         2.30 o
  -1   2  28          0.05         -1.85         4.28 o
   0   2  28         88.48        120.90        11.22 o
   1   2  28          3.76          7.92         4.19 o
  -2   3  28         13.72         25.39         6.38 o
  -1   3  28         11.54         12.62         4.34 o
   0   3  28        114.24        139.29        12.25 o
  -1   4  28          8.62         10.30         4.38 o
   0   4  28         26.85         47.25         7.86 o
  -2   1  29          0.00          3.55         3.52 o
  -1   1  29          2.27         -3.71         2.70 o
   0   1  29          2.30          1.14         2.53 o
  -2   2  29         47.11         57.83         8.26 o
                                                
